# Supplementary material for: Dissolution of metal oxides in task-specific ionic liquid
Source: RSC Adv. 2019 Sep 19;9(51):29699–710. doi: 10.1039/c9ra06423k (PMC9071953; doi:10.1039/c9ra06423k)
Supplement: RA-009-C9RA06423K-s002 [file RA-009-C9RA06423K-s002.cif]

# Electronic Supplementary Material (ESI) for RSC Advances.
# This journal is © The Royal Society of Chemistry 2019

####################################################################### 
# 
# This file contains crystal structure data downloaded from the 
# Cambridge Structural Database (CSD) hosted by the Cambridge 
# Crystallographic Data Centre (CCDC).
# 
# Full information about CCDC data access policies and citation 
# guidelines are available at http://www.ccdc.cam.ac.uk/access/V1 
# 
# Audit and citation data items may have been added by the CCDC. 
# Please retain this information to preserve the provenance of 
# this file and to allow appropriate attribution of the data. 
# 
#######################################################################

data_jr-cuo
_database_code_depnum_ccdc_archive 'CCDC 1947513'
loop_
_audit_author_name
_audit_author_address
'Janine Richter'
;Technische Universitaet Dresden
Germany
;
_audit_update_record             
;
2019-08-16 deposited with the CCDC.	2019-09-09 downloaded from the CCDC.
;
_audit_creation_date             2019-03-08
_audit_creation_method           
;
Olex2 1.2
(compiled 2018.05.29 svn.r3508 for OlexSys, GUI svn.r5506)
;
_shelx_SHELXL_version_number     2014/7
_chemical_name_common            ?
_chemical_name_systematic        
'Tetrakis(betaine)bis(bis(trifluoromethane)sulfonimide)dicuprate(II) bis(trifluoromethane)sulfonimide'
_chemical_formula_moiety         'C24 H44 Cu2 F12 N6 O16 S4, 2(C2 F6 N O4 S2)'
_chemical_formula_sum            'C28 H44 Cu2 F24 N8 O24 S8'
_chemical_formula_weight         1716.27
_chemical_melting_point          ?
_chemical_oxdiff_formula         'C11 H10 N O'
loop_
_atom_type_symbol
_atom_type_description
_atom_type_scat_dispersion_real
_atom_type_scat_dispersion_imag
_atom_type_scat_source
Cu Cu -1.9646 0.5888 'International Tables Vol C Tables 4.2.6.8 and 6.1.1.4'
S S 0.3331 0.5567 'International Tables Vol C Tables 4.2.6.8 and 6.1.1.4'
F F 0.0727 0.0534 'International Tables Vol C Tables 4.2.6.8 and 6.1.1.4'
O O 0.0492 0.0322 'International Tables Vol C Tables 4.2.6.8 and 6.1.1.4'
N N 0.0311 0.0180 'International Tables Vol C Tables 4.2.6.8 and 6.1.1.4'
C C 0.0181 0.0091 'International Tables Vol C Tables 4.2.6.8 and 6.1.1.4'
H H 0.0000 0.0000 'International Tables Vol C Tables 4.2.6.8 and 6.1.1.4'

_shelx_space_group_comment       
;
The symmetry employed for this shelxl refinement is uniquely defined
by the following loop, which should always be used as a source of
symmetry information in preference to the above space-group names.
They are only intended as comments.
;
_space_group_crystal_system      monoclinic
_space_group_IT_number           14
_space_group_name_H-M_alt        'P 1 21/n 1'
_space_group_name_Hall           '-P 2yn'
loop_
_space_group_symop_operation_xyz
'x, y, z'
'-x+1/2, y+1/2, -z+1/2'
'-x, -y, -z'
'x-1/2, -y-1/2, z-1/2'

_cell_length_a                   14.4550(4)
_cell_length_b                   14.4844(6)
_cell_length_c                   14.9892(4)
_cell_angle_alpha                90
_cell_angle_beta                 95.182(3)
_cell_angle_gamma                90
_cell_volume                     3125.49(18)
_cell_formula_units_Z            2
_cell_measurement_reflns_used    6452
_cell_measurement_temperature    100
_cell_measurement_theta_max      73.4440
_cell_measurement_theta_min      4.0540
_shelx_estimated_absorpt_T_max   0.452
_shelx_estimated_absorpt_T_min   0.452
_exptl_absorpt_coefficient_mu    4.727
_exptl_absorpt_correction_T_max  1.00000
_exptl_absorpt_correction_T_min  0.47626
_exptl_absorpt_correction_type   multi-scan
_exptl_absorpt_process_details   
;
CrysAlisPro 1.171.39.15e (Rigaku Oxford Diffraction, 2015)
Empirical absorption correction using spherical harmonics,
 implemented in SCALE3 ABSPACK scaling algorithm.
;
_exptl_absorpt_special_details   ?
_exptl_crystal_colour            'clear light blue'
_exptl_crystal_colour_lustre     clear
_exptl_crystal_colour_modifier   light
_exptl_crystal_colour_primary    blue
_exptl_crystal_density_diffrn    1.824
_exptl_crystal_density_meas      ?
_exptl_crystal_density_method    ?
_exptl_crystal_description       block
_exptl_crystal_F_000             1724
_exptl_crystal_preparation       ?
_exptl_crystal_recrystallization_method 
'Crystal obtained from the IL without any recrystalisation or washing.'
_exptl_crystal_size_max          0.2
_exptl_crystal_size_mid          0.2
_exptl_crystal_size_min          0.2
_exptl_transmission_factor_max   ?
_exptl_transmission_factor_min   ?
_diffrn_reflns_av_R_equivalents  0.0741
_diffrn_reflns_av_unetI/netI     0.0598
_diffrn_reflns_Laue_measured_fraction_full 1.000
_diffrn_reflns_Laue_measured_fraction_max 0.989
_diffrn_reflns_limit_h_max       18
_diffrn_reflns_limit_h_min       -16
_diffrn_reflns_limit_k_max       18
_diffrn_reflns_limit_k_min       -17
_diffrn_reflns_limit_l_max       15
_diffrn_reflns_limit_l_min       -18
_diffrn_reflns_number            24246
_diffrn_reflns_point_group_measured_fraction_full 1.000
_diffrn_reflns_point_group_measured_fraction_max 0.989
_diffrn_reflns_theta_full        67.684
_diffrn_reflns_theta_max         77.029
_diffrn_reflns_theta_min         4.069
_diffrn_ambient_environment      N~2~
_diffrn_ambient_temperature      100
_diffrn_detector                 'CCD plate'
_diffrn_detector_area_resol_mean 5.2850
_diffrn_detector_type            AtlasS2
_diffrn_measured_fraction_theta_full 1.000
_diffrn_measured_fraction_theta_max 0.989
_diffrn_measurement_details      
;
List of Runs (angles in degrees, time in seconds):

  # Type    Start    End  Width  t~exp~   \w     \q     \k     \f   Frames
#--------------------------------------------------------------------------
  1  \w   -106.00 -66.00   1.00   21.16    --  -41.18 -57.00   0.00   40
  2  \w    -68.00  32.00   1.00   21.16    --  -41.18  57.00 150.00  100
  3  \w    -43.00 -16.00   1.00   21.16    --  -41.18 -57.00   0.00   27
  4  \w     88.00 115.00   1.00   21.16    --   41.18  38.00  30.00   27
  5  \w     17.00  65.00   1.00   21.16    --   41.18 -99.00-150.00   48
  6  \w    148.00 173.00   1.00   52.83    --  112.00 111.00  60.00   25
  7  \w     36.00 107.00   1.00   52.83    --  112.00-111.00  60.00   71
  8  \w     71.00 110.00   1.00   52.83    --  112.00 -61.00  60.00   39
  9  \w     65.00  92.00   1.00   52.83    --  112.00 -61.00 120.00   27
 10  \w     76.00 113.00   1.00   52.83    --  112.00-111.00  90.00   37
 11  \w    110.00 141.00   1.00   52.83    --  112.00 -61.00 120.00   31
 12  \w    100.00 147.00   1.00   52.83    --  112.00 111.00 177.00   47
 13  \w    148.00 174.00   1.00   52.83    --  112.00  77.00  90.00   26
 14  \w     38.00  70.00   1.00   52.83    --  112.00-111.00 150.00   32
 15  \w     44.00  70.00   1.00   52.83    --  112.00 -94.00 -30.00   26
 16  \w     37.00  73.00   1.00   52.83    --  112.00-111.00  90.00   36
 17  \w    132.00 162.00   1.00   52.83    --  112.00  45.00-180.00   30
 18  \w     81.00 106.00   1.00   52.83    --  112.00 -94.00 120.00   25
 19  \w     94.00 143.00   1.00   52.83    --  112.00  45.00   0.00   49
 20  \w     77.00 110.00   1.00   52.83    --  112.00 -77.00  60.00   33
 21  \w     71.00 137.00   1.00   52.83    --  112.00 -45.00  60.00   66
 22  \w     43.00  68.00   1.00   52.83    --  112.00 -30.00-180.00   25
 23  \w     87.00 177.00   1.00   52.83    --  112.00  45.00 120.00   90
 24  \w     44.00 113.00   1.00   52.83    --  112.00-111.00-120.00   69
 25  \w     37.00  62.00   1.00   52.83    --  112.00 -30.00-120.00   25
 26  \w     84.00 109.00   1.00   52.83    --  112.00  77.00  90.00   25
 27  \w     87.00 112.00   1.00   52.83    --  112.00-111.00 150.00   25
 28  \w     35.00  62.00   1.00   52.83    --  112.00 -15.00  30.00   27
 29  \w    122.00 147.00   1.00   52.83    --  112.00 -15.00  30.00   25
 30  \w    120.00 145.00   1.00   52.83    --  112.00  77.00 120.00   25
 31  \w     84.00 174.00   1.00   52.83    --  112.00  30.00-150.00   90
 32  \w    144.00 170.00   1.00   52.83    --  112.00  61.00  60.00   26
;
_diffrn_measurement_device       'four-circle diffractometer'
_diffrn_measurement_device_type  'SuperNova, Dual, Cu at home/near, AtlasS2'
_diffrn_measurement_method       '\w scans'
_diffrn_orient_matrix_type       
'CrysAlisPro convention (1999,Acta A55,543-557)'
_diffrn_orient_matrix_UB_11      0.0677164000
_diffrn_orient_matrix_UB_12      0.0673927000
_diffrn_orient_matrix_UB_13      0.0518456000
_diffrn_orient_matrix_UB_21      0.0693947000
_diffrn_orient_matrix_UB_22      -0.0794452000
_diffrn_orient_matrix_UB_23      0.0203901000
_diffrn_orient_matrix_UB_31      0.0451869000
_diffrn_orient_matrix_UB_32      0.0217834000
_diffrn_orient_matrix_UB_33      -0.0868411000
_diffrn_radiation_monochromator  mirror
_diffrn_radiation_probe          x-ray
_diffrn_radiation_type           CuK\a
_diffrn_radiation_wavelength     1.54184
_diffrn_source                   'micro-focus sealed X-ray tube'
_diffrn_source_type              'SuperNova (Cu) X-ray Source'
_reflns_Friedel_coverage         0.000
_reflns_Friedel_fraction_full    .
_reflns_Friedel_fraction_max     .
_reflns_number_gt                5133
_reflns_number_total             6538
_reflns_odcompleteness_completeness 100.00
_reflns_odcompleteness_iscentric 1
_reflns_odcompleteness_theta     74.33
_reflns_special_details          
;
 Reflections were merged by SHELXL according to the crystal
 class for the calculation of statistics and refinement.
 
 _reflns_Friedel_fraction is defined as the number of unique
 Friedel pairs measured divided by the number that would be
 possible theoretically, ignoring centric projections and
 systematic absences.
;
_reflns_threshold_expression     'I > 2\s(I)'
_computing_cell_refinement       'CrysAlisPro 1.171.39.15e (Rigaku OD, 2015)'
_computing_data_collection       'CrysAlisPro 1.171.39.15e (Rigaku OD, 2015)'
_computing_data_reduction        'CrysAlisPro 1.171.39.15e (Rigaku OD, 2015)'
_computing_molecular_graphics    'Olex2 (Dolomanov et al., 2009)'
_computing_publication_material  'Olex2 (Dolomanov et al., 2009)'
_computing_structure_refinement  'ShelXL (Sheldrick, 2015)'
_computing_structure_solution    'ShelXT (Sheldrick, 2015)'
_refine_diff_density_max         0.603
_refine_diff_density_min         -0.868
_refine_diff_density_rms         0.097
_refine_ls_extinction_coef       .
_refine_ls_extinction_method     none
_refine_ls_goodness_of_fit_ref   1.016
_refine_ls_hydrogen_treatment    constr
_refine_ls_matrix_type           full
_refine_ls_number_parameters     430
_refine_ls_number_reflns         6538
_refine_ls_number_restraints     0
_refine_ls_R_factor_all          0.0661
_refine_ls_R_factor_gt           0.0491
_refine_ls_restrained_S_all      1.016
_refine_ls_shift/su_max          0.001
_refine_ls_shift/su_mean         0.000
_refine_ls_structure_factor_coef Fsqd
_refine_ls_weighting_details     
'w=1/[\s^2^(Fo^2^)+(0.0603P)^2^+2.4034P] where P=(Fo^2^+2Fc^2^)/3'
_refine_ls_weighting_scheme      calc
_refine_ls_wR_factor_gt          0.1166
_refine_ls_wR_factor_ref         0.1289
_refine_special_details          ?
_olex2_refinement_description    
;
1. Fixed Uiso
 At 1.2 times of:
  All C(H,H) groups
 At 1.5 times of:
  All C(H,H,H) groups
2.a Secondary CH2 refined with riding coordinates:
 C2(H2A,H2B), C7(H7A,H7B)
2.b Idealised Me refined as rotating group:
 C3(H3A,H3B,H3C), C4(H4A,H4B,H4C), C5(H5A,H5B,H5C), C8(H8A,H8B,H8C), C9(H9A,
 H9B,H9C), C10(H10A,H10B,H10C)
;
_atom_sites_solution_hydrogens   geom
_atom_sites_solution_primary     dual
_atom_sites_solution_secondary   ?
loop_
_atom_site_label
_atom_site_type_symbol
_atom_site_fract_x
_atom_site_fract_y
_atom_site_fract_z
_atom_site_U_iso_or_equiv
_atom_site_adp_type
_atom_site_occupancy
_atom_site_site_symmetry_order
_atom_site_calc_flag
_atom_site_refinement_flags_posn
_atom_site_refinement_flags_adp
_atom_site_refinement_flags_occupancy
_atom_site_disorder_assembly
_atom_site_disorder_group
Cu1 Cu 0.54530(3) 0.49542(3) 0.57993(3) 0.01598(12) Uani 1 1 d . . . . .
S1 S 0.70154(5) 0.46903(6) 0.76872(5) 0.02267(17) Uani 1 1 d . . . . .
S2 S 0.88314(5) 0.41812(7) 0.74706(5) 0.02683(19) Uani 1 1 d . . . . .
F1 F 0.59181(19) 0.3963(3) 0.87826(17) 0.0577(9) Uani 1 1 d . . . . .
F2 F 0.6311(2) 0.3032(2) 0.7766(2) 0.0529(7) Uani 1 1 d . . . . .
F3 F 0.7298(2) 0.3370(2) 0.88741(19) 0.0571(8) Uani 1 1 d . . . . .
F4 F 0.84599(17) 0.24060(19) 0.75206(18) 0.0417(6) Uani 1 1 d . . . . .
F5 F 0.88748(16) 0.2884(2) 0.62539(15) 0.0409(6) Uani 1 1 d . . . . .
F6 F 0.98962(15) 0.27464(18) 0.73934(15) 0.0352(5) Uani 1 1 d . . . . .
O1 O 0.51392(18) 0.62630(18) 0.58651(16) 0.0275(5) Uani 1 1 d . . . . .
O2 O 0.43629(17) 0.63488(17) 0.45034(15) 0.0247(5) Uani 1 1 d . . . . .
O3 O 0.42608(16) 0.4617(2) 0.62119(15) 0.0259(5) Uani 1 1 d . . . . .
O4 O 0.34764(16) 0.4717(2) 0.48512(16) 0.0268(5) Uani 1 1 d . . . . .
O5 O 0.62102(17) 0.4921(2) 0.71073(15) 0.0289(6) Uani 1 1 d . . . . .
O6 O 0.73420(19) 0.5346(2) 0.83509(19) 0.0364(6) Uani 1 1 d . . . . .
O7 O 0.94016(18) 0.4716(2) 0.6931(2) 0.0372(6) Uani 1 1 d . . . . .
O8 O 0.90408(17) 0.4204(2) 0.84254(17) 0.0323(6) Uani 1 1 d . . . . .
N1 N 0.39590(18) 0.82560(19) 0.47612(17) 0.0188(5) Uani 1 1 d . . . . .
N2 N 0.18245(18) 0.4084(2) 0.55279(18) 0.0231(6) Uani 1 1 d . . . . .
N3 N 0.7770(2) 0.4279(3) 0.71139(19) 0.0296(7) Uani 1 1 d . . . . .
C1 C 0.4672(2) 0.6678(2) 0.5243(2) 0.0192(6) Uani 1 1 d . . . . .
C2 C 0.4492(2) 0.7677(2) 0.5467(2) 0.0212(6) Uani 1 1 d . . . . .
H2A H 0.4151 0.7689 0.6011 0.025 Uiso 1 1 calc R . . . .
H2B H 0.5100 0.7978 0.5623 0.025 Uiso 1 1 calc R . . . .
C3 C 0.4490(3) 0.8369(3) 0.3954(2) 0.0281(7) Uani 1 1 d . . . . .
H3A H 0.4151 0.8787 0.3526 0.042 Uiso 1 1 calc GR . . . .
H3B H 0.4560 0.7766 0.3671 0.042 Uiso 1 1 calc GR . . . .
H3C H 0.5105 0.8626 0.4136 0.042 Uiso 1 1 calc GR . . . .
C4 C 0.3842(2) 0.9192(2) 0.5174(2) 0.0234(6) Uani 1 1 d . . . . .
H4A H 0.3453 0.9136 0.5674 0.035 Uiso 1 1 calc GR . . . .
H4B H 0.3544 0.9611 0.4722 0.035 Uiso 1 1 calc GR . . . .
H4C H 0.4452 0.9437 0.5394 0.035 Uiso 1 1 calc GR . . . .
C5 C 0.3012(2) 0.7859(3) 0.4497(2) 0.0240(7) Uani 1 1 d . . . . .
H5A H 0.2685 0.7762 0.5034 0.036 Uiso 1 1 calc GR . . . .
H5B H 0.3077 0.7268 0.4191 0.036 Uiso 1 1 calc GR . . . .
H5C H 0.2657 0.8288 0.4093 0.036 Uiso 1 1 calc GR . . . .
C6 C 0.3541(2) 0.4557(2) 0.5682(2) 0.0190(6) Uani 1 1 d . . . . .
C7 C 0.2698(2) 0.4261(2) 0.6128(2) 0.0208(6) Uani 1 1 d . . . . .
H7A H 0.2563 0.4743 0.6566 0.025 Uiso 1 1 calc R . . . .
H7B H 0.2857 0.3689 0.6470 0.025 Uiso 1 1 calc R . . . .
C8 C 0.1106(2) 0.3766(3) 0.6130(2) 0.0320(8) Uani 1 1 d . . . . .
H8A H 0.1314 0.3190 0.6427 0.048 Uiso 1 1 calc GR . . . .
H8B H 0.0515 0.3661 0.5771 0.048 Uiso 1 1 calc GR . . . .
H8C H 0.1024 0.4240 0.6582 0.048 Uiso 1 1 calc GR . . . .
C9 C 0.1471(2) 0.4949(3) 0.5068(3) 0.0322(8) Uani 1 1 d . . . . .
H9A H 0.1367 0.5420 0.5517 0.048 Uiso 1 1 calc GR . . . .
H9B H 0.0885 0.4818 0.4709 0.048 Uiso 1 1 calc GR . . . .
H9C H 0.1929 0.5175 0.4676 0.048 Uiso 1 1 calc GR . . . .
C10 C 0.1962(3) 0.3342(3) 0.4859(3) 0.0342(8) Uani 1 1 d . . . . .
H10A H 0.2383 0.3564 0.4429 0.051 Uiso 1 1 calc GR . . . .
H10B H 0.1362 0.3180 0.4541 0.051 Uiso 1 1 calc GR . . . .
H10C H 0.2232 0.2796 0.5169 0.051 Uiso 1 1 calc GR . . . .
C11 C 0.6618(3) 0.3713(4) 0.8326(3) 0.0399(10) Uani 1 1 d . . . . .
C12 C 0.9018(2) 0.2979(3) 0.7141(2) 0.0299(8) Uani 1 1 d . . . . .
S3 S 0.23068(6) 0.72146(6) 0.69581(5) 0.02509(18) Uani 1 1 d . . . . .
S4 S 0.21905(6) 0.60325(6) 0.84218(6) 0.02698(18) Uani 1 1 d . . . . .
F7 F 0.08215(18) 0.8204(2) 0.71356(19) 0.0478(6) Uani 1 1 d . . . . .
F8 F 0.0966(2) 0.7728(2) 0.57909(17) 0.0511(7) Uani 1 1 d . . . . .
F9 F 0.05413(18) 0.6776(2) 0.6784(2) 0.0519(7) Uani 1 1 d . . . . .
F10 F 0.38672(18) 0.62875(19) 0.92030(17) 0.0423(6) Uani 1 1 d . . . . .
F11 F 0.38162(19) 0.5521(2) 0.79724(18) 0.0505(7) Uani 1 1 d . . . . .
F12 F 0.3388(2) 0.4873(2) 0.9168(2) 0.0527(7) Uani 1 1 d . . . . .
O9 O 0.2504(2) 0.6454(2) 0.63923(17) 0.0325(6) Uani 1 1 d . . . . .
O10 O 0.27772(19) 0.8072(2) 0.68453(17) 0.0323(6) Uani 1 1 d . . . . .
O11 O 0.1782(2) 0.5333(2) 0.78302(19) 0.0346(6) Uani 1 1 d . . . . .
O12 O 0.1831(2) 0.6172(2) 0.92703(18) 0.0353(6) Uani 1 1 d . . . . .
N4 N 0.2330(2) 0.7019(2) 0.7993(2) 0.0274(6) Uani 1 1 d . . . . .
C13 C 0.1082(3) 0.7490(3) 0.6655(3) 0.0374(9) Uani 1 1 d . . . . .
C14 C 0.3390(3) 0.5654(3) 0.8697(3) 0.0358(8) Uani 1 1 d . . . . .

loop_
_atom_site_aniso_label
_atom_site_aniso_U_11
_atom_site_aniso_U_22
_atom_site_aniso_U_33
_atom_site_aniso_U_23
_atom_site_aniso_U_13
_atom_site_aniso_U_12
Cu1 0.0150(2) 0.0157(2) 0.0167(2) 0.00025(16) -0.00171(14) 0.00058(16)
S1 0.0205(3) 0.0276(4) 0.0186(3) -0.0002(3) -0.0051(3) -0.0006(3)
S2 0.0189(3) 0.0348(5) 0.0256(4) 0.0006(3) -0.0045(3) 0.0001(3)
F1 0.0415(14) 0.097(3) 0.0365(13) 0.0056(14) 0.0131(11) -0.0150(15)
F2 0.0511(15) 0.0460(17) 0.0610(17) 0.0025(13) 0.0008(13) -0.0186(13)
F3 0.0509(15) 0.070(2) 0.0479(15) 0.0342(15) -0.0097(12) -0.0118(15)
F4 0.0368(12) 0.0365(14) 0.0527(14) -0.0021(11) 0.0079(10) -0.0040(10)
F5 0.0319(11) 0.0586(17) 0.0309(11) -0.0112(11) -0.0050(9) 0.0019(11)
F6 0.0253(10) 0.0434(14) 0.0358(11) -0.0019(10) -0.0032(8) 0.0052(9)
O1 0.0329(12) 0.0201(12) 0.0271(11) -0.0024(10) -0.0115(9) 0.0048(10)
O2 0.0304(12) 0.0208(12) 0.0213(11) -0.0014(9) -0.0071(9) 0.0048(10)
O3 0.0184(10) 0.0391(15) 0.0200(10) 0.0011(10) -0.0003(8) -0.0013(10)
O4 0.0194(10) 0.0394(15) 0.0211(11) 0.0057(10) -0.0010(8) -0.0024(10)
O5 0.0221(11) 0.0446(16) 0.0185(10) -0.0013(10) -0.0067(8) 0.0056(11)
O6 0.0328(13) 0.0380(16) 0.0359(14) -0.0126(12) -0.0100(11) 0.0010(12)
O7 0.0247(12) 0.0447(17) 0.0415(14) 0.0077(13) -0.0012(10) -0.0047(12)
O8 0.0265(12) 0.0396(16) 0.0286(12) -0.0059(11) -0.0100(9) 0.0035(11)
N1 0.0185(11) 0.0153(13) 0.0222(12) 0.0001(10) -0.0005(9) 0.0024(10)
N2 0.0164(11) 0.0289(16) 0.0239(13) 0.0006(11) 0.0020(10) -0.0006(11)
N3 0.0218(13) 0.0411(19) 0.0250(14) -0.0030(13) -0.0031(10) 0.0001(13)
C1 0.0160(12) 0.0172(15) 0.0241(14) 0.0009(12) -0.0004(10) -0.0016(11)
C2 0.0207(13) 0.0197(16) 0.0221(14) -0.0005(12) -0.0045(11) 0.0041(12)
C3 0.0307(17) 0.0259(18) 0.0288(16) 0.0022(14) 0.0085(13) -0.0035(14)
C4 0.0254(15) 0.0172(16) 0.0268(15) -0.0040(12) -0.0021(12) 0.0033(12)
C5 0.0185(14) 0.0249(17) 0.0277(16) 0.0000(13) -0.0037(11) -0.0005(12)
C6 0.0183(13) 0.0162(15) 0.0223(14) 0.0000(11) 0.0013(11) 0.0034(11)
C7 0.0180(14) 0.0243(16) 0.0200(14) 0.0022(12) 0.0007(11) -0.0004(12)
C8 0.0194(15) 0.044(2) 0.0341(18) 0.0024(16) 0.0087(13) -0.0037(15)
C9 0.0228(15) 0.037(2) 0.0354(18) 0.0094(16) -0.0037(13) 0.0022(15)
C10 0.0302(17) 0.038(2) 0.0349(18) -0.0130(16) 0.0040(14) -0.0126(16)
C11 0.035(2) 0.052(3) 0.0317(19) 0.0101(18) -0.0017(15) -0.0106(19)
C12 0.0248(16) 0.037(2) 0.0275(17) -0.0022(15) -0.0024(12) -0.0005(15)
S3 0.0292(4) 0.0218(4) 0.0250(4) 0.0008(3) 0.0061(3) 0.0004(3)
S4 0.0322(4) 0.0216(4) 0.0280(4) 0.0019(3) 0.0074(3) -0.0001(3)
F7 0.0407(13) 0.0480(16) 0.0544(15) -0.0081(13) 0.0025(11) 0.0167(12)
F8 0.0526(15) 0.0624(19) 0.0363(13) 0.0070(12) -0.0070(11) 0.0091(14)
F9 0.0336(12) 0.0529(18) 0.0686(18) 0.0027(14) 0.0015(12) -0.0098(12)
F10 0.0392(12) 0.0425(14) 0.0439(13) -0.0037(11) -0.0027(10) 0.0032(11)
F11 0.0428(13) 0.065(2) 0.0451(14) -0.0100(13) 0.0089(11) 0.0160(13)
F12 0.0597(17) 0.0353(15) 0.0619(17) 0.0143(13) -0.0021(13) 0.0097(13)
O9 0.0444(15) 0.0252(14) 0.0293(12) -0.0040(10) 0.0105(11) 0.0021(11)
O10 0.0390(14) 0.0285(14) 0.0302(13) 0.0026(11) 0.0078(10) -0.0025(11)
O11 0.0430(15) 0.0234(13) 0.0378(14) -0.0030(11) 0.0061(11) -0.0088(12)
O12 0.0447(15) 0.0343(16) 0.0289(13) 0.0034(11) 0.0141(11) 0.0004(12)
N4 0.0316(14) 0.0250(16) 0.0259(14) 0.0013(12) 0.0051(11) 0.0017(12)
C13 0.0334(19) 0.043(2) 0.0350(19) -0.0006(17) 0.0005(15) 0.0040(17)
C14 0.040(2) 0.030(2) 0.0368(19) -0.0003(16) 0.0031(15) 0.0051(17)

_geom_special_details            
;
 All esds (except the esd in the dihedral angle between two l.s. planes)
 are estimated using the full covariance matrix.  The cell esds are taken
 into account individually in the estimation of esds in distances, angles
 and torsion angles; correlations between esds in cell parameters are only
 used when they are defined by crystal symmetry.  An approximate (isotropic)
 treatment of cell esds is used for estimating esds involving l.s. planes.
;
loop_
_geom_bond_atom_site_label_1
_geom_bond_atom_site_label_2
_geom_bond_distance
_geom_bond_site_symmetry_2
_geom_bond_publ_flag
Cu1 Cu1 2.6282(8) 3_666 ?
Cu1 O1 1.954(3) . ?
Cu1 O2 1.965(3) 3_666 ?
Cu1 O3 1.945(2) . ?
Cu1 O4 1.961(2) 3_666 ?
Cu1 O5 2.158(2) . ?
S1 O5 1.428(2) . ?
S1 O6 1.425(3) . ?
S1 N3 1.566(3) . ?
S1 C11 1.831(4) . ?
S2 O7 1.433(3) . ?
S2 O8 1.436(3) . ?
S2 N3 1.585(3) . ?
S2 C12 1.836(4) . ?
F1 C11 1.321(5) . ?
F2 C11 1.345(6) . ?
F3 C11 1.320(5) . ?
F4 C12 1.322(5) . ?
F5 C12 1.334(4) . ?
F6 C12 1.335(4) . ?
O1 C1 1.255(4) . ?
O2 Cu1 1.965(3) 3_666 ?
O2 C1 1.251(4) . ?
O3 C6 1.253(4) . ?
O4 Cu1 1.961(2) 3_666 ?
O4 C6 1.262(4) . ?
N1 C2 1.506(4) . ?
N1 C3 1.499(4) . ?
N1 C4 1.505(4) . ?
N1 C5 1.504(4) . ?
N2 C7 1.505(4) . ?
N2 C8 1.508(4) . ?
N2 C9 1.498(5) . ?
N2 C10 1.495(5) . ?
C1 C2 1.513(5) . ?
C6 C7 1.504(4) . ?
S3 O9 1.435(3) . ?
S3 O10 1.433(3) . ?
S3 N4 1.574(3) . ?
S3 C13 1.832(4) . ?
S4 O11 1.438(3) . ?
S4 O12 1.431(3) . ?
S4 N4 1.587(3) . ?
S4 C14 1.830(4) . ?
F7 C13 1.334(5) . ?
F8 C13 1.336(5) . ?
F9 C13 1.320(6) . ?
F10 C14 1.342(5) . ?
F11 C14 1.310(5) . ?
F12 C14 1.334(5) . ?

loop_
_geom_angle_atom_site_label_1
_geom_angle_atom_site_label_2
_geom_angle_atom_site_label_3
_geom_angle
_geom_angle_site_symmetry_1
_geom_angle_site_symmetry_3
_geom_angle_publ_flag
O1 Cu1 Cu1 84.16(7) . 3_666 ?
O1 Cu1 O2 168.69(9) . 3_666 ?
O1 Cu1 O4 89.23(12) . 3_666 ?
O1 Cu1 O5 94.42(10) . . ?
O2 Cu1 Cu1 84.53(7) 3_666 3_666 ?
O2 Cu1 O5 96.89(10) 3_666 . ?
O3 Cu1 Cu1 85.40(7) . 3_666 ?
O3 Cu1 O1 90.63(12) . . ?
O3 Cu1 O2 88.56(11) . 3_666 ?
O3 Cu1 O4 168.75(10) . 3_666 ?
O3 Cu1 O5 95.55(10) . . ?
O4 Cu1 Cu1 83.40(7) 3_666 3_666 ?
O4 Cu1 O2 89.38(12) 3_666 3_666 ?
O4 Cu1 O5 95.67(10) 3_666 . ?
O5 Cu1 Cu1 178.30(9) . 3_666 ?
O5 S1 N3 108.95(15) . . ?
O5 S1 C11 102.83(18) . . ?
O6 S1 O5 118.01(17) . . ?
O6 S1 N3 115.70(17) . . ?
O6 S1 C11 104.5(2) . . ?
N3 S1 C11 105.1(2) . . ?
O7 S2 O8 117.99(18) . . ?
O7 S2 N3 110.50(17) . . ?
O7 S2 C12 104.76(18) . . ?
O8 S2 N3 116.39(16) . . ?
O8 S2 C12 105.52(18) . . ?
N3 S2 C12 98.91(18) . . ?
C1 O1 Cu1 122.6(2) . . ?
C1 O2 Cu1 121.7(2) . 3_666 ?
C6 O3 Cu1 121.6(2) . . ?
C6 O4 Cu1 122.9(2) . 3_666 ?
S1 O5 Cu1 151.28(16) . . ?
C3 N1 C2 111.2(3) . . ?
C3 N1 C4 108.6(3) . . ?
C3 N1 C5 110.4(3) . . ?
C4 N1 C2 106.4(2) . . ?
C5 N1 C2 111.6(3) . . ?
C5 N1 C4 108.6(2) . . ?
C7 N2 C8 106.3(2) . . ?
C9 N2 C7 111.5(3) . . ?
C9 N2 C8 107.9(3) . . ?
C10 N2 C7 111.5(3) . . ?
C10 N2 C8 108.8(3) . . ?
C10 N2 C9 110.7(3) . . ?
S1 N3 S2 123.36(19) . . ?
O1 C1 C2 112.6(3) . . ?
O2 C1 O1 126.9(3) . . ?
O2 C1 C2 120.4(3) . . ?
N1 C2 C1 117.6(3) . . ?
O3 C6 O4 126.6(3) . . ?
O3 C6 C7 113.4(3) . . ?
O4 C6 C7 120.0(3) . . ?
C6 C7 N2 116.9(3) . . ?
F1 C11 S1 110.5(4) . . ?
F1 C11 F2 107.5(4) . . ?
F2 C11 S1 110.0(3) . . ?
F3 C11 S1 111.4(3) . . ?
F3 C11 F1 110.1(3) . . ?
F3 C11 F2 107.3(4) . . ?
F4 C12 S2 111.7(3) . . ?
F4 C12 F5 108.6(3) . . ?
F4 C12 F6 108.7(3) . . ?
F5 C12 S2 110.7(3) . . ?
F5 C12 F6 108.4(3) . . ?
F6 C12 S2 108.8(3) . . ?
O9 S3 N4 117.17(17) . . ?
O9 S3 C13 105.04(19) . . ?
O10 S3 O9 118.32(16) . . ?
O10 S3 N4 107.70(17) . . ?
O10 S3 C13 103.9(2) . . ?
N4 S3 C13 102.55(18) . . ?
O11 S4 N4 116.40(17) . . ?
O11 S4 C14 104.79(19) . . ?
O12 S4 O11 119.10(18) . . ?
O12 S4 N4 107.60(17) . . ?
O12 S4 C14 104.76(19) . . ?
N4 S4 C14 102.06(19) . . ?
S3 N4 S4 124.7(2) . . ?
F7 C13 S3 110.4(3) . . ?
F7 C13 F8 107.9(4) . . ?
F8 C13 S3 109.3(3) . . ?
F9 C13 S3 111.4(3) . . ?
F9 C13 F7 109.2(3) . . ?
F9 C13 F8 108.7(4) . . ?
F10 C14 S4 110.5(3) . . ?
F11 C14 S4 111.4(3) . . ?
F11 C14 F10 108.2(4) . . ?
F11 C14 F12 109.8(4) . . ?
F12 C14 S4 109.0(3) . . ?
F12 C14 F10 107.8(3) . . ?

loop_
_geom_torsion_atom_site_label_1
_geom_torsion_atom_site_label_2
_geom_torsion_atom_site_label_3
_geom_torsion_atom_site_label_4
_geom_torsion
_geom_torsion_site_symmetry_1
_geom_torsion_site_symmetry_2
_geom_torsion_site_symmetry_3
_geom_torsion_site_symmetry_4
_geom_torsion_publ_flag
Cu1 O1 C1 O2 -1.9(5) . . . . ?
Cu1 O1 C1 C2 177.9(2) . . . . ?
Cu1 O2 C1 O1 1.7(5) 3_666 . . . ?
Cu1 O2 C1 C2 -178.1(2) 3_666 . . . ?
Cu1 O3 C6 O4 -1.6(5) . . . . ?
Cu1 O3 C6 C7 178.3(2) . . . . ?
Cu1 O4 C6 O3 3.1(5) 3_666 . . . ?
Cu1 O4 C6 C7 -176.8(2) 3_666 . . . ?
O1 C1 C2 N1 178.3(3) . . . . ?
O2 C1 C2 N1 -1.8(4) . . . . ?
O3 C6 C7 N2 -174.4(3) . . . . ?
O4 C6 C7 N2 5.5(5) . . . . ?
O5 S1 N3 S2 163.8(2) . . . . ?
O5 S1 C11 F1 -60.7(3) . . . . ?
O5 S1 C11 F2 57.8(3) . . . . ?
O5 S1 C11 F3 176.6(3) . . . . ?
O6 S1 O5 Cu1 138.2(4) . . . . ?
O6 S1 N3 S2 28.1(3) . . . . ?
O6 S1 C11 F1 63.1(3) . . . . ?
O6 S1 C11 F2 -178.4(3) . . . . ?
O6 S1 C11 F3 -59.6(4) . . . . ?
O7 S2 N3 S1 -118.7(3) . . . . ?
O7 S2 C12 F4 -173.6(2) . . . . ?
O7 S2 C12 F5 -52.5(3) . . . . ?
O7 S2 C12 F6 66.4(3) . . . . ?
O8 S2 N3 S1 19.5(4) . . . . ?
O8 S2 C12 F4 61.2(3) . . . . ?
O8 S2 C12 F5 -177.7(2) . . . . ?
O8 S2 C12 F6 -58.8(3) . . . . ?
N3 S1 O5 Cu1 3.6(5) . . . . ?
N3 S1 C11 F1 -174.7(3) . . . . ?
N3 S1 C11 F2 -56.2(3) . . . . ?
N3 S1 C11 F3 62.6(4) . . . . ?
N3 S2 C12 F4 -59.5(3) . . . . ?
N3 S2 C12 F5 61.6(3) . . . . ?
N3 S2 C12 F6 -179.5(3) . . . . ?
C3 N1 C2 C1 -64.7(4) . . . . ?
C4 N1 C2 C1 177.3(3) . . . . ?
C5 N1 C2 C1 59.0(4) . . . . ?
C8 N2 C7 C6 177.9(3) . . . . ?
C9 N2 C7 C6 -64.8(4) . . . . ?
C10 N2 C7 C6 59.5(4) . . . . ?
C11 S1 O5 Cu1 -107.5(4) . . . . ?
C11 S1 N3 S2 -86.6(3) . . . . ?
C12 S2 N3 S1 131.8(3) . . . . ?
O9 S3 N4 S4 -23.2(3) . . . . ?
O9 S3 C13 F7 -179.1(3) . . . . ?
O9 S3 C13 F8 -60.7(4) . . . . ?
O9 S3 C13 F9 59.4(3) . . . . ?
O10 S3 N4 S4 -159.5(2) . . . . ?
O10 S3 C13 F7 -54.2(3) . . . . ?
O10 S3 C13 F8 64.2(3) . . . . ?
O10 S3 C13 F9 -175.7(3) . . . . ?
O11 S4 N4 S3 -16.8(3) . . . . ?
O11 S4 C14 F10 175.8(3) . . . . ?
O11 S4 C14 F11 55.5(4) . . . . ?
O11 S4 C14 F12 -65.8(3) . . . . ?
O12 S4 N4 S3 -153.5(2) . . . . ?
O12 S4 C14 F10 -58.0(3) . . . . ?
O12 S4 C14 F11 -178.4(3) . . . . ?
O12 S4 C14 F12 60.3(3) . . . . ?
N4 S3 C13 F7 57.9(3) . . . . ?
N4 S3 C13 F8 176.3(3) . . . . ?
N4 S3 C13 F9 -63.6(3) . . . . ?
N4 S4 C14 F10 54.1(3) . . . . ?
N4 S4 C14 F11 -66.3(3) . . . . ?
N4 S4 C14 F12 172.4(3) . . . . ?
C13 S3 N4 S4 91.2(3) . . . . ?
C14 S4 N4 S3 96.6(3) . . . . ?

_shelx_res_file                  
;
    jr-cuo.res created by SHELXL-2014/7

TITL [Cu2(bet)4(NTf2)2][NTf2]2 at 100 K in P2(1)/n
REM JR-CuO, J. Richter, 10/2018
REM light blue crystal
CELL 1.54184 14.455 14.4844 14.9892 90 95.182 90
ZERR 2 0.0004 0.0006 0.0004 0 0.003 0
LATT 1
SYMM 0.5-X,0.5+Y,0.5-Z
SFAC Cu S F O N C H
UNIT 4 16 48 48 16 56 88

L.S. 9
PLAN  20
SIZE 0.2 0.2 0.2
TEMP -173.15
BOND
CONF
list 4
fmap 2 53
acta
OMIT 2 2 1
OMIT 0 0 4
OMIT 14 8 7
OMIT 8 16 2
REM <olex2.extras>
REM <HklSrc "%.\\JR-CuO.hkl">
REM </olex2.extras>

WGHT    0.060300    2.403400
FVAR       0.29669
CU1   1    0.545296    0.495418    0.579930    11.00000    0.01497    0.01573 =
         0.01668    0.00025   -0.00171    0.00058
S1    2    0.701537    0.469030    0.768715    11.00000    0.02049    0.02765 =
         0.01862   -0.00022   -0.00514   -0.00057
S2    2    0.883138    0.418120    0.747060    11.00000    0.01885    0.03485 =
         0.02559    0.00064   -0.00454    0.00005
F1    3    0.591814    0.396294    0.878262    11.00000    0.04150    0.09683 =
         0.03652    0.00556    0.01310   -0.01502
F2    3    0.631127    0.303156    0.776618    11.00000    0.05111    0.04597 =
         0.06095    0.00250    0.00079   -0.01862
F3    3    0.729786    0.336960    0.887408    11.00000    0.05092    0.07003 =
         0.04792    0.03417   -0.00967   -0.01180
F4    3    0.845988    0.240598    0.752058    11.00000    0.03677    0.03646 =
         0.05267   -0.00207    0.00791   -0.00398
F5    3    0.887477    0.288448    0.625391    11.00000    0.03190    0.05861 =
         0.03090   -0.01121   -0.00499    0.00186
F6    3    0.989618    0.274636    0.739340    11.00000    0.02531    0.04343 =
         0.03579   -0.00188   -0.00321    0.00519
O1    4    0.513918    0.626301    0.586505    11.00000    0.03286    0.02005 =
         0.02707   -0.00237   -0.01151    0.00482
O2    4    0.436286    0.634880    0.450338    11.00000    0.03039    0.02076 =
         0.02128   -0.00144   -0.00711    0.00484
O3    4    0.426082    0.461725    0.621188    11.00000    0.01836    0.03911 =
         0.02000    0.00106   -0.00027   -0.00135
O4    4    0.347639    0.471684    0.485115    11.00000    0.01936    0.03945 =
         0.02109    0.00575   -0.00101   -0.00242
O5    4    0.621022    0.492067    0.710732    11.00000    0.02205    0.04457 =
         0.01847   -0.00128   -0.00670    0.00559
O6    4    0.734202    0.534634    0.835086    11.00000    0.03280    0.03796 =
         0.03594   -0.01265   -0.00999    0.00100
O7    4    0.940156    0.471621    0.693140    11.00000    0.02474    0.04469 =
         0.04147    0.00770   -0.00115   -0.00467
O8    4    0.904078    0.420419    0.842537    11.00000    0.02655    0.03957 =
         0.02864   -0.00585   -0.01002    0.00346
N1    5    0.395902    0.825604    0.476117    11.00000    0.01846    0.01531 =
         0.02219    0.00006   -0.00052    0.00238
N2    5    0.182445    0.408404    0.552787    11.00000    0.01643    0.02888 =
         0.02391    0.00058    0.00205   -0.00056
N3    5    0.776986    0.427870    0.711393    11.00000    0.02181    0.04113 =
         0.02495   -0.00302   -0.00310    0.00005
C1    6    0.467153    0.667803    0.524259    11.00000    0.01601    0.01716 =
         0.02410    0.00092   -0.00039   -0.00160
C2    6    0.449196    0.767702    0.546696    11.00000    0.02074    0.01965 =
         0.02215   -0.00054   -0.00450    0.00413
AFIX  23
H2A   7    0.415075    0.768865    0.601057    11.00000   -1.20000
H2B   7    0.509990    0.797816    0.562301    11.00000   -1.20000
AFIX   0
C3    6    0.448977    0.836862    0.395373    11.00000    0.03074    0.02595 =
         0.02876    0.00215    0.00845   -0.00346
AFIX 137
H3A   7    0.415141    0.878717    0.352642    11.00000   -1.50000
H3B   7    0.456015    0.776587    0.367066    11.00000   -1.50000
H3C   7    0.510466    0.862641    0.413632    11.00000   -1.50000
AFIX   0
C4    6    0.384160    0.919159    0.517364    11.00000    0.02539    0.01725 =
         0.02677   -0.00400   -0.00215    0.00330
AFIX 137
H4A   7    0.345300    0.913555    0.567386    11.00000   -1.50000
H4B   7    0.354365    0.961116    0.472203    11.00000   -1.50000
H4C   7    0.445173    0.943709    0.539355    11.00000   -1.50000
AFIX   0
C5    6    0.301204    0.785906    0.449674    11.00000    0.01850    0.02485 =
         0.02770    0.00003   -0.00370   -0.00050
AFIX 137
H5A   7    0.268478    0.776247    0.503389    11.00000   -1.50000
H5B   7    0.307744    0.726764    0.419114    11.00000   -1.50000
H5C   7    0.265705    0.828847    0.409295    11.00000   -1.50000
AFIX   0
C6    6    0.354145    0.455726    0.568241    11.00000    0.01832    0.01620 =
         0.02233    0.00003    0.00127    0.00345
C7    6    0.269839    0.426051    0.612817    11.00000    0.01803    0.02433 =
         0.01995    0.00220    0.00074   -0.00038
AFIX  23
H7A   7    0.256255    0.474252    0.656608    11.00000   -1.20000
H7B   7    0.285695    0.368874    0.647025    11.00000   -1.20000
AFIX   0
C8    6    0.110636    0.376582    0.612985    11.00000    0.01943    0.04357 =
         0.03413    0.00239    0.00870   -0.00373
AFIX 137
H8A   7    0.131399    0.318995    0.642727    11.00000   -1.50000
H8B   7    0.051467    0.366064    0.577140    11.00000   -1.50000
H8C   7    0.102368    0.424005    0.658217    11.00000   -1.50000
AFIX   0
C9    6    0.147086    0.494906    0.506772    11.00000    0.02284    0.03713 =
         0.03537    0.00944   -0.00371    0.00224
AFIX 137
H9A   7    0.136679    0.542028    0.551705    11.00000   -1.50000
H9B   7    0.088498    0.481834    0.470864    11.00000   -1.50000
H9C   7    0.192942    0.517457    0.467638    11.00000   -1.50000
AFIX   0
C10   6    0.196235    0.334213    0.485932    11.00000    0.03018    0.03768 =
         0.03489   -0.01301    0.00402   -0.01260
AFIX 137
H10A  7    0.238330    0.356428    0.442915    11.00000   -1.50000
H10B  7    0.136240    0.317957    0.454104    11.00000   -1.50000
H10C  7    0.223176    0.279620    0.516950    11.00000   -1.50000
AFIX   0
C11   6    0.661758    0.371286    0.832644    11.00000    0.03531    0.05172 =
         0.03171    0.01009   -0.00166   -0.01064
C12   6    0.901797    0.297928    0.714058    11.00000    0.02478    0.03666 =
         0.02755   -0.00222   -0.00237   -0.00050

S3    2    0.230683    0.721461    0.695810    11.00000    0.02918    0.02179 =
         0.02497    0.00079    0.00613    0.00040
S4    2    0.219047    0.603254    0.842177    11.00000    0.03222    0.02158 =
         0.02800    0.00188    0.00739   -0.00006
F7    3    0.082152    0.820371    0.713555    11.00000    0.04065    0.04799 =
         0.05443   -0.00813    0.00254    0.01673
F8    3    0.096609    0.772780    0.579094    11.00000    0.05260    0.06243 =
         0.03629    0.00697   -0.00702    0.00908
F9    3    0.054131    0.677641    0.678434    11.00000    0.03356    0.05290 =
         0.06864    0.00269    0.00150   -0.00982
F10   3    0.386725    0.628749    0.920296    11.00000    0.03925    0.04249 =
         0.04389   -0.00367   -0.00273    0.00320
F11   3    0.381616    0.552111    0.797243    11.00000    0.04280    0.06458 =
         0.04508   -0.00996    0.00894    0.01604
F12   3    0.338780    0.487277    0.916836    11.00000    0.05965    0.03527 =
         0.06190    0.01425   -0.00211    0.00974
O9    4    0.250381    0.645352    0.639227    11.00000    0.04440    0.02516 =
         0.02928   -0.00401    0.01047    0.00210
O10   4    0.277716    0.807175    0.684533    11.00000    0.03899    0.02854 =
         0.03018    0.00264    0.00778   -0.00249
O11   4    0.178222    0.533310    0.783017    11.00000    0.04296    0.02345 =
         0.03778   -0.00296    0.00611   -0.00882
O12   4    0.183140    0.617220    0.927032    11.00000    0.04474    0.03432 =
         0.02887    0.00340    0.01406    0.00036
N4    5    0.232989    0.701923    0.799274    11.00000    0.03165    0.02505 =
         0.02592    0.00133    0.00510    0.00168
C13   6    0.108179    0.748970    0.665512    11.00000    0.03340    0.04326 =
         0.03497   -0.00055    0.00053    0.00399
C14   6    0.338987    0.565359    0.869653    11.00000    0.04049    0.02993 =
         0.03679   -0.00031    0.00307    0.00507
HKLF 4

REM  [Cu2(bet)4(NTf2)2][NTf2]2 at 100 K in P2(1)/n
REM R1 =  0.0491 for    5133 Fo > 4sig(Fo)  and  0.0661 for all    6538 data
REM    430 parameters refined using      0 restraints

END

WGHT      0.0603      2.4038

REM Highest difference peak  0.603,  deepest hole -0.868,  1-sigma level  0.097
Q1    1   0.2738  0.6018  0.8571  11.00000  0.05    0.60
Q2    1   0.4756  0.4989  0.5725  11.00000  0.05    0.45
Q3    1   0.8050  0.4133  0.7538  11.00000  0.05    0.44
Q4    1   0.1622  0.7415  0.6926  11.00000  0.05    0.43
Q5    1   0.5000  0.5000  0.5000  10.50000  0.05    0.42
Q6    1   0.2398  0.5210  0.7957  11.00000  0.05    0.41
Q7    1   0.6086  0.4978  0.6442  11.00000  0.05    0.38
Q8    1   0.4635  0.4667  0.5264  11.00000  0.05    0.38
Q9    1   0.5591  0.4854  0.7779  11.00000  0.05    0.34
Q10   1   0.2189  0.6225  0.7077  11.00000  0.05    0.33
Q11   1   0.3921  0.4921  0.9226  11.00000  0.05    0.33
Q12   1   0.3954  0.4980  0.4932  11.00000  0.05    0.33
Q13   1   0.7569  0.4565  0.7418  11.00000  0.05    0.32
Q14   1   0.6762  0.4154  0.7907  11.00000  0.05    0.32
Q15   1   0.3344  0.8316  0.6768  11.00000  0.05    0.32
Q16   1   0.1314  0.5594  0.7976  11.00000  0.05    0.31
Q17   1   0.1828  0.6809  0.9397  11.00000  0.05    0.31
Q18   1   0.5057  0.4263  0.6577  11.00000  0.05    0.30
Q19   1   0.9240  0.5242  0.6814  11.00000  0.05    0.30
Q20   1   0.5780  0.5860  0.6186  11.00000  0.05    0.30
;
_shelx_res_checksum              32724
loop_
_hkl_oxdiff_h
_hkl_oxdiff_k
_hkl_oxdiff_l
_hkl_oxdiff_f2
_hkl_oxdiff_sig
_hkl_oxdiff_ba
_hkl_oxdiff_ix
_hkl_oxdiff_ox
_hkl_oxdiff_iy
_hkl_oxdiff_oy
_hkl_oxdiff_iz
_hkl_oxdiff_oz
0 0 -1 -54.3377 51.8997 4 -0.59770 0.58840 -0.80301 0.80326 -0.05121 -0.05200
0 0 -1 34.3862 22.2036 2 -0.95406 0.94485 -0.29981 0.30008 -0.05161 -0.05161
0 0 -2 124726. 1650.59 4 -0.66026 0.64164 -0.75110 0.75159 -0.10281 -0.10361
0 0 -2 122818. 1311.70 2 -0.93073 0.91230 -0.36706 0.36760 -0.10322 -0.10322
0 0 -3 23.1375 87.5105 2 -0.89938 0.87173 -0.43241 0.43321 -0.15483 -0.15483
0 0 -4 4145.58 453.325 2 -0.85949 0.82263 -0.49573 0.49680 -0.20644 -0.20644
0 0 -5 -165.007 117.836 2 -0.81024 0.76416 -0.55684 0.55818 -0.25805 -0.25806
0 0 -5 -216.695 312.784 5 -0.57259 0.52612 -0.79375 0.79483 -0.25779 -0.25779
0 0 -6 99274.3 3421.18 5 -0.56977 0.51400 -0.78027 0.78156 -0.30934 -0.30934
0 0 -6 98683.0 2274.63 2 -0.75033 0.69503 -0.61543 0.61704 -0.30967 -0.30967
0 0 -7 363.505 267.251 2 -0.67774 0.61323 -0.67102 0.67289 -0.36128 -0.36128
0 0 -7 131.477 317.219 5 -0.56521 0.50015 -0.76422 0.76573 -0.36090 -0.36090
0 0 -8 7944.56 1138.64 5 -0.55880 0.48444 -0.74547 0.74719 -0.41246 -0.41246
0 0 -9 114.291 497.627 5 -0.55040 0.46674 -0.72380 0.72574 -0.46402 -0.46402
0 0 -10 4360.90 1099.87 5 -0.53984 0.44689 -0.69897 0.70112 -0.51557 -0.51557
0 0 -11 183.835 353.596 5 -0.52689 0.42465 -0.67063 0.67300 -0.56713 -0.56713
0 0 -12 11682.8 1320.08 20 0.65775 -0.76980 -0.31896 0.32106 -0.61902 -0.61902
0 0 -12 13645.5 1484.15 18 0.56564 -0.67736 -0.47535 0.47695 -0.61881 -0.61881
0 0 -12 10210.0 1111.49 10 0.72511 -0.83602 -0.03958 0.04254 -0.61957 -0.61850
0 0 -12 10181.2 1631.53 5 -0.51125 0.39971 -0.63835 0.64093 -0.61869 -0.61869
0 0 -12 10240.0 1205.29 9 0.22725 -0.33797 -0.73044 0.73266 -0.61919 -0.61947
0 0 -12 13101.8 1225.43 24 -0.75713 0.64520 -0.34808 0.35017 -0.61910 -0.61910
0 0 -13 49.0292 372.597 20 0.59792 -0.71931 -0.33386 0.33613 -0.67061 -0.67061
0 0 -13 -443.896 817.875 27 0.47973 -0.60108 -0.50573 0.50556 -0.67009 -0.67009
0 0 -13 -572.345 454.897 9 0.18942 -0.30937 -0.69632 0.69873 -0.67081 -0.67107
0 0 -13 439.891 240.799 24 -0.72775 0.60650 -0.31857 0.32082 -0.67069 -0.67069
0 0 -13 1105.18 555.965 18 0.53376 -0.65479 -0.43925 0.44099 -0.67038 -0.67038
0 0 -14 4395.21 1159.73 27 0.46493 -0.59562 -0.44168 0.44149 -0.72164 -0.72164
0 0 -14 6261.89 1050.28 9 0.14786 -0.27704 -0.65595 0.65854 -0.72243 -0.72267
0 0 -14 5048.15 969.966 18 0.49696 -0.62730 -0.39844 0.40031 -0.72195 -0.72195
0 0 -14 4964.12 784.215 24 -0.69262 0.56204 -0.28542 0.28785 -0.72228 -0.72228
0 0 -15 431.628 481.838 27 0.44471 -0.58473 -0.36680 0.36660 -0.77319 -0.77319
0 0 -15 -256.922 333.158 9 0.10157 -0.23997 -0.60766 0.61044 -0.77407 -0.77425
0 0 -15 -101.665 222.825 24 -0.65033 0.51042 -0.24774 0.25035 -0.77387 -0.77387
0 0 -15 161.606 336.434 18 0.45403 -0.59367 -0.35173 0.35374 -0.77352 -0.77352
0 0 -16 673.244 340.853 24 -0.59855 0.44932 -0.20409 0.20687 -0.82546 -0.82546
0 0 -16 -170.641 286.594 9 0.04896 -0.19659 -0.54875 0.55172 -0.82567 -0.82587
0 0 -16 489.160 437.801 18 0.40295 -0.55191 -0.29722 0.29936 -0.82509 -0.82509
0 0 -16 256.930 404.820 27 0.41653 -0.56588 -0.27600 0.27579 -0.82473 -0.82473
0 0 -17 -128.684 196.175 24 -0.53300 0.37443 -0.15172 0.15468 -0.87705 -0.87705
0 0 -17 -157.728 264.839 9 -0.01327 -0.14358 -0.47373 0.47689 -0.87730 -0.87747
0 0 -18 2758.55 418.603 24 -0.44352 0.27563 -0.08426 0.08739 -0.92865 -0.92864
0 -1 0 -21.8278 44.2207 1 -0.96541 0.96516 -0.05338 -0.05338 0.16854 -0.16841
0 1 -1 33929.6 762.210 5 -0.47922 0.47010 -0.57630 0.68300 -0.70189 0.59855
0 -1 -1 34378.7 758.018 1 -0.96629 0.95680 -0.19000 0.08336 0.08958 -0.19280
0 1 -2 5815.33 560.519 5 -0.54398 0.52557 -0.70848 0.81539 -0.49664 0.29019
0 1 -3 118251. 1331.13 2 -0.56168 0.53425 -0.73598 0.84340 -0.42684 0.11690
0 -1 -3 123673. 1994.27 2 -0.94915 0.92128 -0.31619 0.21038 -0.06405 -0.24534
0 1 -4 55391.4 1119.41 2 -0.60352 0.56689 -0.71537 0.82305 -0.40520 -0.00797
0 -1 -4 54536.1 1560.37 4 -0.53221 0.49475 -0.84656 0.74078 -0.00087 -0.41172
0 -1 -4 57023.0 1514.29 2 -0.92161 0.88452 -0.38815 0.28261 -0.11971 -0.29290
0 1 -5 15296.8 1199.82 5 -0.55737 0.51107 -0.74162 0.84917 -0.42217 -0.09362
0 -1 -5 15233.3 895.537 2 -0.88526 0.83896 -0.45672 0.35145 -0.17445 -0.34139
0 1 -5 15902.9 722.697 2 -0.57522 0.52937 -0.72962 0.83757 -0.42006 -0.09633
0 -1 -6 9150.97 785.916 2 -0.83951 0.78399 -0.52232 0.41731 -0.22865 -0.39040
0 1 -6 8351.42 578.275 2 -0.51369 0.45862 -0.75629 0.86451 -0.44931 -0.17030
0 -1 -6 8629.10 1182.60 5 -0.57371 0.51776 -0.80970 0.70451 -0.17893 -0.43954
0 1 -6 7954.64 981.364 5 -0.55378 0.49818 -0.73225 0.84002 -0.44476 -0.17415
0 1 -7 10342.4 1246.27 5 -0.54833 0.48345 -0.71878 0.82677 -0.47502 -0.24701
0 -1 -7 11189.8 1360.27 5 -0.57283 0.50759 -0.79530 0.69032 -0.25121 -0.47037
0 -1 -7 11607.9 961.789 2 -0.78323 0.71850 -0.58499 0.48025 -0.28255 -0.43973
0 1 -8 106.572 248.922 5 -0.54106 0.46688 -0.70175 0.80995 -0.51014 -0.31500
0 -1 -8 -394.884 519.794 5 -0.56907 0.49454 -0.77754 0.67278 -0.31874 -0.50595
0 -1 -8 -330.615 257.984 2 -0.71465 0.64069 -0.64451 0.54004 -0.33629 -0.48922
0 -1 -9 -25.8227 401.015 5 -0.56268 0.47885 -0.75649 0.65194 -0.38310 -0.54471
0 1 -9 498.182 454.373 5 -0.53186 0.44838 -0.68129 0.78971 -0.54852 -0.37973
0 -1 -10 2841.86 867.592 5 -0.55369 0.46057 -0.73204 0.62771 -0.44525 -0.58567
0 1 -10 2713.16 868.661 5 -0.52055 0.42778 -0.65734 0.76598 -0.58918 -0.44219
0 -1 -11 12087.3 1763.25 5 -0.54201 0.43959 -0.70392 0.59980 -0.50582 -0.62822
0 1 -11 12544.9 1744.30 5 -0.50691 0.40484 -0.62968 0.73853 -0.63146 -0.50302
0 1 -12 10608.3 1331.74 18 0.53936 -0.65093 -0.44554 0.55355 -0.66183 -0.57593
0 -1 -12 11680.1 1802.89 5 -0.52741 0.41569 -0.67174 0.56784 -0.56524 -0.67191
0 -1 -12 10613.1 1300.41 18 0.58673 -0.69860 -0.49970 0.39490 -0.58029 -0.65720
0 -1 -12 10603.4 1337.36 20 0.68137 -0.79357 -0.31224 0.20799 -0.59659 -0.64128
0 -1 -12 9088.16 1048.81 8 0.57214 -0.68413 -0.51764 0.41502 -0.57944 -0.65971
0 1 -12 9936.40 1076.64 10 0.71795 -0.82862 -0.03847 0.14788 -0.62772 -0.61060
0 -1 -12 10198.0 1105.55 24 -0.77040 0.65830 -0.36213 0.25799 -0.59241 -0.64561
0 1 -12 9830.74 1190.36 20 0.62046 -0.73236 -0.32858 0.43703 -0.65200 -0.58623
0 -1 -12 9555.34 1054.51 10 0.72431 -0.83546 -0.03946 -0.06403 -0.62048
-0.61733
0 1 -12 10662.6 1132.49 24 -0.73894 0.62718 -0.32958 0.43789 -0.65211 -0.58626
0 1 -12 10103.2 1155.82 9 0.17985 -0.29035 -0.68728 0.79613 -0.68315 -0.55570
0 1 -12 11876.3 1734.54 27 0.48051 -0.59236 -0.50942 0.61559 -0.66689 -0.57019
0 1 -12 11881.2 1750.50 5 -0.49062 0.37926 -0.59791 0.70697 -0.67495 -0.56265
0 -1 -13 1273.07 369.310 18 0.55445 -0.67562 -0.46258 0.35791 -0.63776 -0.70287
0 -1 -13 2237.49 721.560 20 0.62438 -0.74592 -0.32763 0.22355 -0.64867 -0.69237
0 -1 -13 1954.70 502.685 8 0.50373 -0.62503 -0.52760 0.42533 -0.63336 -0.70907
0 1 -13 1734.75 561.922 9 0.14392 -0.26365 -0.65197 0.76100 -0.72706 -0.61502
0 -1 -13 2242.11 628.020 9 0.22901 -0.34918 -0.73196 0.62775 -0.61667 -0.72502
0 1 -13 1809.52 570.383 24 -0.70933 0.58824 -0.30093 0.40942 -0.69890 -0.64265
0 -1 -13 1306.29 688.187 27 0.48823 -0.60975 -0.54903 0.44253 -0.63077 -0.70943
0 -1 -13 2108.48 562.674 24 -0.74106 0.61963 -0.33170 0.22773 -0.64845 -0.69275
0 1 -13 1691.91 976.541 27 0.46853 -0.58971 -0.45632 0.56247 -0.71050 -0.62967
0 1 -13 1801.19 642.056 18 0.50796 -0.62884 -0.41055 0.51870 -0.70733 -0.63358
0 1 -14 28.6054 532.554 27 0.45273 -0.58325 -0.39520 0.50134 -0.75466 -0.68861
0 -1 -14 308.244 445.522 9 0.18619 -0.31559 -0.69329 0.58926 -0.67500 -0.76991
0 1 -14 14.4060 398.641 18 0.47167 -0.60185 -0.37082 0.47909 -0.75334 -0.69070
0 -1 -14 -104.726 312.824 18 0.51706 -0.64755 -0.42063 0.31609 -0.69474
-0.74903
0 1 -14 227.791 429.751 9 0.10391 -0.23286 -0.61017 0.71939 -0.77161 -0.67368
0 -1 -14 -35.7162 254.351 24 -0.70571 0.57496 -0.29754 0.19375 -0.70413
-0.74025
0 1 -14 -163.437 235.167 24 -0.67408 0.54367 -0.26864 0.37730 -0.74612 -0.69862
0 -1 -14 -65.5019 415.559 27 0.47454 -0.60539 -0.48200 0.37549 -0.69006
-0.75323
0 1 -15 14926.3 1317.41 24 -0.63181 0.49207 -0.23186 0.34069 -0.79361 -0.75431
0 -1 -15 15390.2 1503.05 18 0.47329 -0.61308 -0.37258 0.26817 -0.75141 -0.79548
0 1 -15 15915.8 2051.74 27 0.43180 -0.57165 -0.32366 0.42979 -0.79908 -0.74728
0 -1 -15 16959.6 1998.82 27 0.45495 -0.59513 -0.40334 0.29682 -0.74912 -0.79726
0 -1 -15 15420.3 1277.30 24 -0.66287 0.52279 -0.25870 0.15508 -0.75958 -0.78798
0 1 -15 14561.7 1517.93 18 0.42930 -0.56880 -0.32522 0.43363 -0.79968 -0.74749
0 1 -15 16017.2 1543.56 9 0.05889 -0.19707 -0.56019 0.66960 -0.81650 -0.73202
0 -1 -15 16551.5 1565.01 9 0.13883 -0.27745 -0.64679 0.54296 -0.73298 -0.81516
0 1 -16 754.638 505.804 27 0.40337 -0.55256 -0.23719 0.34331 -0.84343 -0.80601
0 -1 -16 1189.76 617.131 27 0.42658 -0.57610 -0.30702 0.20049 -0.80838 -0.84110
0 -1 -16 931.787 472.139 9 0.08529 -0.23314 -0.58988 0.48623 -0.79083 -0.86052
0 1 -16 1450.91 416.004 24 -0.58027 0.43120 -0.18919 0.29819 -0.84123 -0.80987
0 -1 -16 898.681 349.840 24 -0.61003 0.46062 -0.21356 0.11012 -0.81496 -0.83579
0 -1 -16 1684.48 537.090 18 0.42097 -0.57008 -0.31634 0.21207 -0.80798 -0.84205
0 1 -16 1782.26 539.005 9 0.00709 -0.15449 -0.49890 0.60849 -0.86153 -0.79021
0 -1 -17 1814.86 524.140 9 0.02246 -0.17953 -0.51751 0.41404 -0.84890 -0.90568
0 1 -17 1360.07 380.455 24 -0.51531 0.35692 -0.13806 0.24724 -0.88881 -0.86548
0 -1 -17 1392.33 387.379 24 -0.54239 0.38366 -0.15906 0.05579 -0.87046 -0.88347
0 -1 -18 602.217 224.988 24 -0.44801 0.27995 -0.08755 -0.01555 -0.92650
-0.93061
0 1 -18 1019.44 305.755 24 -0.42742 0.25969 -0.07253 0.18188 -0.93601 -0.92146
0 -2 0 64080.3 1201.21 1 -0.96863 0.96811 -0.10677 -0.10677 0.13828 -0.13802
0 -2 -1 53623.1 1240.11 1 -0.96716 0.95742 -0.17836 -0.03504 0.09650 -0.19959
0 -2 1 52966.0 925.290 1 -0.96501 0.97372 -0.04919 -0.16446 0.17088 -0.06727
0 2 -2 22747.5 883.171 5 -0.45208 0.43384 -0.52649 0.73989 -0.75721 0.55054
0 -2 -2 24931.8 919.914 1 -0.95794 0.93897 -0.25510 0.04182 0.05014 -0.25659
0 -2 2 24691.8 503.392 1 -0.96321 0.98115 -0.03283 -0.18095 0.17999 0.02698
0 -2 -3 33708.0 1203.30 2 -0.95968 0.93158 -0.27877 0.06635 -0.03574 -0.27337
0 2 -3 33713.5 1307.34 5 -0.49955 0.47202 -0.61517 0.82878 -0.65193 0.34215
0 -2 -4 5472.31 566.105 2 -0.94028 0.90296 -0.34240 0.13025 -0.08413 -0.32821
0 2 -4 5271.76 657.025 5 -0.51782 0.48100 -0.65171 0.86554 -0.59816 0.18525
0 -2 -5 23322.8 1204.81 2 -0.91315 0.86662 -0.40602 0.19414 -0.13381 -0.38175
0 2 -5 22794.7 1404.56 5 -0.52416 0.47804 -0.66487 0.87891 -0.57685 0.06083
0 -2 -5 23715.3 1139.31 4 -0.43537 0.38837 -0.89499 0.68270 0.06814 -0.58369
0 -2 -6 22930.8 1151.03 4 -0.63075 0.57443 -0.77701 0.56497 -0.07799 -0.54078
0 -2 -6 21524.0 1260.81 2 -0.87763 0.82189 -0.46892 0.25730 -0.18438 -0.43440
0 2 -6 21876.9 1571.38 5 -0.52452 0.46911 -0.66563 0.87989 -0.57557 -0.04356
0 2 -7 54133.1 2639.02 5 -0.52117 0.45646 -0.65863 0.87310 -0.58709 -0.13515
0 -2 -7 58772.0 2271.01 2 -0.83287 0.76791 -0.53057 0.31922 -0.23562 -0.48638
0 -2 -8 719.397 537.451 5 -0.57335 0.49863 -0.79933 0.58809 -0.23314 -0.59133
0 -2 -8 148.687 296.717 2 -0.77759 0.70342 -0.59048 0.37940 -0.28740 -0.53783
0 2 -8 180.354 270.871 5 -0.51500 0.44099 -0.64594 0.86063 -0.60715 -0.21821
0 2 -9 9425.58 1296.16 5 -0.50633 0.42303 -0.62852 0.84343 -0.63313 -0.29535
0 -2 -9 10778.1 1157.75 2 -0.70987 0.62648 -0.64814 0.43732 -0.33966 -0.58879
0 -2 -9 11704.2 1575.42 5 -0.56980 0.48580 -0.78039 0.56936 -0.30892 -0.61867
0 2 -10 453.900 420.907 5 -0.49522 0.40262 -0.60675 0.82187 -0.66333 -0.36827
0 -2 -10 541.868 538.506 5 -0.56297 0.46967 -0.75735 0.54654 -0.38070 -0.65000
0 2 -11 1451.29 482.724 10 0.74463 -0.84581 -0.04265 0.25827 -0.59651 -0.53890
0 2 -11 1669.13 735.020 5 -0.48154 0.37965 -0.58067 0.79601 -0.69659 -0.43811
0 2 -11 780.603 480.959 18 0.53406 -0.63616 -0.43958 0.65386 -0.66994 -0.46483
0 2 -11 1373.58 406.343 24 -0.74034 0.63808 -0.33097 0.54534 -0.64970 -0.48567
0 -2 -11 1204.21 673.813 5 -0.55296 0.45036 -0.73017 0.51957 -0.44958 -0.68423
0 -2 -12 19999.8 1475.01 10 0.71523 -0.82662 -0.03805 -0.17189 -0.63078
-0.60677
0 -2 -12 26924.4 2025.39 18 0.60300 -0.71502 -0.51880 0.30759 -0.54763 -0.68973
0 2 -12 22311.7 1826.04 9 0.12630 -0.23658 -0.63388 0.84934 -0.74723 -0.49181
0 -2 -12 28077.7 1695.99 21 0.44630 -0.55858 -0.69554 0.48361 -0.51785 -0.71898
0 -2 -12 23097.1 1634.95 8 0.60646 -0.71862 -0.51093 0.30164 -0.54946 -0.68933
0 2 -12 24430.4 2539.51 5 -0.46506 0.35387 -0.55006 0.76561 -0.73213 -0.50569
0 -2 -12 24605.6 2646.67 5 -0.53966 0.42777 -0.69857 0.48819 -0.51634 -0.72059
0 2 -12 21097.5 1554.87 10 0.70266 -0.81309 -0.03612 0.25199 -0.64462 -0.59396
0 2 -12 27049.3 1809.66 24 -0.71516 0.60357 -0.30646 0.52099 -0.69026 -0.54829
0 -2 -12 23310.8 1962.58 20 0.69410 -0.80646 -0.30839 0.09779 -0.58395 -0.65374
0 2 -12 29629.3 2869.72 27 0.46731 -0.57899 -0.45128 0.66378 -0.71437 -0.52270
0 2 -12 24661.3 1961.73 18 0.50754 -0.61895 -0.41009 0.62450 -0.70790 -0.53000
0 -2 -12 27213.3 1727.97 24 -0.77922 0.66695 -0.37179 0.16143 -0.57317 -0.66466
0 -2 -13 552.821 359.685 8 0.54137 -0.66284 -0.52265 0.31370 -0.60460 -0.73749
0 -2 -13 1254.57 423.721 24 -0.74958 0.62799 -0.34031 0.13011 -0.63326 -0.70776
0 2 -13 1012.38 501.734 9 0.09272 -0.21223 -0.59804 0.81370 -0.78327 -0.55899
0 2 -13 589.802 572.993 27 0.45436 -0.57538 -0.40119 0.61367 -0.75060 -0.58956
0 2 -13 821.229 415.942 24 -0.68525 0.56433 -0.27869 0.49340 -0.73201 -0.60972
0 -2 -13 1152.78 489.020 18 0.57026 -0.69159 -0.48065 0.26957 -0.61071 -0.72978
0 -2 -13 1356.19 601.317 20 0.63923 -0.76092 -0.32388 0.11345 -0.63575 -0.70511
0 2 -13 1368.30 614.468 18 0.47674 -0.59747 -0.37633 0.59088 -0.74728 -0.59376
0 -2 -14 13933.4 1271.87 8 0.46667 -0.59746 -0.53132 0.32270 -0.65969 -0.78569
0 -2 -14 16348.8 2041.60 27 0.48181 -0.61282 -0.51574 0.30290 -0.66134 -0.78196
0 2 -14 14699.7 2050.54 27 0.43769 -0.56804 -0.34298 0.55544 -0.78781 -0.65544
0 -2 -14 15075.0 1497.50 9 0.21886 -0.34847 -0.72309 0.51245 -0.63104 -0.81368
0 -2 -14 14388.6 1517.13 18 0.53209 -0.66273 -0.43738 0.22644 -0.67289 -0.77073
0 2 -14 15518.6 1579.43 9 0.05459 -0.18333 -0.55526 0.77110 -0.82050 -0.62498
0 2 -14 12315.2 1421.79 18 0.44093 -0.57096 -0.33766 0.55234 -0.78767 -0.65650
0 2 -14 13488.5 1300.26 24 -0.64966 0.51941 -0.24717 0.46205 -0.77461 -0.67031
0 -2 -14 14276.2 1282.49 24 -0.71353 0.58261 -0.30491 0.09489 -0.69270 -0.75150
0 2 -15 20210.7 1675.57 9 0.01086 -0.14882 -0.50350 0.71952 -0.85848 -0.69022
0 -2 -15 19354.9 1638.99 18 0.48709 -0.62704 -0.38762 0.17681 -0.73456 -0.81220
0 -2 -15 19605.8 2103.33 27 0.46265 -0.60300 -0.43263 0.21978 -0.72834 -0.81806
0 -2 -15 17342.4 1327.64 24 -0.66943 0.52918 -0.26450 0.05465 -0.75179 -0.79560
0 2 -15 18232.3 2219.17 27 0.41601 -0.55570 -0.27444 0.48690 -0.82552 -0.72082
0 -2 -15 18899.8 1632.19 9 0.17054 -0.30938 -0.67833 0.46788 -0.69490 -0.85304
0 2 -15 18272.7 1474.62 24 -0.60700 0.46743 -0.21105 0.42611 -0.81778 -0.73032
0 2 -15 17829.2 1666.89 18 0.39895 -0.53829 -0.29299 0.50781 -0.82874 -0.71858
0 -2 -16 2388.25 446.876 24 -0.61440 0.46482 -0.21721 0.00753 -0.81082 -0.83974
0 -2 -16 2260.17 609.723 18 0.43282 -0.58207 -0.32897 0.11830 -0.79611 -0.85379
0 2 -16 1793.34 431.864 24 -0.55498 0.40607 -0.16897 0.38420 -0.86123 -0.79005
0 -2 -16 3031.13 744.625 9 0.11598 -0.26405 -0.62305 0.41278 -0.75864 -0.89252
0 2 -17 366.698 267.093 24 -0.48936 0.33113 -0.11831 0.33372 -0.90461 -0.84986
0 -2 -17 194.553 168.811 24 -0.54265 0.38375 -0.15926 -0.05023 -0.87027
-0.88348
0 -2 -17 647.503 277.017 9 0.05219 -0.20949 -0.55249 0.34240 -0.82272 -0.93167
0 2 -18 90.0451 185.053 24 -0.40032 0.23277 -0.05303 0.26861 -0.94722 -0.91043
0 -2 -18 -35.6364 111.135 24 -0.43792 0.26969 -0.08017 -0.12916 -0.93127
-0.92566
0 -3 0 622.543 258.359 1 -0.96818 0.96740 -0.16015 -0.16015 0.10726 -0.10687
0 -3 -1 115035. 2133.76 1 -0.96508 0.95508 -0.20308 -0.11709 0.08175 -0.18472
0 -3 1 114946. 1773.31 1 -0.96881 0.97727 -0.13819 -0.18223 0.12011 -0.01637
0 -3 -2 172324. 2816.72 1 -0.95745 0.93822 -0.25786 -0.06219 0.04844 -0.25476
0 -3 2 174141. 1886.45 1 -0.96833 0.98601 -0.15649 -0.16406 0.10941 0.09769
0 -3 3 1524.36 125.456 1 -0.95470 0.98161 -0.27243 -0.04824 0.03943 0.27102
0 3 -3 1587.44 248.644 5 -0.42155 0.39419 -0.47248 0.79258 -0.80820 0.49819
0 -3 -3 2268.83 420.219 2 -0.96030 0.93197 -0.27625 -0.04278 -0.03385 -0.27499
0 3 -4 11265.0 868.091 5 -0.45782 0.42117 -0.53686 0.85717 -0.74640 0.33328
0 -3 -4 12038.2 877.641 2 -0.94480 0.90726 -0.32952 0.01076 -0.07424 -0.33782
0 -3 -5 21267.1 1292.17 2 -0.92287 0.87611 -0.38536 0.06686 -0.11752 -0.39776
0 3 -5 22173.3 1437.67 5 -0.47549 0.42954 -0.56933 0.88986 -0.71018 0.19394
0 -3 -6 45779.5 1988.22 2 -0.89371 0.83774 -0.44247 0.12424 -0.16292 -0.45558
0 -3 -6 45286.5 1715.90 4 -0.43002 0.37347 -0.89718 0.57839 0.07179 -0.69030
0 3 -6 42824.2 2105.20 5 -0.48285 0.42761 -0.58314 0.90388 -0.69358 0.07422
0 3 -7 22438.1 1669.93 5 -0.48387 0.41934 -0.58507 0.90602 -0.69119 -0.03128
0 -3 -7 24428.2 1563.86 2 -0.85647 0.79128 -0.49994 0.18198 -0.20994 -0.51179
0 3 -8 4765.39 885.194 5 -0.48046 0.40663 -0.57864 0.89982 -0.69906 -0.12652
0 -3 -8 4060.38 724.582 2 -0.81004 0.73564 -0.55706 0.23937 -0.25824 -0.56671
0 -3 -9 240.894 328.866 2 -0.75292 0.66930 -0.61317 0.29574 -0.30763 -0.62054
0 -3 -9 469.283 347.759 5 -0.57306 0.48888 -0.79694 0.47943 -0.24400 -0.68336
0 3 -9 -393.384 403.947 5 -0.47354 0.39042 -0.56572 0.88710 -0.71440 -0.21430
0 3 -10 22393.9 2128.72 5 -0.46350 0.37108 -0.54722 0.86882 -0.73525 -0.29656
0 -3 -10 23200.3 2417.50 5 -0.56866 0.47518 -0.77598 0.45868 -0.32399 -0.70649
0 3 -11 24313.6 1800.25 9 0.09382 -0.19465 -0.59924 0.92115 -0.78215 -0.35387
0 3 -11 25410.0 1627.11 10 0.72065 -0.82159 -0.03889 0.36096 -0.62467 -0.51099
0 3 -11 27354.6 1957.71 18 0.49527 -0.59722 -0.39657 0.71726 -0.72416 -0.41075
0 -3 -11 25865.6 2636.74 5 -0.56050 0.45773 -0.75020 0.43311 -0.40017 -0.73343
0 -3 -11 25159.8 1675.18 8 0.68335 -0.78636 -0.49095 0.17465 -0.47384 -0.66132
0 3 -11 34142.8 2964.00 27 0.46133 -0.56352 -0.42750 0.74634 -0.73208 -0.40189
0 3 -11 24870.5 2363.55 5 -0.45044 0.34872 -0.52353 0.84535 -0.76023 -0.37470
0 -3 -11 25890.6 1963.13 20 0.74445 -0.84762 -0.29148 -0.02565 -0.52980
-0.60454
0 3 -11 30703.8 1859.39 24 -0.71027 0.60818 -0.30182 0.62241 -0.69752 -0.43803
0 -3 -11 22261.1 1472.17 10 0.74154 -0.84393 -0.04216 -0.27448 -0.60023
-0.53390
0 -3 -11 23719.1 1614.45 21 0.56091 -0.66425 -0.67700 0.35842 -0.42052 -0.71313
0 3 -12 380.361 326.488 9 0.06753 -0.17759 -0.57002 0.89211 -0.80830 -0.43093
0 -3 -12 421.050 455.560 5 -0.54862 0.43655 -0.71947 0.40261 -0.47351 -0.76320
0 -3 -12 -25.7802 256.931 8 0.62819 -0.74051 -0.50602 0.19005 -0.52936 -0.70908
0 3 -12 -355.749 383.446 5 -0.43421 0.32320 -0.49465 0.81668 -0.78829 -0.44975
0 -3 -12 359.683 288.467 21 0.49180 -0.60443 -0.69010 0.37162 -0.48147 -0.75527
0 -3 -12 251.819 313.525 20 0.69761 -0.81012 -0.30731 -0.00965 -0.58040
-0.65711
0 3 -12 -395.791 513.743 18 0.46981 -0.58108 -0.36880 0.68962 -0.75552 -0.48252
0 3 -12 317.377 330.505 24 -0.68501 0.57359 -0.27848 0.59924 -0.73232 -0.50641
0 3 -13 3884.33 1059.71 27 0.43703 -0.55788 -0.34078 0.65959 -0.78912 -0.55103
0 -3 -13 3431.40 620.900 21 0.41337 -0.53530 -0.69807 0.37969 -0.54252 -0.79731
0 3 -13 2810.48 755.240 18 0.43977 -0.56035 -0.33642 0.65737 -0.78889 -0.55229
0 3 -13 3570.19 720.251 24 -0.65480 0.53405 -0.25164 0.57257 -0.76886 -0.57305
0 -3 -13 3572.49 783.449 18 0.58136 -0.70284 -0.49345 0.17597 -0.59049 -0.74987
0 -3 -13 4236.68 806.225 24 -0.75337 0.63161 -0.34419 0.02777 -0.62623 -0.71460
0 -3 -13 2637.96 624.499 8 0.56569 -0.68733 -0.51876 0.20313 -0.58484 -0.75689
0 -3 -13 3267.15 823.215 20 0.64426 -0.76610 -0.32258 0.00580 -0.63128 -0.70940
0 3 -13 5239.86 957.431 9 0.03645 -0.15574 -0.53413 0.85641 -0.83687 -0.50559
0 3 -14 4585.57 1168.44 27 0.41961 -0.54981 -0.28538 0.60418 -0.81992 -0.62332
0 -3 -14 2270.84 540.563 21 0.32501 -0.45623 -0.69955 0.38126 -0.60246 -0.84045
0 -3 -14 5193.39 752.745 24 -0.71592 0.58482 -0.30717 -0.00907 -0.68913
-0.75489
0 -3 -14 5405.19 1045.13 20 0.58301 -0.71419 -0.33715 0.02054 -0.68242 -0.76143
0 -3 -14 5183.56 795.450 8 0.49408 -0.62504 -0.52868 0.21339 -0.64040 -0.80463
0 3 -14 4621.95 811.296 24 -0.61871 0.48863 -0.22081 0.54191 -0.80668 -0.63842
0 3 -14 5720.72 967.199 9 0.00019 -0.12870 -0.49044 0.81290 -0.86699 -0.57868
0 -3 -14 4786.57 890.315 18 0.54205 -0.67284 -0.44857 0.13122 -0.65765 -0.78583
0 -3 -14 4965.41 1112.80 27 0.48701 -0.61819 -0.54239 0.22322 -0.63706 -0.80626
0 3 -14 4413.85 865.296 18 0.40445 -0.53433 -0.29881 0.61989 -0.82371 -0.62060
0 3 -15 3961.23 699.331 24 -0.57528 0.43587 -0.18516 0.50645 -0.84534 -0.70294
0 -3 -15 3722.47 588.313 21 0.22031 -0.36084 -0.69230 0.37411 -0.66290 -0.88309
0 -3 -15 4032.34 617.382 24 -0.66953 0.52911 -0.26459 -0.05148 -0.75166
-0.79554
0 -3 -15 3771.19 723.680 18 0.49521 -0.63532 -0.39652 0.07931 -0.72422 -0.82240
0 -3 -15 3644.69 644.552 8 0.41039 -0.55066 -0.53493 0.21998 -0.69619 -0.85212
0 -3 -15 3415.58 680.607 9 0.19670 -0.33577 -0.70308 0.38601 -0.66122 -0.88653
0 -3 -16 39.7299 224.680 24 -0.61067 0.46092 -0.21410 -0.10180 -0.81436
-0.83603
0 3 -16 637.692 408.189 24 -0.52208 0.37335 -0.14327 0.46472 -0.88441 -0.76705
0 -3 -16 208.188 243.988 18 0.43789 -0.58730 -0.33440 0.01732 -0.79086 -0.85890
0 -3 -16 491.127 351.223 9 0.14113 -0.28942 -0.64913 0.33224 -0.73032 -0.92065
0 -3 -17 1729.60 506.842 9 0.07583 -0.23334 -0.57936 0.26265 -0.80025 -0.95394
0 -3 -17 2559.03 404.862 24 -0.53144 0.37237 -0.15052 -0.16521 -0.87812
-0.87545
0 3 -17 3088.23 543.226 24 -0.45450 0.29645 -0.09233 0.41396 -0.92331 -0.83133
0 3 -18 870.070 256.631 24 -0.36135 0.19396 -0.02552 0.34732 -0.96090 -0.89693
0 -3 -18 1674.47 346.973 9 -0.00776 -0.15898 -0.48061 0.16409 -0.87314 -0.98428
0 -4 0 100117. 2124.62 1 -0.96395 0.96291 -0.21353 -0.21353 0.07546 -0.07494
0 -4 1 16062.2 757.964 1 -0.96468 0.97287 -0.20694 -0.22025 0.07943 0.02444
0 -4 -1 14910.9 827.924 1 -0.96036 0.95011 -0.24025 -0.18669 0.05924 -0.16208
0 -4 2 59304.5 1401.18 1 -0.96144 0.97886 -0.23299 -0.19432 0.06367 0.14356
0 -4 -2 56040.2 1826.01 1 -0.95314 0.93365 -0.28009 -0.14672 0.03467 -0.24086
0 -4 2 57285.3 1226.47 2 -0.95878 0.97631 -0.28232 -0.14466 -0.03841 0.24596
0 -4 -2 55614.4 1785.02 2 -0.96526 0.94593 -0.25423 -0.17168 -0.01740 -0.18794
0 -4 -3 5023.54 587.139 2 -0.95630 0.92775 -0.29178 -0.13386 -0.04554 -0.26302
0 -4 3 4616.01 268.519 2 -0.89048 0.91723 -0.44801 0.02077 -0.16740 0.47817
0 -4 -4 107642. 2843.89 2 -0.94269 0.90493 -0.33562 -0.08975 -0.07892 -0.33286
0 4 -5 22468.4 1414.22 5 -0.41581 0.37004 -0.46252 0.88953 -0.81672 0.30026
0 -4 -5 23045.9 1407.97 2 -0.92364 0.87666 -0.38362 -0.04149 -0.11616 -0.39885
0 4 -6 29161.6 1769.15 5 -0.43099 0.37593 -0.48900 0.91622 -0.79350 0.17392
0 -4 -6 30450.9 1767.19 2 -0.89834 0.84214 -0.43429 0.00945 -0.15634 -0.46188
0 -4 -7 221.485 183.053 2 -0.86592 0.80051 -0.48655 0.06198 -0.19885 -0.52260
0 4 -7 -134.311 361.988 5 -0.43752 0.37316 -0.50050 0.92794 -0.78281 0.06011
0 -4 -8 14375.6 1396.76 2 -0.82538 0.75075 -0.53956 0.11526 -0.24326 -0.58142
0 4 -8 15501.2 1533.30 5 -0.43793 0.36428 -0.50123 0.92889 -0.78211 -0.04369
0 -4 -9 2683.02 850.411 5 -0.57378 0.48942 -0.80777 0.38377 -0.19013 -0.73701
0 4 -9 2634.87 659.249 5 -0.43364 0.35069 -0.49365 0.92152 -0.78922 -0.13970
0 -4 -9 3022.82 755.302 2 -0.77541 0.69156 -0.59258 0.16855 -0.28925 -0.63864
0 -4 -10 24435.9 2072.29 2 -0.71412 0.62106 -0.64492 0.22115 -0.33666 -0.69446
0 -4 -10 25141.6 2512.38 5 -0.57175 0.47810 -0.78909 0.36531 -0.27671 -0.75355
0 4 -10 25614.2 2249.34 5 -0.42537 0.33313 -0.47915 0.90724 -0.80235 -0.22968
0 4 -11 306.682 391.662 5 -0.41344 0.31190 -0.45843 0.88673 -0.82014 -0.31501
0 -4 -11 18.0201 309.439 8 0.69283 -0.79601 -0.48795 0.06496 -0.46358 -0.67123
0 -4 -11 -425.109 287.025 10 0.71362 -0.81626 -0.03780 -0.38529 -0.63258
-0.50130
0 -4 -11 624.469 492.359 20 0.73866 -0.84198 -0.29358 -0.12990 -0.53640
-0.59776
0 4 -11 -247.788 328.042 18 0.44998 -0.55179 -0.34738 0.77447 -0.77796 -0.35708
0 4 -11 661.221 357.245 24 -0.67267 0.57074 -0.26738 0.69420 -0.74785 -0.38788
0 4 -11 510.385 522.840 9 0.02711 -0.12772 -0.52306 0.95158 -0.84496 -0.29125
0 4 -11 41.7451 540.656 27 0.44147 -0.54350 -0.35569 0.78086 -0.78011 -0.35385
0 -4 -11 -76.3739 327.026 21 0.58791 -0.69159 -0.67009 0.24497 -0.39460
-0.73895
0 -4 -11 -490.344 537.056 5 -0.56541 0.46246 -0.76486 0.34130 -0.35900 -0.77438
0 4 -12 1400.23 764.538 27 0.43050 -0.54186 -0.31950 0.74465 -0.80144 -0.43560
0 4 -12 1150.31 459.580 18 0.42587 -0.53698 -0.32156 0.74878 -0.80313 -0.43505
0 4 -12 701.481 420.191 9 0.00407 -0.11390 -0.49521 0.92392 -0.86394 -0.37549
0 -4 -12 823.834 435.386 8 0.63947 -0.75197 -0.50326 0.08061 -0.51854 -0.71955
0 4 -12 917.660 333.976 24 -0.64757 0.53631 -0.24535 0.67234 -0.77691 -0.46200
0 -4 -12 790.793 332.509 21 0.52191 -0.63489 -0.68515 0.26014 -0.45581 -0.78083
0 -4 -12 458.879 340.802 5 -0.55488 0.44264 -0.73508 0.31173 -0.43808 -0.79841
0 4 -13 4516.49 824.157 24 -0.61712 0.49654 -0.21947 0.64663 -0.80822 -0.53387
0 -4 -13 4974.12 808.631 8 0.57891 -0.70073 -0.51641 0.09410 -0.57369 -0.76770
0 4 -13 3863.57 1203.56 27 0.41638 -0.53707 -0.27554 0.70067 -0.82497 -0.51517
0 -4 -13 3122.11 711.611 20 0.64040 -0.76239 -0.32358 -0.09955 -0.63472
-0.70578
0 4 -13 3866.76 826.491 18 0.39671 -0.51714 -0.29063 0.71799 -0.83075 -0.51057
0 -4 -13 4474.57 731.053 24 -0.75207 0.63014 -0.34285 -0.07979 -0.62867
-0.71200
0 -4 -13 4730.25 728.245 21 0.44677 -0.56905 -0.69550 0.27058 -0.51749 -0.82224
0 -4 -13 4415.18 831.687 18 0.58771 -0.70935 -0.50084 0.07696 -0.57840 -0.76182
0 -4 -14 7572.47 1165.11 20 0.58014 -0.71147 -0.33776 -0.08520 -0.68464
-0.75903
0 -4 -14 7463.36 954.085 8 0.50947 -0.64060 -0.52693 0.10496 -0.62911 -0.81557
0 -4 -14 7252.40 837.659 24 -0.71215 0.58089 -0.30360 -0.11887 -0.69475
-0.74909
0 -4 -14 7113.40 874.111 21 0.36166 -0.49324 -0.69983 0.27500 -0.57865 -0.86416
0 4 -14 7924.87 991.430 24 -0.58036 0.45045 -0.18926 0.61660 -0.84115 -0.60412
0 4 -14 7331.45 1509.53 27 0.39832 -0.52835 -0.22278 0.64791 -0.84990 -0.59333
0 -4 -14 6930.30 962.888 18 0.54667 -0.67761 -0.45377 0.03002 -0.65037 -0.79298
0 -4 -15 2664.79 587.104 8 0.42836 -0.56881 -0.53403 0.11240 -0.68497 -0.86300
0 -4 -15 2060.82 456.868 21 0.26258 -0.40346 -0.69633 0.27160 -0.63980 -0.90609
0 -4 -15 2505.36 573.419 18 0.49702 -0.63727 -0.39850 -0.02512 -0.72188
-0.82461
0 -4 -15 2459.13 641.450 9 0.21734 -0.35662 -0.72175 0.29805 -0.63316 -0.91440
0 4 -15 1890.43 509.907 24 -0.53574 0.39651 -0.15386 0.58137 -0.87515 -0.67331
0 -4 -15 2385.05 496.303 24 -0.66192 0.52133 -0.25787 -0.16443 -0.76069
-0.78634
0 -4 -16 895.488 259.914 18 0.43485 -0.58442 -0.33115 -0.09233 -0.79401
-0.85561
0 4 -16 1464.60 466.692 24 -0.48054 0.33198 -0.11169 0.53937 -0.90960 -0.74204
0 -4 -16 695.396 260.975 24 -0.59644 0.44652 -0.20235 -0.21977 -0.82735
-0.82286
0 -4 -16 1125.75 540.691 9 0.16048 -0.30899 -0.66851 0.24500 -0.70730 -0.94348
0 -4 -16 813.910 305.266 21 0.13650 -0.28668 -0.68012 0.25548 -0.70378 -0.94520
0 -4 -17 4366.50 697.210 9 0.09305 -0.25078 -0.59840 0.17507 -0.78294 -0.97106
0 4 -17 3488.69 370.954 11 -0.21919 0.06265 -0.18253 0.61098 -0.97407 -0.78148
0 4 -17 3888.86 566.088 24 -0.40935 0.25147 -0.05950 0.48735 -0.94364 -0.81118
0 -4 -17 4083.14 467.181 24 -0.50271 0.34346 -0.12842 -0.29352 -0.89669
-0.85670
0 -4 -18 3747.48 499.892 9 0.00505 -0.17202 -0.49642 0.07328 -0.86315 -0.99407
0 4 -18 2748.06 397.286 24 -0.30770 0.14048 0.01143 0.41660 -0.97535 -0.88266
0 -5 0 437.853 297.974 1 -0.95578 0.95449 -0.26691 -0.26691 0.04285 -0.04220
0 -5 0 326.265 265.618 2 -0.96259 0.96146 -0.26653 -0.26653 -0.02657 0.02795
0 -5 -1 57256.5 1929.58 1 -0.95249 0.94197 -0.28314 -0.25056 0.03277 -0.13547
0 -5 1 59311.4 1606.34 2 -0.95821 0.96630 -0.28455 -0.24877 -0.04009 0.14469
0 -5 1 57188.9 1688.33 1 -0.95538 0.96332 -0.26900 -0.26496 0.04156 0.06245
0 -5 -1 56840.2 1855.90 2 -0.96167 0.95132 -0.27053 -0.26226 -0.02956 -0.07228
0 -5 -2 35404.8 1574.14 2 -0.95701 0.93745 -0.28911 -0.24341 -0.04352 -0.16154
0 -5 2 36512.6 1142.04 2 -0.94170 0.95900 -0.33844 -0.19515 -0.08108 0.28891
0 -5 3 14340.9 615.738 2 -0.88306 0.90957 -0.46031 -0.07354 -0.17737 0.48841
0 -5 -3 12530.4 984.870 2 -0.94866 0.91988 -0.31777 -0.21449 -0.06525 -0.24303
0 -5 -4 52598.6 2177.45 2 -0.93611 0.89812 -0.35354 -0.17845 -0.09273 -0.31878
0 -5 -5 1029.26 345.351 2 -0.91873 0.87152 -0.39439 -0.13733 -0.12462 -0.39011
0 -5 -6 5366.52 785.490 2 -0.89579 0.83937 -0.43883 -0.09262 -0.15999 -0.45796
0 -5 -7 16892.6 1499.29 2 -0.86648 0.80085 -0.48573 -0.04545 -0.19818 -0.52299
0 -5 -8 1371.63 493.218 2 -0.82987 0.75501 -0.53421 0.00330 -0.23871 -0.58569
0 -5 -9 4494.99 960.536 2 -0.78474 0.70067 -0.58350 0.05285 -0.28124 -0.64638
0 -5 -10 1734.51 595.213 21 0.65959 -0.75432 -0.64589 0.11414 -0.31890 -0.71147
0 -5 -10 2812.91 663.292 20 0.76482 -0.85895 -0.28376 -0.24624 -0.50573
-0.52507
0 -5 -10 2629.01 770.411 2 -0.72948 0.63619 -0.63288 0.10250 -0.32554 -0.70530
0 -5 -10 3282.15 649.800 8 0.73969 -0.83372 -0.47095 -0.05906 -0.40923 -0.62193
0 -5 -10 2704.86 901.745 5 -0.57317 0.47934 -0.79785 0.26758 -0.23996 -0.79008
0 5 -10 2739.71 640.768 18 0.41518 -0.50752 -0.31018 0.84355 -0.81360 -0.21845
0 5 -10 2934.93 1032.76 27 0.42586 -0.51838 -0.30475 0.83625 -0.80962 -0.22122
0 -5 -11 22848.5 1930.19 20 0.72520 -0.82866 -0.29829 -0.23154 -0.55135
-0.58263
0 -5 -11 20643.0 2379.01 5 -0.56840 0.46527 -0.77501 0.24496 -0.32719 -0.80596
0 -5 -11 20986.1 1622.38 21 0.60361 -0.70764 -0.66555 0.13389 -0.37891 -0.75454
0 5 -11 26194.5 2691.42 27 0.41781 -0.51967 -0.27987 0.81136 -0.82276 -0.31118
0 5 -11 24770.5 1708.46 24 -0.62645 0.52470 -0.22732 0.76035 -0.79904 -0.33686
0 -5 -11 24488.6 1754.01 8 0.69371 -0.79705 -0.48766 -0.04201 -0.46262 -0.67183
0 5 -11 21045.9 1776.96 18 0.39798 -0.49964 -0.29198 0.82547 -0.82961 -0.30557
0 -5 -12 333.110 279.790 24 -0.77952 0.66674 -0.37213 -0.15692 -0.57249
-0.66481
0 5 -12 -117.310 264.015 24 -0.60176 0.49067 -0.20672 0.73993 -0.82258 -0.41651
0 -5 -12 162.913 322.073 20 0.67990 -0.79270 -0.31267 -0.21698 -0.59802
-0.63912
0 -5 -12 171.879 332.950 8 0.64164 -0.75431 -0.50271 -0.02662 -0.51643 -0.72131
0 5 -12 738.355 651.329 27 0.40677 -0.51796 -0.24703 0.77851 -0.83887 -0.39816
0 -5 -12 -264.258 304.116 21 0.54055 -0.65388 -0.68151 0.14995 -0.43925
-0.79729
0 -5 -13 7728.25 1153.57 20 0.62797 -0.75012 -0.32674 -0.20275 -0.64558
-0.69474
0 -5 -13 11045.2 1148.94 21 0.46776 -0.59039 -0.69327 0.16181 -0.50103 -0.83859
0 -5 -13 8387.22 1029.08 8 0.58239 -0.70437 -0.51576 -0.01323 -0.57071 -0.77033
0 5 -13 10041.5 1148.78 24 -0.57109 0.45068 -0.18180 0.71519 -0.84872 -0.49355
0 -5 -13 9737.79 1151.01 18 0.58899 -0.71077 -0.50233 -0.02796 -0.57592
-0.76416
0 -5 -13 10393.3 1026.16 24 -0.74462 0.62252 -0.33528 -0.19359 -0.64219
-0.69829
0 -5 -14 4085.46 672.233 21 0.38513 -0.51706 -0.69935 0.16799 -0.56263 -0.88008
0 -5 -14 2564.43 611.363 18 0.54521 -0.67630 -0.45213 -0.07803 -0.65268
-0.79053
0 -5 -14 3347.18 559.140 24 -0.70058 0.56915 -0.29276 -0.23594 -0.71139
-0.73228
0 -5 -14 3556.13 647.126 8 0.51428 -0.64558 -0.52634 -0.00231 -0.62552 -0.81881
0 5 -14 3040.42 675.887 24 -0.53346 0.40372 -0.15209 0.68565 -0.87673 -0.56872
0 -5 -15 9028.62 1088.94 9 0.23242 -0.37193 -0.73489 0.20458 -0.61177 -0.93560
0 -5 -15 8637.55 835.564 24 -0.64378 0.50302 -0.24208 -0.28644 -0.78103
-0.76581
0 5 -15 7770.08 958.445 24 -0.48709 0.34803 -0.11660 0.65034 -0.90591 -0.64273
0 -5 -15 8900.56 959.898 8 0.43453 -0.57515 -0.53367 0.00536 -0.68102 -0.86659
0 -5 -15 7717.96 921.406 18 0.49110 -0.63150 -0.39201 -0.13802 -0.72950
-0.81685
0 -5 -15 8632.13 884.714 21 0.28926 -0.43048 -0.69812 0.16684 -0.62433 -0.92147
0 5 -16 1036.58 391.489 24 -0.42873 0.28033 -0.07348 0.60738 -0.93543 -0.71639
0 -5 -16 1114.50 329.106 21 0.16832 -0.31884 -0.68538 0.15421 -0.68902 -0.95987
0 5 -16 893.714 219.463 11 -0.21507 0.06806 -0.18903 0.72382 -0.97336 -0.67911
0 -5 -16 1202.31 446.301 9 0.17390 -0.32263 -0.68158 0.15144 -0.69070 -0.95989
0 -5 -16 710.762 275.792 18 0.42067 -0.57038 -0.31602 -0.21387 -0.80827
-0.84121
0 5 -17 5704.94 666.614 24 -0.35133 0.19361 -0.01854 0.55262 -0.96397 -0.79103
0 -5 -17 7070.47 802.489 9 0.10348 -0.26144 -0.60972 0.07977 -0.77206 -0.98175
0 -5 -18 47.9934 145.692 9 0.00760 -0.17478 -0.49953 -0.03023 -0.86111 -0.99592
0 5 -18 255.160 152.875 24 -0.23216 0.06511 0.06178 0.47247 -0.98781 -0.87037
0 -6 0 29241.7 1383.88 2 -0.94800 0.94664 -0.31983 -0.31983 -0.06683 0.06849
0 -6 1 58830.0 1821.98 2 -0.94044 0.94830 -0.34195 -0.29798 -0.08378 0.18866
0 -6 -1 58104.0 2075.20 2 -0.94877 0.93820 -0.31741 -0.32199 -0.06498 -0.03659
0 -6 -2 66473.2 2352.90 2 -0.94503 0.92525 -0.32882 -0.31031 -0.07370 -0.13108
0 -6 2 68875.5 1803.58 2 -0.91904 0.93611 -0.39373 -0.24647 -0.12410 0.33221
0 -6 3 19833.4 861.847 2 -0.85973 0.88603 -0.49540 -0.14507 -0.20616 0.51749
0 -6 -3 16768.1 1293.66 2 -0.93735 0.90834 -0.35031 -0.28856 -0.09023 -0.21778
0 -6 -4 1643.91 473.191 2 -0.92557 0.88735 -0.37925 -0.25935 -0.11273 -0.29850
0 -6 -5 12199.9 1214.38 2 -0.90926 0.86183 -0.41378 -0.22455 -0.13996 -0.37449
0 -6 -6 2601.75 627.512 2 -0.88783 0.83118 -0.45248 -0.18558 -0.17101 -0.44667
0 -6 -7 58158.1 2991.24 2 -0.86055 0.79468 -0.49425 -0.14354 -0.20521 -0.51568
0 -6 -8 16128.1 1685.44 2 -0.82654 0.75146 -0.53819 -0.09934 -0.24209 -0.58203
0 -6 -9 303.326 363.883 2 -0.78471 0.70041 -0.58353 -0.05373 -0.28127 -0.64607
0 6 -10 49508.0 2316.77 24 -0.58810 0.49584 -0.19554 0.83463 -0.83462 -0.19828
0 -6 -10 50967.0 3344.67 2 -0.73355 0.64004 -0.62957 -0.00742 -0.32251 -0.70805
0 -6 -10 47485.5 2773.42 20 0.74298 -0.83726 -0.29202 -0.34434 -0.53149
-0.49913
0 -6 -10 42708.3 2328.04 21 0.66396 -0.75904 -0.64410 0.00581 -0.31392 -0.71635
0 -6 -10 50575.7 2435.71 8 0.73176 -0.82596 -0.47409 -0.16259 -0.41889 -0.61192
0 -6 -10 50152.1 3587.32 5 -0.57367 0.47966 -0.80319 0.16644 -0.21452 -0.81530
0 6 -10 49871.1 3759.06 27 0.39808 -0.49044 -0.22209 0.85992 -0.85021 -0.18063
0 6 -11 22622.5 1641.42 24 -0.57038 0.46879 -0.18123 0.82049 -0.84929 -0.28679
0 -6 -11 22083.3 2482.28 5 -0.57003 0.46673 -0.78132 0.14479 -0.30564 -0.82729
0 -6 -11 21368.7 1651.35 8 0.68665 -0.79017 -0.48992 -0.14642 -0.47030 -0.66381
0 6 -11 18774.1 1726.77 6 -0.35312 0.25174 0.91357 -0.27232 -0.23419 -0.90263
0 -6 -11 18553.5 1625.85 21 0.60981 -0.71419 -0.66365 0.02545 -0.37259 -0.76076
0 -6 -11 21144.0 1930.17 20 0.70380 -0.80742 -0.30536 -0.33083 -0.57406
-0.55974
0 -6 -11 21513.0 2292.00 2 -0.67091 0.56818 -0.67557 0.03885 -0.36565 -0.76813
0 -6 -12 218.733 431.680 20 0.65872 -0.77167 -0.31870 -0.31731 -0.61813
-0.61884
0 -6 -12 -118.277 298.636 8 0.63537 -0.74821 -0.50428 -0.13173 -0.52250
-0.71489
0 6 -12 597.408 460.672 6 -0.27411 0.16357 0.91786 -0.27655 -0.31149 -0.92864
0 -6 -12 -204.370 334.161 21 0.54854 -0.66222 -0.67981 0.04171 -0.43197
-0.80446
0 6 -12 831.278 397.419 24 -0.54629 0.43537 -0.16211 0.80155 -0.86765 -0.37161
0 -6 -13 33.9622 376.442 20 0.60674 -0.72903 -0.33184 -0.30399 -0.66344
-0.67669
0 -6 -13 102.473 311.452 18 0.58428 -0.70621 -0.49685 -0.13985 -0.58497
-0.75496
0 -6 -13 404.749 296.538 21 0.47805 -0.60103 -0.69200 0.05399 -0.49275 -0.84677
0 6 -13 -89.8766 229.864 24 -0.51534 0.39510 -0.13808 0.77769 -0.88879 -0.45366
0 -6 -13 243.880 313.227 8 0.57679 -0.69894 -0.51680 -0.11887 -0.57550 -0.76518
0 6 -14 9322.18 1065.18 24 -0.47643 0.34686 -0.10860 0.74839 -0.91187 -0.53376
0 -6 -14 8885.17 1018.23 8 0.50916 -0.64063 -0.52697 -0.10836 -0.62934 -0.81463
0 -6 -14 11163.5 1081.00 21 0.39675 -0.52902 -0.69892 0.06101 -0.55447 -0.88815
0 -6 -14 9129.03 999.319 18 0.53605 -0.66730 -0.44182 -0.19474 -0.66691
-0.77616
0 6 -15 6514.21 593.753 11 -0.22938 0.09190 -0.16629 0.80742 -0.97557 -0.57382
0 6 -15 5676.56 821.820 24 -0.42738 0.28848 -0.07250 0.71246 -0.93603 -0.61279
0 -6 -15 6626.41 757.171 21 0.30243 -0.44400 -0.69877 0.06096 -0.61642 -0.92928
0 -6 -15 7389.39 870.491 8 0.42956 -0.57035 -0.53396 -0.10103 -0.68421 -0.86306
0 -6 -16 2828.49 466.406 21 0.18344 -0.33431 -0.68761 0.04990 -0.68168 -0.96711
0 -6 -16 2795.85 597.337 9 0.18096 -0.32991 -0.68833 0.05158 -0.68174 -0.96866
0 6 -16 2636.41 511.493 24 -0.36388 0.21565 -0.02728 0.66742 -0.96010 -0.69190
0 6 -17 28.0345 147.553 24 -0.27517 0.11762 0.03334 0.60696 -0.98180 -0.77338
0 -6 -17 160.470 250.626 9 0.10590 -0.26407 -0.61231 -0.02426 -0.76950 -0.98412
0 -7 0 461.273 370.088 2 -0.92819 0.92661 -0.37314 -0.37314 -0.10796 0.10989
0 -7 1 61044.1 2056.11 2 -0.91693 0.92457 -0.39820 -0.34835 -0.12762 0.23278
0 -7 -1 64318.9 2396.61 2 -0.93122 0.92043 -0.36586 -0.38015 -0.10229 0.00100
0 -7 -2 1744.55 550.067 2 -0.92883 0.90882 -0.37162 -0.37412 -0.10677 -0.09773
0 -7 2 1068.25 282.702 2 -0.89009 0.90694 -0.44868 -0.29813 -0.16794 0.37632
0 -7 -3 8471.45 1040.06 2 -0.92203 0.89280 -0.38721 -0.35826 -0.11898 -0.18876
0 -7 -4 68.7898 399.129 2 -0.91099 0.87255 -0.41036 -0.33485 -0.13724 -0.27371
0 -7 -5 -144.400 356.486 2 -0.89550 0.84784 -0.43934 -0.30560 -0.16040 -0.35378
0 -7 -6 1660.41 584.227 2 -0.87510 0.81822 -0.47284 -0.27183 -0.18759 -0.42981
0 -7 -7 187.517 348.895 2 -0.84916 0.78307 -0.50982 -0.23458 -0.21817 -0.50245
0 -7 -8 2052.30 718.814 2 -0.81689 0.74158 -0.54940 -0.19473 -0.25166 -0.57218
0 -7 -9 5968.77 1177.57 2 -0.77724 0.69272 -0.59082 -0.15304 -0.28770 -0.63937
0 7 -9 8986.91 963.819 24 -0.52708 0.44432 -0.14713 0.89227 -0.88108 -0.04882
0 -7 -9 6639.36 965.609 20 0.74588 -0.83097 -0.29096 -0.45192 -0.52816 -0.39911
0 -7 -9 6664.35 876.631 8 0.75553 -0.84058 -0.46430 -0.27940 -0.38932 -0.53785
0 -7 -10 3085.08 850.955 2 -0.72883 0.63509 -0.63339 -0.11021 -0.32602 -0.70427
0 7 -10 2587.13 590.869 24 -0.51883 0.42674 -0.14077 0.88608 -0.88653 -0.14655
0 -7 -10 3191.56 694.216 8 0.71641 -0.81078 -0.47986 -0.26351 -0.43702 -0.59344
0 -7 -10 3099.63 947.349 5 -0.57377 0.47959 -0.80580 0.06257 -0.20093 -0.82866
0 -7 -10 1737.24 598.981 21 0.66042 -0.75585 -0.64555 -0.09928 -0.31796
-0.71221
0 -7 -10 2865.78 788.349 20 0.71258 -0.80701 -0.30252 -0.44019 -0.56489
-0.46555
0 7 -11 1995.87 552.236 24 -0.50292 0.40150 -0.12858 0.87407 -0.89656 -0.23970
0 -7 -11 1292.93 477.718 21 0.60755 -0.71227 -0.66435 -0.08039 -0.37491
-0.75834
0 -7 -11 1718.42 560.739 8 0.67177 -0.77546 -0.49446 -0.24857 -0.48607 -0.64768
0 -7 -11 2215.39 724.056 20 0.67366 -0.77742 -0.31449 -0.42804 -0.60405
-0.52956
0 -7 -12 8065.50 1039.41 8 0.62076 -0.73377 -0.50776 -0.23492 -0.53633 -0.70071
0 -7 -12 6993.33 1141.87 20 0.62843 -0.74154 -0.32662 -0.41574 -0.64519
-0.59160
0 -7 -12 6225.95 911.713 21 0.54744 -0.66147 -0.68005 -0.06459 -0.43298
-0.80336
0 7 -12 7143.57 1055.36 6 -0.29455 0.18392 0.91794 -0.16987 -0.29223 -0.94797
0 7 -12 5990.79 845.939 24 -0.47946 0.36871 -0.11087 0.85654 -0.91020 -0.32924
0 -7 -13 9924.48 1080.56 21 0.47796 -0.60128 -0.69201 -0.05254 -0.49283
-0.84660
0 7 -13 7201.26 977.435 6 -0.20587 0.08608 0.91209 -0.16395 -0.37238 -0.97113
0 7 -13 9028.17 1061.17 24 -0.44793 0.32786 -0.08749 0.83333 -0.92654 -0.41609
0 -7 -13 8239.54 1004.88 8 0.56217 -0.68450 -0.51936 -0.22299 -0.58776 -0.75258
0 7 -14 8810.91 1041.53 24 -0.40690 0.27750 -0.05774 0.80375 -0.94463 -0.50118
0 -7 -14 10323.9 1070.08 8 0.49409 -0.62574 -0.52868 -0.21333 -0.64039 -0.80323
0 -7 -14 11281.5 1065.83 21 0.39740 -0.53002 -0.69889 -0.04556 -0.55400
-0.88851
0 -7 -15 1008.45 379.809 8 0.41325 -0.55421 -0.53480 -0.20687 -0.69443 -0.85248
0 -7 -15 894.057 324.553 21 0.30328 -0.44521 -0.69881 -0.04555 -0.61590
-0.92969
0 7 -15 1055.89 370.109 24 -0.35342 0.21469 -0.01999 0.76617 -0.96334 -0.58565
0 7 -16 3436.10 535.661 24 -0.28071 0.13266 0.02963 0.71672 -0.98082 -0.67135
0 -7 -16 4302.49 532.506 21 0.18292 -0.33414 -0.68754 -0.05672 -0.68194
-0.96675
0 -7 -16 4118.64 594.576 9 0.18083 -0.33001 -0.68821 -0.05516 -0.68190 -0.96830
0 -7 -17 3549.37 489.585 9 0.09789 -0.25629 -0.60368 -0.13951 -0.77793 -0.97550
0 -8 0 19516.2 1360.60 2 -0.90263 0.90082 -0.42644 -0.42644 -0.15006 0.15227
0 -8 -1 56.6045 174.292 2 -0.90847 0.89744 -0.41533 -0.43729 -0.14120 0.04019
0 -8 1 -112.159 182.980 2 -0.88705 0.89446 -0.45378 -0.39937 -0.17206 0.27750
0 -8 -2 69475.6 2878.74 2 -0.90787 0.88763 -0.41649 -0.43586 -0.14212 -0.06211
0 -8 2 71705.0 2339.03 2 -0.85387 0.87050 -0.50350 -0.34993 -0.21289 0.42155
0 -8 -3 2123.05 602.371 2 -0.90224 0.87279 -0.42717 -0.42492 -0.15063 -0.15682
0 -8 -4 31717.4 2141.51 2 -0.89206 0.85339 -0.44533 -0.40649 -0.16523 -0.24545
0 -8 -5 3456.24 797.282 2 -0.87730 0.82942 -0.46943 -0.38212 -0.18480 -0.32910
0 -8 -6 47522.7 2953.98 2 -0.85768 0.80058 -0.49827 -0.35301 -0.20855 -0.40858
0 -8 -7 519.949 496.755 2 -0.83265 0.76633 -0.53084 -0.32018 -0.23585 -0.48450
0 8 -8 14721.9 1127.36 22 -0.72094 0.64976 0.10316 0.74996 -0.74751 -0.08193
0 -8 -8 12860.9 1366.22 20 0.73143 -0.80734 -0.29614 -0.55327 -0.54449 -0.27943
0 -8 -8 15761.8 1900.16 2 -0.80150 0.72597 -0.56630 -0.28445 -0.26623 -0.55734
0 8 -8 14896.4 1902.60 32 -0.79271 0.71843 0.58129 0.26948 -0.25354 -0.57410
0 -8 -8 14621.6 1289.04 8 0.76560 -0.84151 -0.45981 -0.39091 -0.37619 -0.44734
0 -8 -9 27495.2 1820.28 8 0.73200 -0.81722 -0.47400 -0.37638 -0.41860 -0.50822
0 -8 -9 23727.1 1951.35 20 0.70473 -0.78997 -0.30506 -0.54417 -0.57310 -0.35400
0 8 -9 23725.0 2447.22 32 -0.74490 0.66124 0.63339 0.21758 -0.27546 -0.65544
0 8 -9 25344.6 1499.46 22 -0.71886 0.63837 0.12023 0.73330 -0.74673 -0.18598
0 -8 -9 20302.8 1744.44 21 0.69537 -0.78185 -0.63002 -0.22145 -0.27666 -0.65032
0 -8 -9 29634.9 2729.84 2 -0.76325 0.67850 -0.60393 -0.24655 -0.29934 -0.62745
0 -8 -10 1182.50 498.203 8 0.69321 -0.78775 -0.48782 -0.36222 -0.46317 -0.56695
0 8 -10 762.600 331.115 24 -0.43599 0.34407 -0.07876 0.93030 -0.93216 -0.10110
0 -8 -10 527.499 268.010 21 0.64944 -0.74522 -0.64989 -0.20148 -0.33030
-0.69977
0 -8 -10 1052.57 590.389 20 0.67213 -0.76671 -0.31493 -0.53413 -0.60551
-0.42475
0 -8 -10 1262.07 659.444 5 -0.57378 0.47942 -0.80602 -0.04370 -0.19980 -0.82957
0 -8 -11 360.105 390.100 8 0.64862 -0.75248 -0.50090 -0.34880 -0.50958 -0.62382
0 8 -11 1051.49 433.277 24 -0.42193 0.32069 -0.06856 0.92027 -0.93840 -0.19804
0 -8 -11 622.552 516.904 20 0.63329 -0.73721 -0.32540 -0.52348 -0.64097
-0.49247
0 -8 -11 559.998 358.757 21 0.59727 -0.70234 -0.66743 -0.18385 -0.38531
-0.74785
0 8 -12 26728.2 1787.53 24 -0.39881 0.28823 -0.05195 0.90384 -0.94780 -0.29182
0 -8 -12 26305.3 1814.79 8 0.59733 -0.71050 -0.51284 -0.33653 -0.55765 -0.67904
0 -8 -12 23681.4 2065.20 20 0.58750 -0.70076 -0.33617 -0.51254 -0.67890
-0.55770
0 8 -12 25077.4 1939.89 6 -0.30481 0.19408 0.91768 -0.06285 -0.28238 -0.95788
0 -8 -12 26588.3 1839.80 21 0.53739 -0.65177 -0.68216 -0.16902 -0.44209
-0.79415
0 8 -13 4643.77 786.094 6 -0.21720 0.09731 0.91361 -0.05872 -0.36262 -0.98095
0 -8 -13 4010.92 698.866 21 0.46782 -0.59150 -0.69326 -0.15783 -0.50098
-0.83834
0 -8 -13 4428.32 763.070 8 0.53795 -0.66045 -0.52315 -0.32588 -0.60730 -0.73268
0 8 -13 2601.97 625.244 24 -0.36584 0.24594 -0.02866 0.88072 -0.95946 -0.38334
0 -8 -14 7772.08 871.114 8 0.46827 -0.60008 -0.53118 -0.31751 -0.65859 -0.78469
0 8 -14 6321.44 815.592 24 -0.32091 0.19168 0.00243 0.84981 -0.97224 -0.47375
0 -8 -14 8606.29 891.917 21 0.38736 -0.52033 -0.69928 -0.15171 -0.56107
-0.88134
0 -8 -15 22.8094 157.953 21 0.29144 -0.43371 -0.69823 -0.15266 -0.62303
-0.92247
0 8 15 5.83111 149.666 31 -0.10208 0.24521 0.81392 0.03373 0.55894 0.98724
0 8 -15 475.002 263.316 24 -0.25902 0.12046 0.04409 0.80832 -0.98439 -0.56478
0 -8 -16 1284.11 292.302 9 0.17173 -0.32112 -0.67948 -0.17051 -0.69341 -0.95660
0 8 -16 955.053 262.131 24 -0.16559 0.01771 0.10465 0.74794 -0.99174 -0.66061
0 -8 -16 1176.49 293.602 21 0.16555 -0.31712 -0.68496 -0.16585 -0.69034
-0.95825
0 -9 0 39.1256 156.503 2 -0.87054 0.86851 -0.47975 -0.47975 -0.19325 0.19574
0 -9 1 3440.40 621.796 2 -0.84981 0.85699 -0.50896 -0.45080 -0.21745 0.32316
0 -9 -1 4062.67 743.174 2 -0.87981 0.86856 -0.46550 -0.49373 -0.18159 0.08085
0 -9 -2 1332.68 440.188 2 -0.88150 0.86103 -0.46282 -0.49614 -0.17941 -0.02455
0 -9 -3 3061.17 683.522 2 -0.87739 0.84771 -0.46931 -0.48939 -0.18470 -0.12248
0 -9 -4 82.8867 325.539 2 -0.86825 0.82935 -0.48315 -0.47528 -0.19605 -0.21435
0 -9 -5 2908.57 768.940 2 -0.85427 0.80616 -0.50295 -0.45521 -0.21244 -0.30119
0 -9 -6 1959.72 657.464 2 -0.83530 0.77798 -0.52757 -0.43032 -0.23309 -0.38376
0 -9 -7 33306.6 2760.02 2 -0.81092 0.74437 -0.55609 -0.40153 -0.25741 -0.46266
0 -9 -7 28616.0 1728.10 8 0.76086 -0.82763 -0.46195 -0.49579 -0.38241 -0.33748
0 9 -7 35319.6 3022.38 32 -0.80568 0.74090 0.56563 0.39111 -0.24694 -0.47763
0 9 7 29907.7 2049.13 23 -0.74974 0.81730 0.60785 0.34780 0.18777 0.53247
0 9 -8 -1077.94 789.237 32 -0.76954 0.69537 0.60757 0.34936 -0.26460 -0.56323
0 -9 -8 -72.2309 228.199 8 0.73293 -0.80901 -0.47364 -0.48376 -0.41747 -0.40571
0 -9 -8 -571.063 476.744 20 0.67574 -0.75179 -0.31389 -0.64187 -0.60205
-0.22170
0 -9 -8 22.7753 378.050 2 -0.78045 0.70469 -0.58772 -0.36964 -0.28495 -0.53834
0 -9 -9 13884.4 1414.43 21 0.67650 -0.76333 -0.63875 -0.31927 -0.29935 -0.62753
0 -9 -9 19650.1 1603.57 8 0.69980 -0.78520 -0.48565 -0.47141 -0.45589 -0.47058
0 9 -9 14168.1 1965.16 32 -0.72299 0.63943 0.65474 0.30239 -0.28443 -0.64666
0 -9 -9 15901.7 1644.34 20 0.65092 -0.73631 -0.32081 -0.63477 -0.62528 -0.30164
0 9 -10 5119.11 1213.91 32 -0.66285 0.56990 0.70667 0.25064 -0.30621 -0.72815
0 -9 -10 7433.05 992.527 8 0.66108 -0.75580 -0.49752 -0.45920 -0.49707 -0.53269
0 -9 -10 6179.07 1006.36 21 0.63093 -0.72706 -0.65667 -0.30124 -0.35047
-0.67950
0 -9 -10 5785.94 999.322 20 0.61916 -0.71389 -0.32890 -0.62651 -0.65310
-0.37699
0 -9 -11 2560.36 627.710 21 0.57888 -0.68430 -0.67252 -0.28530 -0.40341
-0.72964
0 -9 -11 2944.70 736.973 20 0.58021 -0.68427 -0.33775 -0.61749 -0.68459
-0.44866
0 -9 -11 3742.68 692.653 8 0.61611 -0.72014 -0.50882 -0.44757 -0.54065 -0.59240
0 9 -12 1926.47 652.267 6 -0.30562 0.19480 0.91765 0.04394 -0.28159 -0.95874
0 9 -12 1643.33 477.288 24 -0.30013 0.18972 0.01656 0.94155 -0.97700 -0.26280
0 -9 -12 1861.28 520.783 8 0.56385 -0.67720 -0.51908 -0.43697 -0.58637 -0.64997
0 -9 -12 2312.53 569.276 21 0.51850 -0.63322 -0.68577 -0.27195 -0.45879
-0.77736
0 -9 -13 533.198 337.901 21 0.44817 -0.57219 -0.69537 -0.26226 -0.51641
-0.82282
0 9 -13 324.212 301.677 6 -0.21775 0.09776 0.91368 0.04797 -0.36215 -0.98149
0 9 -13 437.011 262.060 24 -0.26355 0.14381 0.04109 0.91720 -0.98371 -0.35928
0 -9 -13 287.555 327.346 8 0.50265 -0.62532 -0.52773 -0.42798 -0.63416 -0.70548
0 9 -14 2442.76 523.289 6 -0.10734 -0.02181 0.88993 0.07179 -0.45172 -0.99523
0 -9 -14 2658.28 487.151 21 0.36602 -0.49934 -0.69978 -0.25775 -0.57572
-0.86660
0 -9 -14 2605.27 512.348 8 0.42972 -0.56170 -0.53395 -0.42141 -0.68410 -0.75882
0 9 -14 2587.77 493.127 24 -0.21003 0.08097 0.07618 0.88228 -0.98983 -0.45634
0 -9 -15 1497.40 421.174 9 0.22981 -0.37020 -0.73264 -0.22415 -0.61553 -0.93107
0 9 15 1154.09 317.589 31 -0.08589 0.22920 0.81165 0.14216 0.56630 0.97977
0 -9 -15 2004.89 378.841 21 0.26584 -0.40846 -0.69658 -0.26086 -0.63795
-0.90745
0 -9 -16 1738.61 344.231 9 0.14932 -0.29894 -0.65741 -0.29920 -0.72070 -0.92912
0 -9 -16 1968.89 306.502 21 0.12620 -0.27812 -0.67825 -0.27910 -0.70836
-0.94013
0 -10 0 36032.3 2222.02 2 -0.83083 0.82857 -0.53305 -0.53305 -0.23773 0.24049
0 -10 -1 6780.12 1045.50 2 -0.84433 0.83286 -0.51615 -0.54969 -0.22347 0.12301
0 -10 -2 18.4620 244.580 2 -0.84888 0.82819 -0.51020 -0.55537 -0.21849 0.01481
0 -10 -3 11749.9 1477.54 2 -0.84670 0.81679 -0.51307 -0.55224 -0.22088 -0.08602
0 -10 -4 2368.55 711.493 2 -0.83887 0.79975 -0.52312 -0.54192 -0.22933 -0.18079
0 10 -5 1733.25 715.815 32 -0.82412 0.77823 0.54202 0.52049 -0.23699 -0.28127
0 10 5 1687.63 583.240 23 -0.78171 0.83065 0.56780 0.49454 0.18136 0.33243
0 -10 -5 387.893 305.171 2 -0.82579 0.77745 -0.53908 -0.52569 -0.24285 -0.27050
0 10 6 2576.37 652.303 23 -0.75472 0.81307 0.60187 0.46029 0.18682 0.43009
0 10 -6 3245.38 1109.22 32 -0.80375 0.74847 0.56801 0.49469 -0.24795 -0.37357
0 -10 -6 2915.66 867.267 2 -0.80745 0.74990 -0.55990 -0.50460 -0.26069 -0.35588
0 10 7 1603.10 540.544 23 -0.71777 0.78553 0.64415 0.41783 0.19335 0.52669
0 -10 -7 2476.45 601.991 8 0.71642 -0.78335 -0.47985 -0.58456 -0.43701 -0.28252
0 10 -7 1938.32 860.886 32 -0.77626 0.71159 0.60015 0.46274 -0.26148 -0.46329
0 -10 -7 1771.26 617.440 2 -0.78352 0.71675 -0.58471 -0.47953 -0.28230 -0.43749
0 -10 -8 8144.10 1145.21 21 0.68971 -0.76759 -0.63273 -0.43192 -0.28357
-0.54013
0 -10 -8 7948.78 983.200 8 0.68967 -0.76592 -0.48896 -0.57511 -0.46702 -0.35580
0 10 -8 12132.9 1928.26 32 -0.74040 0.66634 0.63789 0.42520 -0.27735 -0.55068
0 10 8 10987.0 1342.17 23 -0.66799 0.74515 0.69454 0.36726 0.20071 0.62247
0 -10 -9 1081.50 528.373 21 0.64997 -0.73715 -0.64969 -0.41487 -0.32971
-0.59708
0 -10 -9 1145.79 390.983 8 0.65702 -0.74259 -0.49864 -0.56510 -0.50119 -0.42493
0 10 -9 612.684 516.050 32 -0.69419 0.61074 0.68073 0.38255 -0.29534 -0.63595
0 10 -10 717.650 574.128 32 -0.63448 0.54164 0.72826 0.33521 -0.31524 -0.71931
0 -10 -10 533.648 381.320 21 0.60426 -0.70073 -0.66535 -0.39910 -0.37826
-0.65161
0 -10 -10 818.178 468.051 8 0.61810 -0.71299 -0.50837 -0.55503 -0.53880
-0.49061
0 -10 -11 230.626 398.088 21 0.55164 -0.65741 -0.67913 -0.38524 -0.42913
-0.70383
0 -10 -11 379.486 364.916 8 0.57218 -0.67638 -0.51763 -0.54543 -0.57940
-0.55330
0 -10 -12 7526.21 909.083 21 0.48990 -0.60497 -0.69038 -0.37389 -0.48304
-0.75300
0 10 -12 5628.53 909.886 6 -0.29714 0.18622 0.91789 0.15046 -0.28976 -0.95063
0 -10 -12 6580.18 885.531 8 0.51798 -0.63150 -0.52587 -0.53685 -0.62272
-0.61327
0 -10 -13 80.6249 234.851 8 0.45335 -0.57618 -0.53239 -0.53000 -0.66869
-0.67059
0 -10 -13 69.1704 205.366 21 0.41746 -0.54183 -0.69782 -0.36635 -0.53952
-0.79961
0 10 -13 -141.166 304.478 6 -0.20710 0.08701 0.91226 0.15615 -0.37133 -0.97237
0 10 -14 4110.95 573.594 6 -0.08936 -0.03989 0.88422 0.18425 -0.46517 -0.98184
0 -10 -14 2866.01 473.665 21 0.33166 -0.46533 -0.69969 -0.36439 -0.59825
-0.84397
0 -10 -15 130.683 181.214 9 0.20545 -0.34606 -0.71109 -0.35233 -0.64950
-0.89691
0 -10 -15 340.362 183.597 21 0.22142 -0.36439 -0.69243 -0.37156 -0.66232
-0.88298
0 10 15 22.2682 171.504 31 -0.04402 0.18750 0.80465 0.25532 0.58449 0.96146
0 11 0 -180.690 455.125 23 -0.76855 0.77066 0.58479 0.58479 0.18410 -0.18616
0 11 -1 -21.8232 326.615 23 -0.75125 0.74396 0.60605 0.56371 0.18748 -0.29267
0 11 -1 875.436 677.556 32 -0.80478 0.79657 0.56673 0.60117 -0.24741 0.14199
0 -11 -1 973.406 378.486 2 -0.80071 0.78901 -0.56714 -0.60532 -0.26696 0.16677
0 11 1 608.790 267.692 25 -0.66842 0.68125 0.62897 0.53981 -0.45496 0.55646
0 11 1 -102.319 405.030 23 -0.77768 0.78919 0.57308 0.59631 0.18222 -0.08114
0 11 2 11790.4 1326.42 25 -0.62108 0.64342 0.68040 0.48824 -0.44262 0.64717
0 11 -2 13446.9 1547.86 23 -0.72409 0.70739 0.63725 0.53268 0.19231 -0.40063
0 11 2 12162.8 1389.42 23 -0.77962 0.80054 0.57055 0.59866 0.18180 0.02240
0 11 -2 11032.1 1627.50 32 -0.81075 0.79314 0.55930 0.60880 -0.24428 0.03560
0 -11 -2 15849.4 1733.97 2 -0.80888 0.78796 -0.55834 -0.61384 -0.25935 0.05594
0 11 -3 13470.0 1554.10 23 -0.68433 0.65823 0.67875 0.49136 0.19846 -0.50991
0 11 3 11422.3 1316.31 25 -0.56060 0.59244 0.73735 0.43116 -0.42506 0.73265
0 -11 -3 11162.3 1551.22 2 -0.80916 0.77903 -0.55803 -0.61389 -0.25908 -0.04755
0 11 -3 14165.3 1919.09 32 -0.80974 0.78274 0.56057 0.60771 -0.24481 -0.06712
0 11 3 11319.2 1381.97 23 -0.77481 0.80513 0.57680 0.59223 0.18282 0.12452
0 11 -4 312.227 540.752 32 -0.80235 0.76596 0.56971 0.59877 -0.24866 -0.16653
0 -11 -4 101.852 396.093 2 -0.80298 0.76363 -0.56472 -0.60693 -0.26486 -0.14499
0 11 4 -91.2329 342.113 23 -0.76319 0.80292 0.59150 0.57735 0.18518 0.22529
0 11 5 8420.67 1193.89 23 -0.74426 0.79339 0.61432 0.55434 0.18878 0.32482
0 -11 -5 5856.80 1235.17 2 -0.79098 0.74242 -0.57723 -0.59415 -0.27575 -0.23732
0 11 -5 9546.23 1718.87 32 -0.78871 0.74293 0.58598 0.58269 -0.25551 -0.26294
0 11 -6 961.559 674.030 32 -0.76849 0.71331 0.60871 0.56015 -0.26509 -0.35663
0 11 6 889.982 427.670 23 -0.71697 0.77551 0.64502 0.52346 0.19349 0.42324
0 -11 -7 14128.5 1444.25 21 0.68863 -0.75755 -0.63324 -0.53805 -0.28488
-0.43563
0 11 -7 18526.1 2357.15 32 -0.74094 0.67637 0.63736 0.53169 -0.27713 -0.44784
0 11 7 18424.8 1804.17 23 -0.67958 0.74753 0.68341 0.48490 0.19913 0.52073
0 11 -8 6876.19 1527.09 32 -0.70480 0.63084 0.67141 0.49783 -0.29143 -0.53680
0 -11 -8 6752.67 1014.49 21 0.65442 -0.73264 -0.64796 -0.52324 -0.32474
-0.49886
0 -11 -8 7717.83 943.814 8 0.63238 -0.70880 -0.50501 -0.66574 -0.52537 -0.29711
0 11 8 8438.74 1192.32 23 -0.62921 0.70656 0.72939 0.43873 0.20547 0.61752
0 11 -9 541.668 696.822 32 -0.65807 0.57472 0.71043 0.45900 -0.30778 -0.62371
0 -11 -9 160.941 215.708 8 0.60029 -0.68603 -0.51223 -0.65819 -0.55501 -0.37076
0 -11 -9 51.3314 311.008 21 0.61446 -0.70198 -0.66218 -0.50892 -0.36780
-0.55888
0 -11 -10 3770.50 672.545 8 0.56080 -0.65586 -0.51959 -0.65049 -0.58889
-0.44017
0 -11 -10 3500.32 699.123 21 0.56801 -0.66484 -0.67528 -0.49572 -0.41382
-0.61595
0 11 -10 3405.10 827.685 15 -0.18273 0.09054 0.98191 0.19140 -0.06756 -0.96565
0 -11 -11 1343.36 438.365 21 0.51331 -0.61943 -0.68668 -0.48422 -0.46327
-0.66958
0 -11 -11 1109.18 467.094 8 0.51301 -0.61739 -0.52650 -0.64324 -0.62646
-0.50589
0 11 -11 1428.35 492.428 6 -0.35528 0.25343 0.91327 0.26178 -0.23195 -0.90519
0 -11 -12 -154.240 279.504 8 0.45516 -0.56885 -0.53225 -0.63715 -0.66748
-0.56816
0 11 -12 298.684 284.813 6 -0.27865 0.16763 0.91795 0.25716 -0.30726 -0.93319
0 -11 -12 190.203 264.739 21 0.44893 -0.56435 -0.69529 -0.47552 -0.51582
-0.72013
0 11 -13 8752.66 895.135 6 -0.18339 0.06321 0.90842 0.26675 -0.39134 -0.95242
0 -11 -13 9373.55 864.131 21 0.37262 -0.49734 -0.69967 -0.47104 -0.57124
-0.76779
0 -11 -14 -0.69511 192.836 21 0.27890 -0.41292 -0.69749 -0.47312 -0.63042
-0.81170
0 11 14 260.803 187.336 31 -0.16307 0.29729 0.82029 0.34596 0.52954 0.91316
0 -11 -15 281.939 134.955 21 0.14581 -0.28912 -0.68174 -0.48879 -0.69956
-0.84565
0 12 0 2206.48 674.351 25 -0.66091 0.66453 0.63759 0.63759 -0.45310 0.45140
0 12 0 1669.87 696.356 23 -0.72345 0.72576 0.63795 0.63795 0.19242 -0.19466
0 12 0 2970.42 923.892 32 -0.74136 0.74264 0.63693 0.63693 -0.27695 0.27459
0 12 1 6750.80 1127.49 23 -0.73367 0.74538 0.62652 0.64919 0.19067 -0.08978
0 12 -1 6298.08 1220.59 32 -0.75844 0.75033 0.61946 0.65460 -0.26960 0.16399
0 12 -1 6801.24 1109.34 25 -0.68871 0.68283 0.60473 0.67058 -0.45979 0.35505
0 12 -1 7795.83 1265.59 23 -0.70467 0.69757 0.65809 0.61798 0.19544 -0.30081
0 12 1 7097.65 1205.80 25 -0.62396 0.63710 0.67745 0.59759 -0.44341 0.54477
0 12 -2 9858.06 1686.09 32 -0.76644 0.74894 0.61093 0.66332 -0.26602 0.05714
0 -12 -2 9253.18 1390.67 2 -0.75982 0.73868 -0.60703 -0.67176 -0.30212 0.09899
0 12 2 8496.58 1158.14 25 -0.57627 0.59891 0.72344 0.55147 -0.42978 0.63419
0 12 2 9078.56 1318.70 23 -0.73632 0.75743 0.62351 0.65202 0.19020 0.01382
0 12 -2 8370.88 1265.72 23 -0.67561 0.65910 0.68726 0.58900 0.19968 -0.40818
0 12 -3 3407.14 846.286 23 -0.63350 0.60759 0.72571 0.55073 0.20498 -0.51662
0 12 3 3819.25 777.139 25 -0.51572 0.54787 0.77428 0.50049 -0.41092 0.71838
0 12 3 4220.59 981.155 23 -0.73183 0.76235 0.62860 0.64675 0.19099 0.11616
0 -12 -3 3076.35 863.087 2 -0.76329 0.73293 -0.60389 -0.67464 -0.29931 -0.00704
0 12 -3 1920.59 697.624 32 -0.76682 0.73992 0.61052 0.66392 -0.26585 -0.04629
0 12 -4 349.668 547.029 32 -0.76028 0.72400 0.61751 0.65712 -0.26879 -0.14661
0 12 4 -500.586 441.116 23 -0.72019 0.76011 0.64153 0.63365 0.19296 0.21732
0 12 4 23.4108 378.949 25 -0.43959 0.48125 0.82816 0.44647 -0.38513 0.79564
0 -12 -5 1251.19 485.070 21 0.69290 -0.74358 -0.63121 -0.64681 -0.27968
-0.23456
0 12 5 2183.69 724.940 23 -0.70089 0.75022 0.66202 0.61297 0.19602 0.31739
0 12 -5 607.550 486.355 32 -0.74703 0.70135 0.63124 0.64359 -0.27456 -0.24409
0 -12 -6 1647.11 566.403 21 0.67056 -0.73053 -0.64133 -0.63660 -0.30631
-0.31102
0 12 -6 2400.80 1039.45 32 -0.72678 0.67171 0.65114 0.62387 -0.28292 -0.33899
0 12 6 2561.61 763.007 23 -0.67288 0.73161 0.68989 0.58492 0.20005 0.41649
0 12 7 3631.25 793.169 23 -0.63433 0.70247 0.72499 0.54964 0.20489 0.51479
0 12 -7 2725.03 1008.52 32 -0.69880 0.63435 0.67672 0.59849 -0.29365 -0.43151
0 -12 -7 2768.84 719.921 21 0.64239 -0.71166 -0.65255 -0.62527 -0.33808
-0.38234
0 -12 -8 2221.75 611.167 21 0.60822 -0.68680 -0.66414 -0.61359 -0.37422
-0.44928
0 12 -8 3694.61 856.186 13 -0.30722 0.23389 0.94688 0.33296 0.06118 -0.88929
0 12 -8 2248.26 856.316 32 -0.66179 0.58794 0.70751 0.56789 -0.30656 -0.52187
0 12 8 2941.73 757.309 23 -0.58219 0.65973 0.76727 0.50718 0.21029 0.61252
0 12 -8 3451.01 876.068 25 -0.68575 0.61332 0.60837 0.66791 -0.45911 -0.36700
0 12 9 5800.29 904.784 23 -0.51077 0.59772 0.81689 0.45738 0.21587 0.71007
0 12 -9 5098.24 865.129 25 -0.65132 0.56938 0.64833 0.62809 -0.45066 -0.47849
0 -12 -9 6485.37 866.298 8 0.52314 -0.60905 -0.52520 -0.75189 -0.61879 -0.30662
0 -12 -9 5061.08 834.634 21 0.56758 -0.65545 -0.67539 -0.60225 -0.41423
-0.51236
0 -12 -10 363.432 296.595 8 0.48230 -0.57752 -0.52989 -0.74687 -0.64882
-0.37989
0 12 -10 476.600 343.473 15 -0.15500 0.06281 0.98518 0.29464 -0.08878 -0.94461
0 -12 -10 164.945 332.511 21 0.51893 -0.61610 -0.68569 -0.59185 -0.45841
-0.57127
0 12 -11 4264.89 736.578 6 -0.32936 0.22740 0.91619 0.36562 -0.25826 -0.87894
0 -12 -11 3481.20 625.673 21 0.46115 -0.56761 -0.69403 -0.58342 -0.50628
-0.62648
0 -12 -11 4094.22 646.282 8 0.43062 -0.53516 -0.53390 -0.74252 -0.68353
-0.44847
0 12 -12 9368.83 985.229 6 -0.24804 0.13693 0.91663 0.36524 -0.33536 -0.90516
0 -12 -12 10672.6 934.781 21 0.39273 -0.50850 -0.69909 -0.57826 -0.55731
-0.67854
0 12 -13 4141.36 561.731 6 -0.14130 0.02102 0.89933 0.38261 -0.42547 -0.91836
0 -12 -13 2006.07 383.319 21 0.30894 -0.43400 -0.69904 -0.57821 -0.61245
-0.72648
0 -12 -14 121.959 138.556 21 0.19410 -0.32846 -0.68908 -0.58808 -0.67638
-0.76564
0 13 0 515.542 635.509 23 -0.67160 0.67409 0.69111 0.69111 0.20022 -0.20265
0 13 0 567.760 447.407 25 -0.61080 0.61473 0.69072 0.69072 -0.43977 0.43793
0 13 0 738.419 638.242 32 -0.68330 0.68469 0.69001 0.69001 -0.29923 0.29667
0 13 1 8296.98 1303.58 23 -0.68311 0.69501 0.67996 0.70208 0.19863 -0.09793
0 13 1 8349.52 1254.92 25 -0.57296 0.58640 0.72642 0.65489 -0.42879 0.53001
0 13 -1 8712.26 1390.40 23 -0.65096 0.64405 0.71028 0.67212 0.20290 -0.30845
0 13 -1 7820.02 1459.37 32 -0.70387 0.69587 0.67224 0.70798 -0.29177 0.18596
0 13 -1 8977.24 1336.86 25 -0.63937 0.63379 0.66132 0.72026 -0.44755 0.34266
0 13 -2 1078.69 546.480 23 -0.61938 0.60307 0.73769 0.64490 0.20656 -0.41525
0 13 2 433.419 408.268 25 -0.52429 0.54724 0.76754 0.61363 -0.41369 0.61795
0 13 2 847.352 554.135 23 -0.68653 0.70784 0.67657 0.70529 0.19814 0.00569
0 13 -2 1152.72 754.227 32 -0.71434 0.69694 0.66278 0.71763 -0.28781 0.07873
0 13 -2 -193.412 441.524 25 -0.65983 0.64474 0.63881 0.74291 -0.45283 0.24488
0 13 -3 11939.0 1543.00 23 -0.57386 0.54815 0.77352 0.60924 0.21104 -0.52286
0 13 3 12648.4 1555.92 23 -0.68234 0.71305 0.68071 0.70097 0.19874 0.10822
0 13 3 13322.5 1472.06 25 -0.46268 0.49514 0.81289 0.56814 -0.39317 0.70049
0 13 -3 11453.8 1852.91 32 -0.71635 0.68957 0.66092 0.71967 -0.28703 -0.02530
0 13 -3 13987.9 1698.35 25 -0.67297 0.64838 0.62366 0.75819 -0.45607 0.14508
0 13 4 1166.80 594.250 23 -0.67051 0.71063 0.69214 0.68935 0.20037 0.20972
0 13 -4 1232.18 586.608 32 -0.71077 0.67459 0.66604 0.71475 -0.28917 -0.12641
0 13 -4 1896.99 765.877 25 -0.67923 0.64513 0.61624 0.76576 -0.45757 0.04353
0 13 4 1850.16 570.820 25 -0.38520 0.42716 0.86073 0.52017 -0.36547 0.77584
0 13 -5 4032.61 1144.76 32 -0.69785 0.65228 0.67755 0.70343 -0.29400 -0.22484
0 13 5 7401.36 1218.17 23 -0.65052 0.70004 0.71068 0.67064 0.20295 0.31027
0 13 -5 5888.84 1148.31 25 -0.67869 0.63509 0.61688 0.76525 -0.45744 -0.05965
0 13 -6 -396.568 646.505 32 -0.67734 0.62238 0.69496 0.68621 -0.30130 -0.32080
0 13 -6 270.790 448.893 25 -0.67097 0.61785 0.62601 0.75626 -0.45558 -0.16456
0 13 6 -216.171 522.098 23 -0.62123 0.68015 0.73615 0.64499 0.20636 0.40999
0 -13 -6 239.722 293.500 21 0.60828 -0.66860 -0.66412 -0.72034 -0.37417
-0.24307
0 13 -7 15850.4 1708.85 25 -0.65504 0.59242 0.64420 0.73821 -0.45161 -0.27158
0 13 -7 13883.1 1990.59 32 -0.64848 0.58413 0.71782 0.66354 -0.31087 -0.41449
0 13 7 17942.9 1729.09 23 -0.58062 0.64895 0.76846 0.61249 0.21043 0.50905
0 -13 -7 12278.0 1287.11 21 0.58119 -0.65082 -0.67191 -0.71246 -0.40117
-0.31915
0 13 8 979.435 480.126 23 -0.52512 0.60285 0.80762 0.57315 0.21490 0.60772
0 -13 -8 5.33986 251.190 21 0.54672 -0.62564 -0.68021 -0.70407 -0.43364
-0.38976
0 13 -8 85.0951 293.877 25 -0.62886 0.55673 0.67240 0.71014 -0.44474 -0.38151
0 13 -8 601.246 400.387 13 -0.26135 0.18814 0.96282 0.42355 0.03807 -0.86639
0 13 9 292.522 230.761 23 -0.44771 0.53485 0.85386 0.52673 0.21930 0.70645
0 -13 -9 737.620 332.005 21 0.50417 -0.59239 -0.68821 -0.69597 -0.47109
-0.45540
0 13 -9 976.670 517.460 25 -0.58830 0.50666 0.71237 0.67031 -0.43333 -0.49597
0 13 -10 7407.05 1045.05 15 -0.11163 0.01943 0.98762 0.39870 -0.12143 -0.91214
0 -13 -10 8650.38 921.283 21 0.45238 -0.54990 -0.69495 -0.68913 -0.51315
-0.51643
0 13 -10 6245.93 918.188 6 -0.36272 0.26983 0.91216 0.47635 -0.22424 -0.80971
0 -13 -11 -65.3456 238.884 21 0.38974 -0.49656 -0.69920 -0.68479 -0.55941
-0.57325
0 13 -11 47.5660 210.700 6 -0.29118 0.18913 0.91798 0.47059 -0.29544 -0.84183
0 -13 -12 -165.390 233.414 21 0.31229 -0.42841 -0.69917 -0.68473 -0.61039
-0.62536
0 13 -12 -151.776 184.744 6 -0.19986 0.08865 0.91119 0.47744 -0.37750 -0.86308
0 13 13 6116.12 614.031 31 -0.15020 0.27533 0.81924 0.55946 0.53596 0.80336
0 -13 -13 5704.55 516.604 21 0.20501 -0.33042 -0.69049 -0.69331 -0.67085
-0.66798
0 14 0 1295.34 604.890 25 -0.55305 0.55728 0.74386 0.74386 -0.42274 0.42076
0 14 0 1733.99 624.803 23 -0.61140 0.61409 0.74427 0.74427 0.20741 -0.21003
0 14 -1 2374.59 784.569 23 -0.58835 0.58164 0.76256 0.72617 0.20971 -0.31546
0 14 1 1624.71 563.077 25 -0.51388 0.52762 0.77571 0.71186 -0.41032 0.51139
0 14 1 1317.23 567.256 23 -0.62450 0.63660 0.73339 0.75497 0.20600 -0.10548
0 14 -1 1015.43 697.298 32 -0.63883 0.63093 0.72506 0.76131 -0.31390 0.20789
0 14 -1 2257.04 670.371 25 -0.58259 0.57731 0.71766 0.77019 -0.43165 0.32662
0 14 -2 3922.80 1001.46 23 -0.55331 0.53718 0.78841 0.70050 0.21278 -0.42166
0 14 2 4564.66 1058.79 23 -0.62883 0.65032 0.72972 0.75846 0.20552 -0.00187
0 14 -2 3865.91 1275.71 32 -0.65243 0.63514 0.71480 0.77176 -0.30961 0.10034
0 14 -2 3833.16 880.789 25 -0.60362 0.58884 0.69776 0.79022 -0.43775 0.22966
0 14 2 3847.36 889.664 25 -0.46346 0.48671 0.81236 0.67507 -0.39344 0.59756
0 14 3 1736.77 653.822 23 -0.62488 0.65578 0.73307 0.75493 0.20596 0.10082
0 14 -3 1458.95 532.655 23 -0.50273 0.47720 0.82194 0.66715 0.21638 -0.52839
0 14 3 3372.86 760.390 25 -0.39950 0.43225 0.85261 0.63469 -0.37073 0.67791
0 14 -3 2293.08 838.618 32 -0.65646 0.62978 0.71169 0.77507 -0.30830 -0.00422
0 14 -3 1495.40 642.690 25 -0.61688 0.59259 0.68465 0.80347 -0.44147 0.13033
0 14 4 949.061 539.746 23 -0.61263 0.65294 0.74326 0.74456 0.20728 0.20262
0 14 -4 1615.86 638.954 25 -0.62270 0.58890 0.67875 0.80951 -0.44307 0.02888
0 14 -4 957.278 655.417 32 -0.65196 0.61589 0.71516 0.77178 -0.30976 -0.10603
0 14 5 9533.41 1312.93 23 -0.59148 0.64119 0.76014 0.72750 0.20941 0.30362
0 14 -5 7527.72 1273.47 25 -0.62100 0.57770 0.68048 0.80792 -0.44260 -0.07463
0 14 -5 6442.12 1385.70 32 -0.63928 0.59382 0.72473 0.76241 -0.31376 -0.20528
0 14 -6 10445.9 1351.45 25 -0.61118 0.55836 0.69035 0.79818 -0.43988 -0.18041
0 14 6 11370.9 1444.87 23 -0.56009 0.61921 0.78358 0.70388 0.21223 0.40394
0 -14 -7 5930.15 768.989 21 0.49539 -0.56536 -0.68957 -0.80134 -0.47847
-0.24174
0 14 7 6413.65 1059.05 23 -0.51602 0.58454 0.81354 0.67374 0.21552 0.50378
0 14 -7 6489.65 1061.89 13 -0.29954 0.23581 0.94978 0.54290 0.05729 -0.78260
0 14 -7 6261.91 984.580 25 -0.59178 0.52946 0.70910 0.77957 -0.43434 -0.28900
0 14 8 3877.62 769.544 23 -0.45462 0.53255 0.85010 0.63700 0.21898 0.60345
0 14 -8 3494.25 719.138 25 -0.55991 0.48808 0.73795 0.75086 -0.42484 -0.40155
0 -14 -8 2643.87 516.923 21 0.45974 -0.53901 -0.69418 -0.79664 -0.50738
-0.31592
0 14 -8 2997.46 621.860 13 -0.19830 0.12521 0.97954 0.51334 0.00676 -0.83529
0 14 -9 361.223 303.324 15 -0.16280 0.07981 0.98439 0.50826 -0.08284 -0.84778
0 14 -9 674.453 274.874 25 -0.50915 0.42781 0.77935 0.70960 -0.40878 -0.52066
0 -14 -9 648.492 324.855 21 0.41477 -0.50334 -0.69799 -0.79273 -0.54149
-0.38490
0 14 9 1134.54 393.461 23 -0.36555 0.45288 0.89364 0.59327 0.22192 0.70364
0 -14 -10 2725.07 445.035 21 0.35675 -0.45462 -0.69986 -0.79076 -0.58192
-0.44755
0 14 -10 2530.84 522.411 6 -0.31573 0.22274 0.91717 0.57810 -0.27174 -0.76228
0 -14 -11 3099.81 444.467 21 0.28087 -0.38803 -0.69762 -0.79291 -0.62927
-0.50329
0 14 -11 5053.52 611.762 6 -0.23390 0.13175 0.91545 0.57988 -0.34799 -0.78934
0 14 12 150.923 139.537 31 -0.17473 0.29059 0.82111 0.66386 0.52361 0.71246
0 15 0 -204.871 371.614 25 -0.48539 0.48992 0.79699 0.79699 -0.40090 0.39878
0 15 0 507.352 405.345 30 -0.27768 0.27837 0.79637 0.79654 0.50801 -0.51003
0 15 0 298.574 341.702 23 -0.54031 0.54319 0.79744 0.79743 0.21380 -0.21660
0 15 -1 9740.12 1227.82 30 -0.21568 0.20680 0.83151 0.76152 0.48848 -0.59371
0 15 -1 6929.83 1178.89 23 -0.51390 0.50738 0.81490 0.78015 0.21566 -0.32160
0 15 1 9436.03 1216.66 25 -0.44420 0.45824 0.82519 0.76865 -0.38675 0.48768
0 15 -1 9697.56 1309.21 25 -0.51623 0.51126 0.77388 0.82023 -0.41109 0.30591
0 15 1 7603.49 1275.39 23 -0.55552 0.56781 0.78684 0.80785 0.21260 -0.11227
0 15 -2 225.253 418.633 25 -0.53791 0.52343 0.75654 0.83771 -0.41802 0.20979
0 15 2 154.693 467.451 23 -0.56094 0.58263 0.78297 0.81154 0.21215 -0.00869
0 15 2 -124.300 272.716 25 -0.39083 0.41438 0.85756 0.73614 -0.36755 0.57154
0 15 -2 -180.705 289.367 23 -0.47372 0.45779 0.83933 0.75590 0.21804 -0.42710
0 15 -3 1539.84 490.873 23 -0.41499 0.38966 0.87078 0.72464 0.22058 -0.53277
0 15 -3 1136.97 374.307 25 -0.55111 0.52712 0.74550 0.84888 -0.42214 0.11086
0 15 3 1357.45 669.706 23 -0.55715 0.58824 0.78568 0.80864 0.21247 0.09412
0 15 -4 723.344 497.087 25 -0.55606 0.52256 0.74127 0.85325 -0.42367 0.00934
0 15 4 605.985 506.224 23 -0.54410 0.58460 0.79484 0.79931 0.21351 0.19621
0 15 5 5488.13 971.235 23 -0.52100 0.57091 0.81032 0.78365 0.21519 0.29767
0 15 -5 6428.32 1029.60 25 -0.55246 0.50945 0.74436 0.85030 -0.42256 -0.09482
0 15 -6 79.3745 278.177 25 -0.53927 0.48676 0.75542 0.83938 -0.41845 -0.20198
0 15 6 -5.52385 315.014 23 -0.48612 0.54543 0.83205 0.76173 0.21736 0.39862
0 15 -6 395.509 470.304 13 -0.31250 0.25825 0.94484 0.65417 0.06385 -0.68617
0 15 -7 2430.25 554.487 25 -0.51424 0.45222 0.77543 0.81951 -0.41044 -0.31304
0 15 7 3093.63 697.781 23 -0.43604 0.50475 0.86007 0.73354 0.21979 0.49932
0 15 -7 2567.65 602.092 13 -0.22608 0.16247 0.97289 0.62632 0.02049 -0.74601
0 15 8 417.885 306.554 23 -0.36341 0.44153 0.89456 0.69886 0.22196 0.60028
0 15 -8 941.271 365.594 25 -0.47239 0.40086 0.80621 0.78886 -0.39650 -0.43003
0 15 -9 -165.219 184.690 25 -0.40025 0.31921 0.85217 0.74304 -0.37101 -0.55858
0 15 -9 334.728 240.799 6 -0.32164 0.23771 0.91679 0.68518 -0.26593 -0.66484
0 15 -9 -113.862 257.638 15 -0.08398 0.00098 0.98752 0.61165 -0.14190 -0.78890
0 15 9 49.7102 160.819 23 -0.24674 0.33426 0.93641 0.65683 0.22248 0.70289
0 15 10 531.475 207.765 30 -0.26831 0.36473 0.80203 0.78956 0.50521 0.52486
0 15 -10 -33.4419 162.248 6 -0.24490 0.15182 0.91640 0.68563 -0.33818 -0.69590
0 16 0 627.564 303.078 25 -0.40377 0.40861 0.85012 0.85012 -0.37229 0.37003
0 16 0 1038.71 535.970 23 -0.45371 0.45678 0.85060 0.85060 0.21902 -0.22201
0 16 0 696.401 350.389 30 -0.17964 0.18037 0.84949 0.84961 0.47604 -0.47819
0 16 1 14129.9 1364.36 30 -0.23259 0.24290 0.82246 0.87650 0.49404 -0.39299
0 16 -1 11431.2 1325.92 23 -0.42203 0.41570 0.86726 0.83411 0.22033 -0.32645
0 16 -1 13041.3 1377.75 25 -0.43655 0.43188 0.83010 0.87028 -0.38406 0.27874
0 16 1 12434.6 1445.03 23 -0.47201 0.48448 0.84032 0.86070 0.21813 -0.11799
0 16 -2 7447.38 1014.91 23 -0.37311 0.35737 0.89035 0.81121 0.22176 -0.43101
0 16 2 8346.65 1147.35 23 -0.47887 0.50075 0.83634 0.86450 0.21777 -0.01449
0 16 2 10889.0 1183.12 30 -0.27128 0.29117 0.80025 0.89859 0.50611 -0.30185
0 16 -2 8298.00 1089.75 25 -0.45901 0.44484 0.81538 0.88514 -0.39191 0.18354
0 16 -3 90.4925 423.394 25 -0.47186 0.44817 0.80658 0.89408 -0.39632 0.08490
0 16 3 730.591 518.040 23 -0.47508 0.50636 0.83855 0.86210 0.21797 0.08844
0 16 4 4696.48 867.779 23 -0.46047 0.50116 0.84686 0.85362 0.21871 0.19083
0 16 -4 4090.74 778.785 25 -0.47514 0.44194 0.80428 0.89651 -0.39744 -0.01703
0 16 -5 864.276 417.427 13 -0.30174 0.25696 0.94896 0.75637 0.05840 -0.57771
0 16 -5 889.935 321.988 25 -0.46813 0.42543 0.80916 0.89176 -0.39504 -0.12248
0 16 5 1082.61 470.853 23 -0.43387 0.48397 0.86119 0.83909 0.21988 0.29279
0 16 6 4253.44 763.763 23 -0.39252 0.45202 0.88156 0.81855 0.22127 0.39452
0 16 -6 4624.60 720.685 25 -0.44887 0.39667 0.82213 0.87893 -0.38838 -0.23219
0 16 -6 3447.39 625.222 13 -0.22514 0.17101 0.97313 0.73240 0.02003 -0.64255
0 16 -7 323.008 251.535 13 -0.11712 0.05364 0.99277 0.71295 -0.03280 -0.69293
0 16 7 360.625 266.109 23 -0.33022 0.39913 0.90810 0.79183 0.22247 0.49646
0 16 -7 -159.531 250.674 6 -0.36187 0.29617 0.91229 0.79631 -0.22513 -0.49908
0 16 -7 746.182 294.974 25 -0.41283 0.35111 0.84476 0.85644 -0.37558 -0.34804
0 16 -8 2341.79 428.588 6 -0.30436 0.22950 0.91769 0.79097 -0.28281 -0.54471
0 16 8 2675.19 494.584 30 -0.26504 0.34237 0.80397 0.89407 0.50423 0.31929
0 16 8 1497.66 332.128 23 -0.22900 0.30731 0.94142 0.75833 0.22226 0.59979
0 16 -8 2456.27 458.618 15 -0.09308 0.01930 0.98769 0.71781 -0.13519 -0.69267
0 16 9 76.2624 113.297 30 -0.20475 0.29165 0.83715 0.86077 0.48479 0.44194
0 17 0 -176.767 222.433 23 -0.34122 0.34449 0.90376 0.90376 0.22233 -0.22551
0 17 1 499.552 255.075 30 -0.10901 0.11937 0.87973 0.92543 0.44946 -0.34854
0 17 1 1412.74 457.764 23 -0.36505 0.37772 0.89386 0.91348 0.22193 -0.12198
0 17 -1 663.076 348.268 23 -0.29911 0.29296 0.91959 0.88811 0.22268 -0.32898
0 17 2 -12.5149 311.517 23 -0.37422 0.39629 0.88986 0.91729 0.22174 -0.01865
0 17 2 77.1702 221.384 30 -0.15515 0.17508 0.86071 0.94432 0.46715 -0.26302
0 17 -2 7.61510 201.785 23 -0.22960 0.21406 0.94125 0.86663 0.22227 -0.43171
0 17 3 415.481 300.774 23 -0.36998 0.40145 0.89173 0.91525 0.22183 0.08439
0 17 3 117.514 202.634 30 -0.18539 0.21489 0.84674 0.95816 0.47807 -0.17074
0 17 4 682.126 398.143 23 -0.35191 0.39280 0.89940 0.90739 0.22217 0.18718
0 17 -4 1224.42 414.274 13 -0.26335 0.22806 0.96219 0.84946 0.03907 -0.45538
0 17 4 1173.90 351.100 13 -0.33847 0.37800 0.93411 0.87595 0.07709 0.33225
0 17 -5 377.867 254.065 6 -0.35062 0.30315 0.91390 0.90134 -0.23675 -0.28090
0 17 -5 101.991 192.868 13 -0.19173 0.14708 0.98095 0.83090 0.00353 -0.52305
0 17 5 -86.0051 184.826 23 -0.31757 0.36786 0.91291 0.89371 0.22258 0.28989
0 17 5 456.042 253.753 30 -0.20490 0.25355 0.83707 0.96756 0.48484 0.02892
0 17 6 1738.60 370.844 23 -0.26019 0.31988 0.93239 0.87405 0.22260 0.39301
0 17 -6 1724.74 277.910 6 -0.30597 0.24934 0.91763 0.89767 -0.28125 -0.33971
0 17 -6 1690.82 434.501 15 -0.16451 0.10915 0.98421 0.82745 -0.08154 -0.54025
0 17 6 1510.61 360.630 30 -0.19286 0.25108 0.84310 0.96141 0.48069 0.13627
0 18 0 846.806 265.962 13 -0.27418 0.27642 0.95869 0.95869 0.04450 -0.04820
0 18 1 1352.48 337.048 23 -0.20534 0.21820 0.94757 0.96610 0.22185 -0.12208
0 18 1 1250.10 316.894 13 -0.27358 0.28517 0.95889 0.95829 0.04420 0.05531
0 18 -1 2006.45 404.426 13 -0.25868 0.25157 0.96364 0.95393 0.03673 -0.14363
0 18 -2 5725.23 626.313 13 -0.22762 0.21116 0.97249 0.94529 0.02126 -0.23137
0 18 2 4372.00 525.113 23 -0.22035 0.24262 0.94374 0.96975 0.22213 -0.01923
0 18 3 224.778 165.631 23 -0.21356 0.24524 0.94550 0.96780 0.22201 0.08402
1 0 -18 -26.3012 273.246 24 -0.40504 0.34405 -0.05641 0.05970 -0.94537 -0.90226
1 0 -17 11374.8 1344.50 27 0.40193 -0.45364 -0.23304 0.23299 -0.84532 -0.89754
1 0 -17 14034.8 1161.46 9 -0.00542 -0.04440 -0.48351 0.48689 -0.87135 -0.87385
1 0 -17 11199.5 954.606 24 -0.49577 0.44410 -0.12316 0.12628 -0.90086 -0.84358
1 0 -16 817.602 649.486 27 0.43647 -0.47886 -0.33894 0.33890 -0.79021 -0.84957
1 0 -16 315.178 287.402 24 -0.56227 0.51993 -0.17476 0.17771 -0.85567 -0.78559
1 0 -16 272.207 354.315 9 0.05972 -0.10031 -0.56114 0.56433 -0.81572 -0.82626
1 0 -16 -317.668 379.795 18 0.43823 -0.48028 -0.33477 0.33705 -0.79051 -0.85001
1 0 -15 123.418 264.585 24 -0.61488 0.58187 -0.21760 0.22038 -0.81037 -0.72771
1 0 -15 117.436 579.338 27 0.46015 -0.49320 -0.42294 0.42291 -0.73537 -0.80132
1 0 -15 329.493 381.039 18 0.48765 -0.52039 -0.38823 0.39038 -0.73386 -0.80352
1 0 -15 -575.615 481.961 9 0.11440 -0.14576 -0.62138 0.62438 -0.76036 -0.77840
1 0 -14 -492.798 555.233 18 0.52929 -0.55272 -0.43425 0.43627 -0.67707 -0.75718
1 0 -14 313.122 548.351 27 0.47709 -0.50080 -0.49345 0.49343 -0.68056 -0.75304
1 0 -14 204.175 205.342 24 -0.65797 0.63428 -0.25440 0.25700 -0.76526 -0.66963
1 0 -14 230.943 415.922 9 0.16251 -0.18465 -0.67051 0.67333 -0.70482 -0.73072
1 0 -14 306.983 342.223 20 0.59566 -0.61957 -0.33437 0.33697 -0.67243 -0.76229
1 0 -13 24776.0 1881.33 9 0.20572 -0.21863 -0.71133 0.71397 -0.64913 -0.68318
1 0 -13 20697.2 1559.43 24 -0.69388 0.67953 -0.28657 0.28900 -0.72058 -0.61113
1 0 -13 22060.1 1886.98 18 0.56499 -0.57911 -0.47460 0.47649 -0.61994 -0.71117
1 0 -13 20409.5 1777.34 20 0.66504 -0.67962 -0.31694 0.31936 -0.61223 -0.71932
1 0 -13 18650.3 1503.15 10 0.73576 -0.74903 -0.04125 0.04470 -0.60714 -0.72452
1 0 -12 355.015 373.134 5 -0.49778 0.49307 -0.61172 0.61448 -0.65665 -0.57110
1 0 -12 -186.032 292.080 20 0.72515 -0.73039 -0.29831 0.30056 -0.55140 -0.67698
1 0 -12 740.416 468.610 18 0.59586 -0.60067 -0.51038 0.51213 -0.56231 -0.66567
1 0 -12 330.003 282.665 24 -0.72406 0.71904 -0.31499 0.31724 -0.67656 -0.55197
1 0 -12 178.439 243.160 10 0.78317 -0.78720 -0.04891 0.05212 -0.54695 -0.68154
1 0 -11 3305.55 945.594 5 -0.51379 0.51838 -0.64349 0.64603 -0.61093 -0.51371
1 0 -10 225.197 378.378 5 -0.52717 0.54106 -0.67124 0.67357 -0.56610 -0.45542
1 0 -9 15882.0 1747.79 5 -0.53824 0.56142 -0.69538 0.69749 -0.52250 -0.39591
1 0 -8 -151.963 439.996 5 -0.54724 0.57972 -0.71616 0.71806 -0.48062 -0.33467
1 0 -8 -367.238 288.185 2 -0.46362 0.49690 -0.77410 0.77647 -0.47034 -0.34588
1 0 -7 64071.8 2934.18 5 -0.55436 0.59613 -0.73375 0.73543 -0.44123 -0.27094
1 0 -7 61592.0 2283.99 2 -0.53622 0.57871 -0.74717 0.74927 -0.43905 -0.27395
1 0 -6 288.405 217.717 2 -0.59161 0.64332 -0.72153 0.72336 -0.41157 -0.19821
1 0 -6 36.2734 345.965 5 -0.55976 0.61083 -0.74813 0.74960 -0.40560 -0.20346
1 0 -5 1581.75 478.926 5 -0.56353 0.62389 -0.75902 0.76027 -0.37600 -0.12995
1 0 -5 1186.53 278.140 2 -0.63025 0.69117 -0.70063 0.70220 -0.39026 -0.11630
1 0 -4 531.795 369.175 2 -0.64931 0.71945 -0.68931 0.69060 -0.37902 -0.02431
1 0 -4 1261.16 593.459 5 -0.56562 0.63528 -0.76555 0.76659 -0.35694 -0.04589
1 0 -3 13695.0 735.753 2 -0.63964 0.71900 -0.69514 0.69617 -0.38479 0.08467
1 0 -3 14194.2 952.295 5 -0.56543 0.64438 -0.76494 0.76576 -0.35877 0.05905
1 0 -2 -18.2457 120.814 2 -0.57573 0.66430 -0.72938 0.73014 -0.41980 0.22291
1 0 -2 78.4075 155.357 5 -0.55904 0.64728 -0.74613 0.74674 -0.41076 0.21416
1 0 -1 41369.9 952.952 2 -0.38673 0.48451 -0.79546 0.79595 -0.49840 0.40473
1 0 -1 41477.9 758.686 5 -0.50919 0.60673 -0.63422 0.63461 -0.62483 0.53134
1 0 0 1.48558 47.0999 2 0.05350 0.05350 -0.80608 0.80631 -0.57985 0.58941
-1 0 -1 100585. 1313.55 3 -0.57412 0.45787 0.62069 -0.62089 0.47793 -0.59085
-1 0 -2 -295.719 137.074 1 -0.88613 0.76065 0.23322 -0.23323 0.31818 -0.53444
-1 0 -2 -520.819 249.748 4 -0.42142 0.29590 -0.90061 0.90087 0.07762 -0.29368
-1 0 -3 578865. 3408.91 1 -0.96773 0.83303 -0.08453 0.08465 0.15097 -0.47059
-1 0 -3 572551. 5700.64 4 -0.53012 0.39528 -0.84780 0.84830 0.00069 -0.31997
-1 0 -4 -753.448 423.231 4 -0.61974 0.47561 -0.78600 0.78675 -0.06896 -0.35353
-1 0 -5 287421. 3266.71 2 -0.94047 0.78739 -0.34187 0.34298 -0.08372 -0.44194
-1 0 -6 -125.442 158.350 2 -0.88434 0.72204 -0.45824 0.45962 -0.17568 -0.45321
-1 0 -6 388.402 324.304 5 -0.57343 0.41083 -0.80018 0.80129 -0.22918 -0.39914
-1 0 -7 68843.6 3180.48 5 -0.57079 0.39889 -0.78456 0.78588 -0.29396 -0.43748
-1 0 -7 72338.9 2030.10 2 -0.80935 0.63784 -0.55782 0.55947 -0.25890 -0.47321
-1 0 -8 -104.223 386.966 5 -0.56575 0.38455 -0.76595 0.76749 -0.35574 -0.47881
-1 0 -9 176134. 5908.71 5 -0.55836 0.36787 -0.74427 0.74603 -0.41552 -0.52214
-1 0 -10 -457.899 529.705 5 -0.54855 0.34876 -0.71929 0.72127 -0.47391 -0.56687
-1 0 -11 13904.6 1873.52 5 -0.53616 0.32708 -0.69072 0.69291 -0.53129 -0.61260
-1 0 -12 627.064 390.553 20 0.58164 -0.80051 -0.33744 0.33939 -0.68348 -0.56423
-1 0 -12 -232.546 227.215 8 0.44732 -0.66624 -0.53282 0.53672 -0.67269 -0.57646
-1 0 -12 1226.25 666.026 5 -0.52092 0.30254 -0.65810 0.66050 -0.58795 -0.65905
-1 0 -12 775.671 493.379 9 0.20433 -0.42209 -0.71008 0.71208 -0.65101 -0.59722
-1 0 -12 204.300 285.684 24 -0.78243 0.56360 -0.37538 0.37730 -0.56582 -0.68204
-1 0 -12 184.102 517.850 27 0.47870 -0.69769 -0.50089 0.50057 -0.67425 -0.57253
-1 0 -12 -210.845 549.436 18 0.52818 -0.74681 -0.43301 0.43446 -0.67871
-0.56857
-1 0 -13 1419.77 521.754 9 0.16803 -0.39502 -0.67590 0.67809 -0.69802 -0.65343
-1 0 -13 1983.74 876.194 27 0.46509 -0.69341 -0.44230 0.44196 -0.72117 -0.62870
-1 0 -13 1384.47 595.293 18 0.49553 -0.72347 -0.39687 0.39845 -0.72381 -0.62661
-1 0 -13 1107.27 405.402 24 -0.75430 0.52614 -0.34515 0.34723 -0.62450 -0.72654
-1 0 -14 394.148 477.273 9 0.12782 -0.36403 -0.63546 0.63783 -0.74553 -0.70915
-1 0 -14 746.445 508.960 27 0.44687 -0.68452 -0.37430 0.37395 -0.76841 -0.68456
-1 0 -14 -290.958 329.361 24 -0.72019 0.48271 -0.31126 0.31352 -0.68260
-0.77162
-1 0 -14 76.3724 308.418 18 0.45768 -0.69493 -0.35568 0.35739 -0.76945 -0.68411
-1 0 -15 559.463 512.508 9 0.08309 -0.32853 -0.58745 0.59001 -0.79304 -0.76485
-1 0 -15 403.177 304.428 24 -0.67872 0.43190 -0.27280 0.27523 -0.74035 -0.81706
-1 0 -15 812.284 482.441 18 0.41328 -0.65983 -0.30816 0.31001 -0.81542 -0.74126
-1 0 -15 651.509 613.857 27 0.42218 -0.66917 -0.29329 0.29293 -0.81578 -0.74028
-1 0 -16 179.908 219.045 24 -0.62754 0.37139 -0.22823 0.23084 -0.79795 -0.86264
-1 0 -16 392.101 330.839 9 0.03198 -0.28664 -0.52885 0.53160 -0.84077 -0.82035
-1 0 -17 3230.23 524.769 24 -0.56222 0.29675 -0.17471 0.17749 -0.85571 -0.90806
-1 0 -18 -71.0686 136.587 24 -0.47211 0.19731 -0.10538 0.10833 -0.91421
-0.95274
1 -1 -18 4963.30 520.518 24 -0.40595 0.34479 -0.05706 -0.04587 -0.94501
-0.90244
1 1 -18 5442.18 598.052 24 -0.39165 0.33083 -0.04686 0.15638 -0.95051 -0.89730
1 -1 -17 373.345 343.153 27 0.41157 -0.46345 -0.26114 0.15475 -0.83212 -0.91076
1 1 -17 -293.429 275.508 24 -0.47979 0.42829 -0.11112 0.22047 -0.91002 -0.83460
1 -1 -17 -42.9639 245.082 9 0.03308 -0.08312 -0.53016 0.42691 -0.83981 -0.90520
1 -1 -17 -548.638 288.127 24 -0.50296 0.45113 -0.12862 0.02551 -0.89654
-0.84773
1 1 -16 8111.18 927.317 24 -0.54507 0.50291 -0.16116 0.27034 -0.86853 -0.77291
1 1 -16 7978.09 1060.14 18 0.41312 -0.45502 -0.30800 0.41669 -0.81557 -0.82509
1 1 -16 9760.01 1096.67 9 0.01499 -0.05536 -0.50851 0.61833 -0.85511 -0.78706
1 -1 -16 8012.78 872.872 24 -0.57226 0.52975 -0.18274 0.07946 -0.84778 -0.79330
1 -1 -16 8107.59 1044.90 18 0.45753 -0.49973 -0.35551 0.25139 -0.76962 -0.87077
1 1 -16 10022.4 1513.01 27 0.42348 -0.46570 -0.29731 0.40359 -0.81364 -0.82612
1 -1 -16 9341.36 1102.23 9 0.09830 -0.13911 -0.60411 0.50068 -0.77750 -0.86428
1 -1 -16 9205.04 1397.90 27 0.44665 -0.48920 -0.37354 0.26716 -0.76890 -0.87089
1 -1 -15 0.71102 449.732 27 0.46972 -0.50293 -0.46127 0.35492 -0.70665 -0.83005
1 1 -15 1948.62 943.802 27 0.44799 -0.48087 -0.37823 0.48453 -0.76587 -0.77080
1 1 -15 1492.25 579.406 9 0.06921 -0.10035 -0.57192 0.68155 -0.80669 -0.73226
1 1 -15 1097.47 385.833 24 -0.59696 0.56412 -0.20278 0.31178 -0.82688 -0.71137
1 1 -15 1167.50 634.956 18 0.46229 -0.49488 -0.36066 0.46922 -0.76423 -0.77330
1 -1 -15 1272.93 639.711 9 0.15372 -0.18531 -0.66181 0.55820 -0.71546 -0.82311
1 -1 -15 905.625 434.355 18 0.50763 -0.54052 -0.41018 0.30593 -0.70778 -0.82947
1 -1 -15 647.096 298.164 24 -0.62647 0.59329 -0.22733 0.12389 -0.79902 -0.73888
1 -1 -14 18564.0 1699.17 18 0.54961 -0.57319 -0.45710 0.35272 -0.64565 -0.78846
1 1 -14 20612.0 1612.23 24 -0.63956 0.61605 -0.23847 0.34730 -0.78553 -0.64954
1 -1 -14 23056.0 2484.71 27 0.48551 -0.50939 -0.53441 0.42807 -0.64448 -0.78913
1 1 -14 18841.8 1795.54 18 0.50379 -0.52707 -0.40596 0.51438 -0.71294 -0.72145
1 -1 -14 17726.1 1387.49 8 0.48653 -0.51003 -0.52947 0.42770 -0.64582 -0.79024
1 -1 -14 17740.5 1688.17 20 0.62282 -0.64689 -0.32801 0.22425 -0.64999 -0.78455
1 -1 -14 19781.5 1501.72 24 -0.67059 0.64674 -0.26553 0.16191 -0.75039 -0.68433
1 1 -14 21017.5 2484.18 27 0.46608 -0.48963 -0.44629 0.55260 -0.71817 -0.71541
1 1 -14 18481.8 1650.18 9 0.11615 -0.13806 -0.62323 0.73267 -0.75846 -0.67727
1 -1 -14 19138.6 1672.43 9 0.20265 -0.22501 -0.70854 0.60474 -0.65327 -0.78207
1 -1 -13 2992.98 659.958 8 0.56739 -0.58158 -0.51847 0.41637 -0.58343 -0.74935
1 -1 -13 3518.49 757.597 18 0.58539 -0.59966 -0.49814 0.39362 -0.58286 -0.74812
1 1 -13 4287.76 681.575 24 -0.67512 0.66094 -0.26957 0.37823 -0.74483 -0.58706
1 1 -13 3248.84 767.753 20 0.62808 -0.64250 -0.32671 0.43548 -0.64549 -0.68624
1 -1 -13 3302.83 735.692 20 0.68825 -0.70297 -0.31018 0.20625 -0.58981 -0.74156
1 1 -13 2764.36 643.218 18 0.53944 -0.55340 -0.44562 0.55392 -0.66172 -0.66953
1 1 -13 4165.85 1084.94 27 0.47959 -0.49380 -0.50505 0.61137 -0.67068 -0.65980
1 1 -13 3830.27 808.878 9 0.15799 -0.17068 -0.66605 0.77530 -0.71032 -0.62218
1 -1 -13 4559.82 740.578 24 -0.70720 0.69268 -0.29894 0.19514 -0.70199 -0.62955
1 -1 -13 3165.73 655.720 10 0.73515 -0.74866 -0.04115 -0.06185 -0.60786
-0.72355
1 1 -13 2702.54 588.351 10 0.72872 -0.74175 -0.04014 0.15005 -0.61540 -0.71652
1 1 -12 2691.64 865.973 5 -0.47616 0.47163 -0.57058 0.67982 -0.70870 -0.51927
1 -1 -12 1846.83 449.582 10 0.78311 -0.78738 -0.04890 -0.05434 -0.54703
-0.68120
1 -1 -12 2082.47 593.336 20 0.74512 -0.75051 -0.29124 0.18714 -0.52904 -0.69917
1 -1 -12 2385.62 569.000 24 -0.73787 0.73268 -0.32852 0.22455 -0.65393 -0.57442
1 1 -12 2144.91 656.756 18 0.57034 -0.57499 -0.48073 0.58889 -0.61057 -0.61755
1 1 -12 2585.86 614.859 20 0.69256 -0.69765 -0.30887 0.41747 -0.58551 -0.64305
1 -1 -12 2767.63 971.186 5 -0.51509 0.51021 -0.64612 0.54239 -0.60688 -0.62064
1 1 -12 3026.28 647.531 24 -0.70501 0.70015 -0.29688 0.40536 -0.70514 -0.52357
1 1 -12 2831.66 623.005 10 0.77606 -0.77985 -0.04774 0.15739 -0.55653 -0.67221
1 1 -12 2427.79 650.024 9 0.19564 -0.19911 -0.70211 0.81118 -0.66263 -0.56665
1 -1 -12 2064.77 546.894 8 0.63745 -0.64233 -0.50376 0.40132 -0.52050 -0.70899
1 -1 -11 -397.154 512.930 5 -0.53054 0.53496 -0.67845 0.57451 -0.55357 -0.57084
1 1 -11 102.520 321.515 5 -0.49237 0.49713 -0.60126 0.71028 -0.67059 -0.45426
1 -1 -10 604.106 433.502 5 -0.54326 0.55697 -0.70681 0.60265 -0.50003 -0.52126
1 1 -10 441.119 485.018 5 -0.50587 0.51994 -0.62762 0.73643 -0.63444 -0.38730
1 -1 -9 4824.24 980.730 5 -0.55354 0.57654 -0.73164 0.62727 -0.44618 -0.47200
1 1 -9 4387.27 927.012 5 -0.51695 0.54031 -0.64992 0.75852 -0.60097 -0.31765
1 1 -8 42860.8 2580.60 5 -0.52575 0.55841 -0.66823 0.77661 -0.57121 -0.24430
1 -1 -8 43714.1 2706.31 5 -0.56159 0.59389 -0.75330 0.64871 -0.39187 -0.42320
1 -1 -8 43051.3 2203.31 2 -0.60691 0.63996 -0.71358 0.60933 -0.40336 -0.41259
1 1 -7 36911.5 1535.13 2 -0.28091 0.32362 -0.81436 0.92307 -0.52958 -0.18370
1 -1 -7 35871.7 2270.59 5 -0.56756 0.60915 -0.77202 0.66722 -0.33690 -0.37505
1 -1 -7 33708.4 1770.16 2 -0.66952 0.71179 -0.67648 0.57197 -0.36654 -0.34619
1 1 -7 35441.9 2203.56 5 -0.53232 0.57426 -0.68229 0.79046 -0.54672 -0.16567
1 1 -6 5629.81 757.214 5 -0.53647 0.58771 -0.69141 0.79937 -0.52999 -0.07929
1 1 -6 4895.13 490.056 2 -0.33309 0.38502 -0.80647 0.91492 -0.51522 -0.09484
1 -1 -6 4471.63 578.222 2 -0.72008 0.77156 -0.64032 0.53554 -0.33240 -0.27710
1 -1 -6 4520.81 720.713 5 -0.57154 0.62242 -0.78801 0.68300 -0.28091 -0.32792
1 1 -5 76645.4 1881.97 2 -0.35152 0.41267 -0.80303 0.91121 -0.50968 0.00285
1 -1 -5 75221.8 2660.68 5 -0.57354 0.63373 -0.80141 0.69618 -0.22329 -0.28243
1 1 -5 77483.9 2533.22 5 -0.53761 0.59814 -0.69395 0.80169 -0.52521 0.01904
1 -1 -5 75865.9 2118.62 2 -0.75957 0.82027 -0.60726 0.50221 -0.30232 -0.20396
1 -1 -4 35096.8 1560.95 5 -0.57347 0.64295 -0.81230 0.70685 -0.16274 -0.23986
1 1 -4 36173.2 1156.59 2 -0.32479 0.39515 -0.80791 0.91582 -0.51763 0.11402
1 -1 -4 36843.5 1328.06 2 -0.78787 0.85778 -0.58038 0.47506 -0.27850 -0.12456
1 -1 -3 20555.3 924.897 2 -0.80302 0.88215 -0.56468 0.45910 -0.26483 -0.03501
1 1 -3 20457.2 817.854 2 -0.22574 0.30532 -0.81984 0.92748 -0.54273 0.24234
1 -1 -2 56313.8 1272.57 2 -0.79884 0.88718 -0.56911 0.46327 -0.26867 0.07206
1 1 -2 55170.7 1125.74 2 -0.01023 0.09903 -0.81512 0.92249 -0.57556 0.37840
-1 -1 1 -90.4296 86.3342 3 -0.39296 0.29503 0.73826 -0.84537 0.50868 -0.41495
1 -1 -1 -12.0665 72.7246 2 -0.75598 0.85354 -0.61047 0.50435 -0.30520 0.21181
1 -1 0 71228.5 1155.16 2 -0.60539 0.71217 -0.71438 0.60800 -0.40418 0.41401
1 -1 1 8.62932 74.5844 2 -0.10960 0.22559 -0.82232 0.71566 -0.56398 0.67703
-1 1 -1 -64.7501 88.1455 5 -0.56395 0.44799 -0.76029 0.86681 -0.37239 0.25942
-1 1 -2 24742.1 947.258 5 -0.57163 0.44639 -0.78850 0.89523 -0.27904 0.06296
-1 -1 -2 24133.5 845.027 1 -0.93279 0.80705 0.11137 -0.21815 0.25724 -0.47337
-1 -1 -3 3158.74 339.656 1 -0.96702 0.83205 -0.07298 -0.03367 0.15752 -0.47700
-1 1 -3 3645.22 475.303 5 -0.57181 0.43727 -0.78940 0.89636 -0.27549 -0.04371
-1 1 -4 47859.4 900.961 2 -0.93629 0.79265 -0.35307 0.46053 -0.09237 -0.33035
-1 -1 -4 48810.4 1765.58 4 -0.39677 0.25240 -0.90980 0.80379 0.09411 -0.51634
-1 -1 -4 49526.2 1348.90 1 -0.96170 0.81751 -0.23112 0.12460 0.06481 -0.48765
-1 1 -4 46721.9 1831.69 5 -0.57053 0.42670 -0.78342 0.89059 -0.29809 -0.12422
-1 -1 -5 2306.89 339.227 2 -0.96044 0.80713 -0.27567 0.17017 -0.03342 -0.49197
-1 -1 -5 2689.43 442.861 4 -0.53641 0.38273 -0.84406 0.73829 -0.00399 -0.52145
-1 1 -5 2703.54 254.165 2 -0.84751 0.69465 -0.51201 0.61973 -0.22000 -0.30594
-1 1 -5 1982.20 409.481 5 -0.56801 0.41488 -0.77362 0.88100 -0.33175 -0.19368
-1 -1 -6 266926. 3954.24 2 -0.92583 0.76331 -0.37865 0.27342 -0.11227 -0.51634
-1 1 -6 273563. 2972.04 2 -0.74037 0.57830 -0.62393 0.73192 -0.31737 -0.31180
-1 1 -6 268117. 5538.45 5 -0.56409 0.40167 -0.76074 0.86834 -0.37108 -0.25746
-1 -1 -6 265001. 4839.03 4 -0.64985 0.48686 -0.76055 0.65503 -0.09395 -0.53470
-1 -1 -7 3525.97 737.716 5 -0.57373 0.40166 -0.80922 0.70406 -0.18180 -0.54941
-1 -1 -7 3632.66 503.541 2 -0.87553 0.70379 -0.47219 0.36722 -0.18705 -0.54478
-1 1 -7 4692.56 876.917 5 -0.55862 0.38689 -0.74498 0.85279 -0.41371 -0.31795
-1 -1 -8 1304.91 667.217 5 -0.57254 0.39117 -0.79344 0.68850 -0.25911 -0.57521
-1 1 -8 1256.22 620.992 5 -0.55141 0.37039 -0.72630 0.83433 -0.45842 -0.37635
-1 -1 -8 1018.15 294.624 2 -0.80912 0.62816 -0.55808 0.45338 -0.25912 -0.57594
-1 1 -9 20649.3 1956.73 5 -0.54229 0.35198 -0.70457 0.81282 -0.50452 -0.43336
-1 -1 -9 21418.1 2148.52 5 -0.56803 0.37736 -0.77368 0.66896 -0.33154 -0.60590
-1 -1 -10 42971.9 3196.42 5 -0.56045 0.36049 -0.75007 0.64556 -0.40051 -0.64005
-1 1 -10 44211.5 3094.79 5 -0.53106 0.33145 -0.67956 0.78802 -0.55159 -0.48940
-1 1 -11 3753.02 799.816 18 0.52894 -0.73811 -0.43386 0.54158 -0.67759 -0.46670
-1 1 -11 3732.60 731.841 9 0.18957 -0.39788 -0.69645 0.80489 -0.67062 -0.47458
-1 1 -11 4298.73 969.295 5 -0.51745 0.30855 -0.65095 0.75962 -0.59937 -0.54475
-1 -1 -11 3982.51 1069.07 5 -0.54985 0.34060 -0.72247 0.61817 -0.46697 -0.67670
-1 1 -12 45.0707 265.860 24 -0.76547 0.54681 -0.35685 0.46499 -0.60262 -0.64541
-1 -1 -12 -1.97521 285.571 8 0.50005 -0.71915 -0.52802 0.42524 -0.63606
-0.61275
-1 1 -12 -0.83079 342.506 9 0.15886 -0.37640 -0.66691 0.77554 -0.70926 -0.53916
-1 -1 -12 318.319 306.342 18 0.54957 -0.76835 -0.45706 0.35210 -0.64571
-0.60143
-1 -1 -12 529.076 602.597 27 0.48788 -0.70703 -0.54708 0.44043 -0.63262
-0.61417
-1 -1 -12 -335.202 430.881 20 0.60878 -0.82780 -0.33137 0.22696 -0.66176
-0.58578
-1 1 -12 471.980 507.662 5 -0.50113 0.28293 -0.61826 0.72715 -0.64766 -0.59957
-1 1 -12 -57.5557 534.528 18 0.50164 -0.72011 -0.40358 0.51144 -0.71581
-0.53161
-1 -1 -12 -142.587 438.401 5 -0.53608 0.31753 -0.69056 0.58648 -0.53159
-0.71519
-1 1 -12 230.392 608.229 27 0.46668 -0.68550 -0.44873 0.55473 -0.71632 -0.53045
-1 -1 -13 15425.6 2003.48 27 0.47517 -0.70366 -0.48480 0.37814 -0.68776
-0.66213
-1 -1 -13 13661.9 1509.46 18 0.51598 -0.74407 -0.41943 0.31461 -0.69625
-0.65403
-1 1 -13 14847.0 1566.64 9 0.12444 -0.35120 -0.63193 0.74075 -0.74931 -0.60233
-1 1 -13 13930.2 1567.45 18 0.46992 -0.69771 -0.36892 0.47691 -0.75539 -0.59516
-1 -1 -13 15379.3 1547.95 9 0.20615 -0.43335 -0.71172 0.60729 -0.64855 -0.70271
-1 1 -13 14952.6 1370.81 24 -0.73654 0.50855 -0.32719 0.43551 -0.65620 -0.69502
-1 -1 -13 13492.2 1267.93 24 -0.76718 0.53886 -0.35868 0.25454 -0.59911
-0.75175
-1 1 -13 16207.5 2106.20 27 0.45234 -0.68050 -0.39382 0.49981 -0.75559 -0.59427
-1 -1 -13 13763.7 1270.89 8 0.43389 -0.66230 -0.53370 0.43126 -0.68144 -0.67066
-1 1 -14 7828.22 969.310 24 -0.70182 0.46450 -0.29391 0.40240 -0.70965 -0.74475
-1 1 -14 9010.44 1240.87 9 0.08609 -0.32208 -0.59076 0.69976 -0.79003 -0.66484
-1 -1 -14 8389.78 1182.41 9 0.16461 -0.40104 -0.67256 0.56832 -0.70225 -0.75223
-1 -1 -14 6719.34 1083.55 18 0.47704 -0.71444 -0.37666 0.27197 -0.74692
-0.70650
-1 1 -14 8628.19 1541.92 27 0.43366 -0.67115 -0.32971 0.43568 -0.79561 -0.65734
-1 -1 -14 7766.07 927.239 24 -0.73335 0.49570 -0.32405 0.22008 -0.66154
-0.79250
-1 1 -14 7849.05 1159.73 18 0.43300 -0.67009 -0.32917 0.43729 -0.79592 -0.65777
-1 1 -15 4951.89 947.115 9 0.04263 -0.28785 -0.54139 0.65057 -0.83139 -0.72670
-1 -1 -15 5395.93 766.402 24 -0.69180 0.44481 -0.28466 0.18087 -0.72339
-0.83384
-1 1 -15 5231.41 796.090 24 -0.65990 0.41326 -0.25609 0.36475 -0.76304 -0.79455
-1 -1 -15 5628.67 923.219 18 0.43127 -0.67798 -0.32732 0.22277 -0.79769
-0.75886
-1 1 -15 4819.38 1126.80 27 0.40891 -0.65574 -0.25330 0.35926 -0.83590 -0.72014
-1 -1 -15 6370.28 1003.38 9 0.11845 -0.36411 -0.62566 0.52160 -0.75594 -0.80177
-1 -1 -16 24098.0 1783.38 9 0.06625 -0.32113 -0.56857 0.46469 -0.80954 -0.85139
-1 -1 -16 19188.8 1309.05 24 -0.64005 0.38374 -0.23888 0.13527 -0.78502
-0.87539
-1 1 -16 19880.5 1386.35 24 -0.60845 0.35248 -0.21226 0.32109 -0.81643 -0.84434
-1 1 -16 25021.8 1768.80 9 -0.00744 -0.24700 -0.48100 0.59037 -0.87289 -0.78841
-1 -1 -17 3209.79 625.219 9 0.00484 -0.26895 -0.49615 0.39247 -0.86332 -0.90082
-1 -1 -17 2265.93 447.564 24 -0.57327 0.30763 -0.18355 0.08011 -0.84697
-0.91662
-1 1 -17 2181.85 406.708 24 -0.54314 0.27784 -0.15964 0.26865 -0.86993 -0.89402
-1 -1 -18 172.786 114.094 24 -0.47921 0.20425 -0.11069 0.00742 -0.91034
-0.95643
-1 1 -18 379.207 223.159 24 -0.45367 0.17904 -0.09171 0.20090 -0.92372 -0.94341
1 -2 -18 123.285 110.930 24 -0.39019 0.32885 -0.04582 -0.16333 -0.95105
-0.89622
1 2 -18 -214.952 226.563 24 -0.36701 0.30636 -0.02948 0.24523 -0.95908 -0.88890
1 -2 -17 -6.02012 206.653 18 0.40682 -0.45848 -0.30132 0.09093 -0.82150
-0.92188
1 -2 -17 -153.494 288.134 27 0.41732 -0.46937 -0.27840 0.06569 -0.82351
-0.91938
1 2 -17 113.501 208.638 24 -0.45533 0.40401 -0.09294 0.30851 -0.92290 -0.82190
1 -2 -17 -383.451 258.088 9 0.06509 -0.11535 -0.56726 0.35739 -0.81064 -0.93418
1 -2 -17 162.858 189.492 24 -0.50006 0.44805 -0.12641 -0.08292 -0.89830
-0.84579
1 -2 -16 1555.65 504.314 18 0.47104 -0.51339 -0.37014 0.15961 -0.75408 -0.88617
1 2 -16 598.039 363.526 24 -0.52069 0.47869 -0.14220 0.35760 -0.88532 -0.75630
1 -2 -16 782.687 313.361 24 -0.57446 0.53178 -0.18451 -0.02499 -0.84600
-0.79490
1 -2 -16 781.216 427.342 9 0.13094 -0.17197 -0.63869 0.42864 -0.74200 -0.89959
1 -2 -16 445.754 405.124 27 0.45414 -0.49685 -0.40036 0.18766 -0.75116 -0.88864
1 2 -16 670.909 488.147 27 0.40747 -0.44953 -0.24909 0.46170 -0.83790 -0.80185
1 -2 -15 3170.98 723.803 18 0.52241 -0.55545 -0.42657 0.21591 -0.68712 -0.84999
1 2 -15 3342.37 669.338 24 -0.57258 0.53991 -0.18299 0.39822 -0.84753 -0.69091
1 2 -15 3744.76 714.767 9 0.01801 -0.04893 -0.51216 0.72841 -0.85261 -0.68653
1 -2 -15 3490.47 1068.70 27 0.47696 -0.51034 -0.49286 0.28017 -0.68106 -0.85566
1 -2 -15 4648.25 877.004 9 0.18702 -0.21882 -0.69406 0.48383 -0.67393 -0.86444
1 -2 -15 3540.21 603.468 8 0.43771 -0.47071 -0.53347 0.32537 -0.67897 -0.86004
1 2 -15 3404.90 1002.55 27 0.43297 -0.46569 -0.32747 0.54010 -0.79690 -0.73976
1 -2 -15 3298.62 594.253 24 -0.63150 0.59815 -0.23159 0.02192 -0.79393 -0.74379
1 2 -15 3394.38 768.948 18 0.43124 -0.46368 -0.32729 0.54226 -0.79772 -0.73995
1 2 -14 7778.95 1170.42 18 0.47274 -0.49587 -0.37198 0.58682 -0.75206 -0.68247
1 -2 -14 8402.72 956.561 24 -0.67741 0.65338 -0.27162 0.06177 -0.74199 -0.69254
1 2 -14 8916.33 1186.55 9 0.06388 -0.08558 -0.56588 0.78195 -0.81179 -0.62413
1 2 -14 8552.92 1610.19 27 0.45217 -0.47556 -0.39320 0.60584 -0.75600 -0.67756
1 -2 -14 7927.21 1130.45 20 0.63801 -0.66222 -0.32420 0.11410 -0.63683 -0.79753
1 -2 -14 7907.85 946.824 8 0.52689 -0.55057 -0.52470 0.31626 -0.61591 -0.81980
1 -2 -14 8046.27 1141.66 18 0.56504 -0.58877 -0.47466 0.26388 -0.61985 -0.81413
1 2 -14 8941.63 1072.89 24 -0.61513 0.59178 -0.21781 0.43286 -0.81013 -0.62512
1 2 -13 25469.9 1974.65 9 0.10388 -0.11635 -0.61014 0.82602 -0.77164 -0.56106
1 2 -13 28100.9 2147.87 18 0.50829 -0.52211 -0.41092 0.62562 -0.70688 -0.62452
1 2 -13 30517.6 3008.60 27 0.46690 -0.48095 -0.44964 0.66229 -0.71563 -0.61485
1 -2 -13 27941.4 2160.32 20 0.70066 -0.71553 -0.30635 0.09607 -0.57729 -0.75390
1 -2 -13 24986.8 1674.07 10 0.72659 -0.74034 -0.03981 -0.16964 -0.61787
-0.71329
1 -2 -13 30925.7 1843.72 24 -0.71522 0.70053 -0.30651 0.09649 -0.69018 -0.64118
1 2 -13 25074.5 1748.18 10 0.71382 -0.72660 -0.03783 0.25419 -0.63236 -0.69981
1 -2 -13 27135.2 1760.00 8 0.60272 -0.61708 -0.51172 0.30294 -0.55284 -0.77958
1 2 -13 28368.6 1896.94 24 -0.65056 0.63655 -0.24795 0.46283 -0.77361 -0.55846
1 -2 -13 31043.7 2205.58 18 0.60106 -0.61548 -0.51650 0.30558 -0.55168 -0.77916
1 -2 -12 542.537 490.427 5 -0.52853 0.52347 -0.67412 0.46392 -0.56113 -0.66617
1 2 -12 1067.97 543.861 18 0.53902 -0.54353 -0.44515 0.65972 -0.66236 -0.56589
1 -2 -12 589.899 351.326 24 -0.74671 0.74134 -0.33738 0.12719 -0.63847 -0.58970
1 -2 -12 1323.82 539.094 20 0.75518 -0.76071 -0.28749 0.07704 -0.51730 -0.71072
1 2 -12 1486.43 729.468 5 -0.44988 0.44552 -0.52253 0.73825 -0.76125 -0.46694
1 2 -12 918.390 394.614 10 0.76151 -0.76506 -0.04536 0.26147 -0.57550 -0.65350
1 2 -12 1252.58 467.294 9 0.13926 -0.14250 -0.64723 0.86292 -0.73249 -0.49699
1 2 -12 974.648 386.682 24 -0.68024 0.67555 -0.27416 0.48887 -0.73843 -0.49046
1 -2 -12 732.710 327.781 10 0.77562 -0.78013 -0.04766 -0.16203 -0.55712
-0.67086
1 2 -12 1604.30 806.306 27 0.47823 -0.48294 -0.49868 0.71134 -0.67614 -0.55125
1 2 -11 2981.92 870.650 5 -0.46588 0.47083 -0.55158 0.76709 -0.73045 -0.39463
1 -2 -11 3463.77 991.763 5 -0.54315 0.54739 -0.70655 0.49613 -0.50054 -0.62364
1 2 -11 4198.26 770.729 18 0.56567 -0.56086 -0.47538 0.68981 -0.61876 -0.50635
1 2 -10 1129.21 578.930 5 -0.47895 0.49318 -0.57580 0.79109 -0.70249 -0.31947
1 -2 -10 1077.67 497.503 5 -0.55478 0.56831 -0.73482 0.52418 -0.43870 -0.58237
1 -2 -9 9909.03 1221.55 2 -0.62230 0.64590 -0.70516 0.49457 -0.39480 -0.52409
1 -2 -9 10614.7 1481.93 5 -0.56363 0.58646 -0.75933 0.54848 -0.37512 -0.54284
1 2 -9 10263.8 1351.69 5 -0.48923 0.51276 -0.59524 0.81032 -0.67837 -0.24047
1 2 -8 10411.0 1280.67 5 -0.49671 0.52954 -0.60965 0.82451 -0.65945 -0.15628
1 -2 -8 9491.92 1089.99 2 -0.68767 0.72049 -0.66421 0.45336 -0.35478 -0.46089
1 -2 -8 10390.4 1365.56 5 -0.56979 0.60191 -0.78034 0.56927 -0.30908 -0.50576
1 -2 -7 -150.670 205.251 2 -0.74154 0.78358 -0.62295 0.41182 -0.31647 -0.39598
1 2 -7 365.461 580.688 5 -0.50112 0.54325 -0.61825 0.83290 -0.64768 -0.06494
1 -2 -7 -414.579 459.910 5 -0.57319 0.61460 -0.79795 0.58666 -0.23950 -0.47222
1 -2 -6 3311.53 653.401 5 -0.57351 0.62422 -0.81201 0.60051 -0.16461 -0.44401
1 2 -6 3951.57 336.636 2 0.18983 -0.13767 -0.77502 0.99008 -0.58072 -0.02962
1 -2 -6 3741.73 580.419 2 -0.78555 0.83680 -0.58270 0.37131 -0.28054 -0.32869
1 2 -6 4027.38 682.293 5 -0.50175 0.55316 -0.61947 0.83391 -0.64597 0.03647
1 -2 -5 21363.8 1207.89 2 -0.82067 0.88114 -0.54507 0.33341 -0.24795 -0.25805
-1 -2 5 18732.0 702.308 3 -0.45058 0.38958 0.70583 -0.91997 0.50178 0.00515
1 2 -5 21815.8 1340.49 5 -0.49698 0.55769 -0.61017 0.82438 -0.65875 0.15236
1 2 -5 21078.1 733.513 2 0.20510 -0.14373 -0.77052 0.98531 -0.58009 0.07298
-1 -2 4 13997.2 614.133 3 -0.47860 0.40829 0.68850 -0.90258 0.49752 -0.09387
1 -2 -4 14125.8 919.580 2 -0.84733 0.91701 -0.51224 0.30032 -0.22020 -0.18259
1 2 -4 14950.2 996.460 5 -0.48326 0.55327 -0.58391 0.79792 -0.69262 0.28935
1 -2 -4 11685.0 509.766 4 -0.36182 0.43103 -0.92124 0.70894 0.11696 -0.51966
1 -2 -3 211371. 3133.15 2 -0.86521 0.94412 -0.48758 0.27539 -0.19970 -0.09986
-1 -2 3 214107. 2405.96 3 -0.55596 0.47636 0.63471 -0.84872 0.48231 -0.18194
1 -2 -2 91781.2 1856.13 2 -0.87261 0.96072 -0.47664 0.26418 -0.19070 -0.00564
1 -2 -1 205292. 2454.36 2 -0.86392 0.96126 -0.48944 0.27672 -0.20124 0.10812
1 -2 0 219833. 2236.56 2 -0.82067 0.92722 -0.54507 0.33207 -0.24795 0.25806
-1 -2 -1 1376.44 323.395 1 -0.91667 0.79990 0.15965 -0.37332 0.28187 -0.39452
1 -2 1 109.992 106.989 2 -0.66946 0.78522 -0.67653 0.46326 -0.36658 0.47990
-1 -2 -2 346817. 3681.52 1 -0.95350 0.82751 0.02838 -0.24192 0.21344 -0.42945
1 -2 2 345437. 2175.98 2 -0.04196 0.16694 -0.81833 0.60480 -0.57251 0.78906
-1 2 -2 348193. 3429.15 5 -0.50536 0.38029 -0.62659 0.83981 -0.63591 0.41961
-1 -2 -3 12719.1 770.194 1 -0.96829 0.83307 -0.09648 -0.11693 0.14417 -0.46352
-1 2 -3 11492.7 779.620 5 -0.53320 0.39883 -0.68420 0.89764 -0.54328 0.22386
-1 2 -4 12610.6 905.718 5 -0.54160 0.39793 -0.70297 0.91662 -0.50772 0.08518
-1 -2 -4 12592.2 783.219 1 -0.96387 0.81942 -0.21423 0.00094 0.07504 -0.49775
-1 -2 -5 7219.80 669.408 2 -0.96531 0.81178 -0.25399 0.04188 -0.01722 -0.50789
-1 2 -5 6826.20 776.861 5 -0.54286 0.38990 -0.70587 0.91973 -0.50193 -0.02372
-1 -2 -5 8255.79 779.353 4 -0.33972 0.18581 -0.92755 0.71504 0.13109 -0.65628
-1 -2 -6 -278.778 322.604 4 -0.50482 0.34160 -0.86203 0.64976 0.01926 -0.64766
-1 -2 -6 -40.0421 203.685 2 -0.94020 0.77745 -0.34262 0.13078 -0.08430 -0.54403
-1 2 -6 188.559 280.073 5 -0.54043 0.37817 -0.70030 0.91438 -0.51298 -0.11579
-1 2 -7 92598.8 3473.60 5 -0.53542 0.36388 -0.68909 0.90339 -0.53432 -0.19756
-1 -2 -7 89065.2 2710.44 2 -0.90254 0.73058 -0.42660 0.21503 -0.15018 -0.58137
-1 -2 -7 90895.7 2966.78 4 -0.64287 0.47034 -0.76669 0.55467 -0.08808 -0.64354
-1 -2 -8 20324.6 1409.13 2 -0.85174 0.67056 -0.50637 0.29507 -0.21529 -0.61949
-1 2 -8 21116.1 1816.15 5 -0.52820 0.34736 -0.67342 0.88793 -0.56235 -0.27265
-1 -2 -8 18873.6 1887.33 5 -0.57363 0.39209 -0.81076 0.59934 -0.17250 -0.66161
-1 -2 -9 29793.2 2566.38 5 -0.57267 0.38183 -0.79426 0.58306 -0.25563 -0.68159
-1 -2 -9 30030.2 1851.00 2 -0.78613 0.59573 -0.58212 0.37108 -0.28003 -0.65797
-1 2 -9 30368.7 2344.24 5 -0.51881 0.32868 -0.65375 0.86848 -0.59493 -0.34317
-1 -2 -10 35631.6 2995.84 5 -0.56783 0.36769 -0.77297 0.56198 -0.33385 -0.70649
-1 2 -10 35686.2 2699.34 5 -0.50716 0.30773 -0.63017 0.84511 -0.63074 -0.41048
-1 2 -11 9121.29 1016.54 24 -0.76802 0.55885 -0.35957 0.57377 -0.59738 -0.54765
-1 2 -11 6522.60 925.120 9 0.13593 -0.34402 -0.64382 0.85889 -0.73632 -0.40907
-1 2 -11 6139.46 1191.26 5 -0.49304 0.28431 -0.60255 0.81771 -0.66889 -0.47544
-1 2 -11 6986.62 1007.57 18 0.49586 -0.70488 -0.39723 0.61136 -0.72338 -0.42104
-1 -2 -11 6250.46 830.904 8 0.59286 -0.80281 -0.51374 0.30393 -0.56160 -0.58357
-1 -2 -11 6038.20 1246.24 5 -0.55937 0.34994 -0.74704 0.53626 -0.40843 -0.73502
-1 -2 -11 6366.98 1004.80 20 0.67172 -0.88155 -0.31505 0.10412 -0.60591
-0.53828
-1 -2 -12 223.454 307.094 18 0.56598 -0.78491 -0.47574 0.26438 -0.61822
-0.62879
-1 -2 -12 167.168 350.603 20 0.62422 -0.84339 -0.32767 0.11691 -0.64880
-0.59856
-1 2 -12 715.110 500.622 27 0.45161 -0.67027 -0.39116 0.60349 -0.75737 -0.48939
-1 2 -12 245.044 377.840 18 0.46974 -0.68806 -0.36872 0.58298 -0.75561 -0.49195
-1 2 -12 439.092 279.349 24 -0.74302 0.52452 -0.33366 0.54802 -0.64503 -0.60319
-1 -2 -12 703.571 316.443 21 0.38166 -0.60126 -0.69946 0.48717 -0.56503
-0.68148
-1 -2 -12 -515.694 508.564 5 -0.54730 0.32858 -0.71631 0.50575 -0.48030
-0.76626
-1 2 -12 580.728 483.933 9 0.10801 -0.32533 -0.61458 0.82982 -0.76725 -0.48136
-1 2 -12 337.457 461.768 5 -0.47613 0.25811 -0.57053 0.78591 -0.70876 -0.53869
-1 -2 -12 69.0174 384.209 8 0.53699 -0.75625 -0.52329 0.31383 -0.60806 -0.64040
-1 2 -13 8038.86 1513.69 27 0.43675 -0.66475 -0.33987 0.55219 -0.78966 -0.56019
-1 -2 -13 8951.75 1060.56 8 0.47341 -0.70199 -0.53072 0.32160 -0.65504 -0.69671
-1 -2 -13 7368.61 896.712 21 0.30539 -0.53429 -0.69890 0.48671 -0.61462
-0.73498
-1 2 -13 8009.24 1043.23 24 -0.71322 0.48540 -0.30461 0.51915 -0.69317 -0.65823
-1 -2 -13 9585.15 1298.68 18 0.53135 -0.75959 -0.43655 0.22532 -0.67401
-0.67613
-1 2 -13 9137.91 1247.13 9 0.07598 -0.30252 -0.57953 0.79496 -0.80010 -0.55174
-1 -2 -13 9237.46 1026.07 24 -0.77569 0.54720 -0.36790 0.15754 -0.58102
-0.76967
-1 2 -13 8876.34 1232.49 18 0.43900 -0.66663 -0.33559 0.54998 -0.78971 -0.56098
-1 -2 -14 944.970 487.412 18 0.49104 -0.72859 -0.39194 0.18084 -0.72958
-0.72370
-1 -2 -14 48.1904 368.518 9 0.19601 -0.43266 -0.70244 0.49158 -0.66215 -0.79214
-1 -2 -14 311.471 340.122 8 0.40018 -0.63808 -0.53534 0.32655 -0.70239 -0.75265
-1 2 -14 545.590 428.582 18 0.40291 -0.63985 -0.29718 0.51171 -0.82513 -0.62870
-1 2 -14 951.010 1034.94 27 0.41764 -0.65497 -0.27936 0.49167 -0.82302 -0.62992
-1 -2 -14 265.576 303.870 24 -0.74164 0.50382 -0.33228 0.12209 -0.64744
-0.80643
-1 2 -14 477.590 436.942 9 0.03937 -0.27514 -0.53757 0.75318 -0.83429 -0.62077
-1 -2 -14 145.438 317.484 21 0.21660 -0.45479 -0.69188 0.47978 -0.66485
-0.78784
-1 2 -14 -146.990 291.535 24 -0.67765 0.44050 -0.27184 0.48655 -0.74168
-0.71290
-1 -2 -15 606.087 387.140 9 0.14872 -0.39459 -0.65680 0.44612 -0.72142 -0.83609
-1 2 -15 268.234 313.796 24 -0.63485 0.38838 -0.23444 0.44933 -0.79047 -0.76729
-1 -2 -15 670.840 357.956 24 -0.69931 0.45216 -0.29158 0.08157 -0.71315
-0.84390
-1 -2 -15 238.290 284.247 18 0.44338 -0.69024 -0.34029 0.12933 -0.78508
-0.77134
-1 2 -15 514.532 380.044 9 -0.00268 -0.24231 -0.48690 0.70270 -0.86923 -0.68904
-1 2 -16 476.180 348.380 24 -0.58241 0.32660 -0.19092 0.40598 -0.83945 -0.82150
-1 -2 -16 214.667 344.748 9 0.09518 -0.35028 -0.60072 0.39023 -0.78075 -0.87999
-1 -2 -16 -63.6958 175.784 24 -0.64593 0.38945 -0.24394 0.03410 -0.77870
-0.88153
-1 2 -17 5569.28 673.979 24 -0.51578 0.25065 -0.13842 0.35365 -0.88851 -0.87562
-1 -2 -17 6381.67 834.710 9 0.03246 -0.29679 -0.52942 0.31911 -0.84035 -0.92360
-1 -2 -17 5795.10 621.655 24 -0.57577 0.30996 -0.18556 -0.02411 -0.84494
-0.91847
-1 -2 -18 871.954 213.698 24 -0.47272 0.19758 -0.10583 -0.10366 -0.91388
-0.95271
-1 2 -18 943.522 270.043 24 -0.42405 0.14959 -0.07008 0.28549 -0.93748 -0.92983
1 -3 -18 3901.85 503.149 9 0.00417 -0.06387 -0.49533 0.17903 -0.86385 -0.98399
1 3 -18 2436.07 406.970 24 -0.33074 0.27026 -0.00431 0.32629 -0.96974 -0.87842
1 -3 -17 16.1124 235.863 18 0.41017 -0.46199 -0.30487 -0.01192 -0.81836
-0.92488
1 -3 -17 18.1858 240.479 9 0.09059 -0.14106 -0.59570 0.27922 -0.78546 -0.95916
1 -3 -17 384.212 227.205 24 -0.48380 0.43163 -0.11413 -0.20142 -0.90778
-0.83613
1 3 -17 -104.332 241.849 24 -0.42204 0.37088 -0.06863 0.39043 -0.93835 -0.80663
1 -3 -16 5073.52 823.344 18 0.47849 -0.52099 -0.37824 0.06131 -0.74516 -0.89494
1 -3 -16 4560.39 788.814 9 0.15761 -0.19886 -0.66567 0.34900 -0.71078 -0.93062
1 -3 -16 5301.89 986.491 27 0.45892 -0.50180 -0.41824 0.09921 -0.73872 -0.90109
1 -3 -16 4317.76 617.284 24 -0.56739 0.52455 -0.17884 -0.13689 -0.85167
-0.78906
1 3 -16 4925.02 753.542 24 -0.48872 0.44689 -0.11783 0.43946 -0.90498 -0.73682
1 3 -15 24.2562 504.107 27 0.41485 -0.44740 -0.27093 0.58988 -0.82728 -0.70936
1 -3 -15 219.835 507.960 27 0.48210 -0.51565 -0.51717 0.19816 -0.66007 -0.87665
1 -3 -15 865.046 427.032 18 0.53198 -0.56517 -0.43726 0.12020 -0.67306 -0.86391
1 3 -15 192.622 255.405 24 -0.54130 0.50880 -0.15820 0.47966 -0.87124 -0.66738
1 -3 -15 566.720 376.200 9 0.21444 -0.24646 -0.71917 0.40232 -0.63719 -0.90099
1 -3 -15 523.530 325.694 24 -0.62916 0.59564 -0.22961 -0.08630 -0.79631
-0.74123
1 -3 -15 184.368 200.346 8 0.46825 -0.50142 -0.53118 0.21640 -0.65860 -0.88005
1 3 -14 204.299 253.973 24 -0.58417 0.56100 -0.19235 0.51363 -0.83796 -0.59747
1 -3 -14 430.536 391.367 20 0.64316 -0.66753 -0.32286 0.00641 -0.63226 -0.80192
1 -3 -14 208.229 342.036 24 -0.67797 0.65378 -0.27212 -0.04395 -0.74129
-0.69307
1 -3 -14 355.453 311.927 18 0.57577 -0.59965 -0.48699 0.16980 -0.60080 -0.83304
1 -3 -14 18.5112 167.131 21 0.37564 -0.39956 -0.69961 0.38168 -0.56918 -0.86405
1 3 -14 222.233 537.487 27 0.43512 -0.45834 -0.33448 0.65344 -0.79284 -0.64072
1 3 -14 246.173 439.157 9 0.00580 -0.02727 -0.49733 0.82001 -0.86256 -0.57356
1 3 -14 325.595 298.252 18 0.43570 -0.45867 -0.33205 0.65329 -0.79314 -0.64152
1 -3 -14 272.706 325.320 8 0.55279 -0.57664 -0.52089 0.20577 -0.59544 -0.83992
1 -3 -13 2695.25 532.009 10 0.70912 -0.72312 -0.03711 -0.27879 -0.63757
-0.69333
1 -3 -13 3263.76 666.490 8 0.62495 -0.63948 -0.50679 0.19133 -0.53241 -0.79966
1 3 -13 3719.64 770.734 9 0.04393 -0.05618 -0.54290 0.86539 -0.83023 -0.50266
1 -3 -13 3100.94 790.651 20 0.70398 -0.71900 -0.30530 -0.01133 -0.57388
-0.75713
1 -3 -13 2493.60 509.869 24 -0.71773 0.70287 -0.30890 -0.00734 -0.68637
-0.64480
1 -3 -13 3199.94 610.731 21 0.46873 -0.48335 -0.69315 0.37512 -0.50026 -0.82988
1 3 -13 2785.94 725.286 18 0.47109 -0.48475 -0.37019 0.69129 -0.75402 -0.57751
1 3 -13 2056.84 1008.93 27 0.45088 -0.46476 -0.38852 0.70750 -0.75912 -0.57134
1 3 -13 2745.08 657.991 24 -0.61967 0.60582 -0.22161 0.54271 -0.80575 -0.52650
1 -3 -12 25204.6 2006.30 20 0.75689 -0.76258 -0.28684 -0.02997 -0.51527
-0.71257
1 3 -12 24788.9 2507.63 5 -0.41870 0.41452 -0.46753 0.78974 -0.81247 -0.41594
1 3 -12 24659.7 2703.79 27 0.46322 -0.46777 -0.43487 0.75386 -0.72669 -0.50068
1 -3 -12 26650.2 2686.89 5 -0.53860 0.53337 -0.69618 0.37948 -0.52097 -0.70611
1 3 -12 23218.9 1637.99 10 0.73875 -0.74205 -0.04172 0.36428 -0.60358 -0.62567
1 -3 -12 25688.4 1631.36 24 -0.75058 0.74504 -0.34132 0.02490 -0.63143 -0.59656
1 3 -12 23239.0 1811.17 9 0.07663 -0.07965 -0.58025 0.90256 -0.79946 -0.43020
1 -3 -12 21310.9 1508.09 10 0.75983 -0.76459 -0.04509 -0.27106 -0.57763
-0.65010
1 -3 -12 22857.9 1632.26 21 0.54990 -0.55522 -0.67951 0.36139 -0.43073 -0.79632
1 3 -12 24721.5 1757.57 24 -0.64914 0.64462 -0.24672 0.56765 -0.77518 -0.45389
1 -3 -12 23448.2 1656.36 8 0.68776 -0.69297 -0.48957 0.17377 -0.46909 -0.75969
1 3 -12 23128.5 1910.62 18 0.50141 -0.50576 -0.40333 0.72430 -0.71612 -0.51228
1 3 -11 177.943 294.323 18 0.52738 -0.52243 -0.43212 0.75295 -0.67989 -0.44537
1 3 -11 215.412 665.674 27 0.47284 -0.46805 -0.47455 0.79355 -0.69611 -0.42817
1 3 -11 206.168 382.161 5 -0.43414 0.43926 -0.49453 0.81652 -0.78840 -0.33690
1 3 -11 -325.762 320.275 24 -0.67345 0.67826 -0.26808 0.58884 -0.74690 -0.37899
1 -3 -11 549.212 286.610 8 0.74299 -0.73889 -0.46960 0.15347 -0.40514 -0.72035
1 -3 -11 -444.978 450.856 20 0.80324 -0.79959 -0.26753 -0.04944 -0.45625
-0.66842
1 3 -11 311.593 231.564 10 0.78145 -0.77551 -0.04863 0.37094 -0.54929 -0.57679
1 -3 -11 1041.04 477.350 21 0.62026 -0.61628 -0.66030 0.34207 -0.36177 -0.76220
1 -3 -11 437.405 246.123 10 0.80448 -0.79999 -0.05251 -0.26389 -0.51690
-0.60766
1 -3 -11 165.757 479.250 5 -0.55225 0.55631 -0.72839 0.41149 -0.45367 -0.67029
1 -3 -10 5850.58 1041.80 2 -0.60788 0.62205 -0.71306 0.39613 -0.40283 -0.61901
1 -3 -10 5436.99 1149.48 5 -0.56254 0.57589 -0.75606 0.43894 -0.38429 -0.63656
1 3 -10 6127.61 1105.88 5 -0.44624 0.46065 -0.51601 0.83779 -0.76778 -0.25441
1 -3 -9 1569.22 541.257 2 -0.67671 0.70009 -0.67171 0.35451 -0.36194 -0.55667
1 -3 -9 1265.43 672.288 5 -0.56958 0.59223 -0.77949 0.46216 -0.31204 -0.60570
1 3 -9 1145.56 430.887 5 -0.45504 0.47875 -0.53183 0.85339 -0.75169 -0.16738
1 -3 -8 6146.89 932.367 2 -0.73356 0.76616 -0.62956 0.31210 -0.32250 -0.49289
1 -3 -8 6361.77 1106.78 5 -0.57328 0.60523 -0.79876 0.48121 -0.23579 -0.57883
1 3 -8 5405.76 965.291 5 -0.46030 0.49330 -0.54137 0.86272 -0.74159 -0.07436
1 3 -7 15103.5 1405.58 5 -0.46142 0.50371 -0.54340 0.86454 -0.73940 0.02656
1 -3 -7 15097.7 1299.46 2 -0.78047 0.82228 -0.58770 0.26997 -0.28494 -0.42723
1 -3 -6 21197.5 1421.79 2 -0.81876 0.86979 -0.54727 0.22927 -0.24983 -0.35912
1 3 -6 20405.4 1467.75 5 -0.45715 0.50874 -0.53565 0.85657 -0.74768 0.13796
1 3 -5 1835.17 449.416 5 -0.44514 0.50603 -0.51405 0.83476 -0.76972 0.26311
1 -3 -5 2082.82 469.880 2 -0.84932 0.90956 -0.50962 0.19135 -0.21800 -0.28773
-1 -3 5 1434.32 165.760 1 -0.89127 0.82961 0.22200 -0.54319 0.31274 0.19486
1 3 -4 16182.0 1054.94 5 -0.42095 0.49113 -0.47144 0.79193 -0.80911 0.40561
1 -3 -4 16975.9 1091.51 2 -0.87267 0.94213 -0.47655 0.15802 -0.19063 -0.21188
1 -3 -3 59272.3 1835.69 2 -0.88891 0.96758 -0.45068 0.13187 -0.16955 -0.12974
-1 -3 2 32947.7 1091.11 1 -0.86944 0.78010 0.26729 -0.58810 0.33446 -0.13692
1 -3 -2 32084.8 1247.49 2 -0.89740 0.98530 -0.43596 0.11689 -0.15769 -0.03838
-1 -3 1 133544. 2245.00 1 -0.89805 0.79949 0.20655 -0.52723 0.30519 -0.21100
1 -3 -1 134196. 2274.20 2 -0.89574 0.99285 -0.43891 0.11957 -0.16006 0.06722
-1 -3 0 126970. 2322.67 1 -0.92651 0.81871 0.13129 -0.45185 0.26748 -0.27664
1 -3 0 125033. 1990.24 2 -0.87643 0.98275 -0.47080 0.15119 -0.18592 0.19630
1 -3 1 256426. 2507.89 2 -0.81454 0.93008 -0.55206 0.23218 -0.25394 0.36754
-1 -3 -1 254071. 3404.70 1 -0.94957 0.83254 0.04723 -0.36766 0.22355 -0.33607
1 -3 2 1297.22 197.210 2 -0.60547 0.73023 -0.71434 0.39420 -0.40414 0.62097
-1 -3 -2 5161.58 767.091 1 -0.96423 0.83798 -0.04170 -0.27861 0.17506 -0.39094
-1 3 -3 93447.8 2212.98 5 -0.45838 0.32419 -0.53788 0.85780 -0.74532 0.42568
-1 -3 -3 91690.9 2284.41 1 -0.96887 0.83339 -0.13281 -0.18737 0.12324 -0.44247
-1 3 -4 31039.0 1448.49 5 -0.48652 0.34303 -0.59008 0.91021 -0.68493 0.26218
-1 -3 -4 30367.7 1381.38 1 -0.96262 0.81792 -0.22428 -0.09577 0.06896 -0.49154
-1 3 -5 1717.91 434.978 5 -0.49854 0.34576 -0.61319 0.93354 -0.65464 0.12877
-1 -3 -5 1397.20 311.798 2 -0.96494 0.81118 -0.25578 -0.06294 -0.01855 -0.50628
-1 3 -6 10400.1 1074.32 5 -0.50217 0.34009 -0.62030 0.94087 -0.64481 0.01583
-1 -3 -6 11158.4 984.013 2 -0.94405 0.78107 -0.33172 0.01327 -0.07592 -0.55213
-1 -3 -6 11541.9 1015.16 4 -0.34576 0.18231 -0.92589 0.60687 0.12725 -0.75540
-1 3 -7 2288.92 612.864 5 -0.50069 0.32932 -0.61740 0.93818 -0.64885 -0.08325
-1 -3 -7 1831.71 493.678 2 -0.91312 0.74093 -0.40607 0.08788 -0.13385 -0.59743
-1 -3 -8 1038.35 387.503 2 -0.87131 0.68991 -0.47859 0.16068 -0.19230 -0.64220
-1 3 -8 1060.34 484.282 5 -0.49554 0.31488 -0.60738 0.92837 -0.66249 -0.17272
-1 -3 -9 13248.2 1310.90 2 -0.81719 0.62657 -0.54906 0.23141 -0.25137 -0.68635
-1 -3 -9 13873.2 1755.43 5 -0.57378 0.38276 -0.80778 0.49009 -0.19006 -0.74693
-1 3 -9 14010.1 1576.72 5 -0.48735 0.29739 -0.59166 0.91287 -0.68294 -0.25539
-1 -3 -10 645.783 584.033 5 -0.57180 0.37148 -0.78932 0.47184 -0.27584 -0.76427
-1 3 -10 568.900 622.730 5 -0.47632 0.27707 -0.57089 0.89231 -0.70834 -0.33310
-1 3 -11 1052.34 763.034 27 0.44519 -0.65435 -0.36845 0.68712 -0.77214 -0.37151
-1 3 -11 1787.48 664.512 9 0.07735 -0.28522 -0.58106 0.90274 -0.79875 -0.34683
-1 -3 -11 1772.59 598.988 8 0.61519 -0.82530 -0.50902 0.19254 -0.54150 -0.60331
-1 3 -11 1148.63 531.649 5 -0.46243 0.25388 -0.54525 0.86689 -0.73740 -0.40716
-1 -3 -11 1256.98 495.874 21 0.49434 -0.70498 -0.68973 0.37080 -0.47936
-0.66397
-1 3 -11 401.104 470.905 18 0.45704 -0.66590 -0.35498 0.67552 -0.77017 -0.37439
-1 -3 -11 115.889 332.037 20 0.67593 -0.88591 -0.31384 -0.00345 -0.60187
-0.54213
-1 -3 -11 1430.88 805.073 5 -0.56559 0.35598 -0.76543 0.44816 -0.35732 -0.78591
-1 3 -11 -109.752 337.708 24 -0.73985 0.53086 -0.33049 0.65091 -0.65054
-0.49467
-1 -3 -12 668.993 510.721 20 0.62964 -0.84896 -0.32632 0.00921 -0.64414
-0.60304
-1 3 -12 -145.244 290.746 24 -0.71411 0.49579 -0.30546 0.62605 -0.69184
-0.55656
-1 3 -12 -220.446 500.948 27 0.43337 -0.65187 -0.32878 0.64744 -0.79615
-0.45059
-1 3 -12 29.5419 486.116 18 0.43227 -0.65045 -0.32839 0.64906 -0.79667 -0.45103
-1 -3 -12 297.712 581.012 5 -0.55529 0.33639 -0.73614 0.41909 -0.43556 -0.81078
-1 3 -12 367.049 417.370 9 0.05244 -0.26953 -0.55277 0.87464 -0.82249 -0.42631
-1 -3 -12 193.902 366.994 18 0.57750 -0.79658 -0.48899 0.17122 -0.59764
-0.64923
-1 3 -12 -96.4327 308.618 5 -0.44545 0.22760 -0.51460 0.83645 -0.76918 -0.47849
-1 -3 -12 110.497 352.517 8 0.56105 -0.78049 -0.51955 0.20341 -0.58868 -0.65942
-1 -3 -12 631.977 323.120 21 0.42750 -0.64744 -0.69713 0.37830 -0.53210
-0.71432
-1 -3 -13 4866.50 772.450 21 0.35289 -0.58213 -0.69987 0.38114 -0.58448
-0.76502
-1 -3 -13 6078.82 840.737 24 -0.78007 0.55140 -0.37274 0.05615 -0.57125
-0.77925
-1 -3 -13 5583.99 903.439 18 0.54155 -0.76994 -0.44800 0.13037 -0.65844
-0.69156
-1 3 -13 5132.36 915.227 9 0.02282 -0.24915 -0.51794 0.83999 -0.84859 -0.50344
-1 3 -13 5606.18 852.001 24 -0.68346 0.45581 -0.27707 0.59784 -0.73432 -0.61726
-1 3 -13 5763.84 1036.28 18 0.40257 -0.63005 -0.29682 0.61762 -0.82544 -0.52539
-1 -3 -13 6211.07 896.207 8 0.49953 -0.72828 -0.52808 0.21228 -0.63644 -0.71496
-1 3 -13 5983.29 1357.65 27 0.41818 -0.64600 -0.28099 0.59963 -0.82219 -0.52765
-1 -3 -14 10273.9 1039.59 21 0.26871 -0.50725 -0.69680 0.37816 -0.63631
-0.81628
-1 -3 -14 8962.96 1108.99 18 0.49940 -0.73710 -0.40112 0.08362 -0.71876
-0.73438
-1 -3 -14 8660.60 1034.39 8 0.42886 -0.66693 -0.53400 0.21854 -0.68465 -0.77003
-1 -3 -14 9717.45 1032.39 24 -0.74510 0.50711 -0.33576 0.01935 -0.64134
-0.81235
-1 3 -14 11044.0 1755.03 27 0.39867 -0.63583 -0.22377 0.54240 -0.84947 -0.60346
-1 3 -14 9298.25 1194.46 9 -0.01188 -0.22366 -0.47547 0.79770 -0.87626 -0.57898
-1 -3 -14 9869.71 1196.82 9 0.22207 -0.45895 -0.72592 0.40844 -0.62653 -0.82757
-1 3 -14 9738.31 1098.89 24 -0.64687 0.40990 -0.24476 0.56569 -0.77767 -0.67709
-1 -3 -15 1462.92 541.955 9 0.17364 -0.41974 -0.68133 0.36403 -0.69101 -0.86630
-1 -3 -15 857.048 294.760 21 0.16748 -0.41532 -0.68525 0.36671 -0.68942
-0.86625
-1 -3 -15 698.366 305.701 24 -0.70104 0.45372 -0.29318 -0.02306 -0.71075
-0.84612
-1 3 -15 1196.11 438.109 24 -0.60279 0.35649 -0.20757 0.52869 -0.82164 -0.73630
-1 -3 -15 622.953 299.857 18 0.44905 -0.69606 -0.34638 0.02902 -0.77897
-0.77730
-1 -3 -16 3839.44 568.613 24 -0.64449 0.38784 -0.24270 -0.07336 -0.78026
-0.87979
-1 -3 -16 4510.63 770.358 9 0.11875 -0.37408 -0.62597 0.30886 -0.75561 -0.90493
-1 3 -16 4143.43 690.112 24 -0.54860 0.29296 -0.16393 0.48522 -0.86597 -0.79516
-1 3 -17 2814.94 460.958 24 -0.47923 0.21427 -0.11070 0.43216 -0.91033 -0.85397
-1 -3 -17 3151.64 593.547 9 0.05417 -0.31872 -0.55477 0.23784 -0.82090 -0.94287
-1 -3 -17 2954.49 442.227 24 -0.56794 0.30196 -0.17928 -0.13662 -0.85123
-0.91200
-1 3 -18 192.915 133.759 24 -0.38173 0.10744 -0.03983 0.36147 -0.95409 -0.91340
1 -4 -18 61.5546 141.809 9 0.01929 -0.07922 -0.51370 0.09078 -0.85155 -0.99611
1 4 -18 102.448 152.249 24 -0.28079 0.22047 0.02959 0.39861 -0.98081 -0.86753
1 -4 -17 2826.95 555.840 9 0.10957 -0.16027 -0.61624 0.19314 -0.76558 -0.97886
1 4 -17 2031.53 484.831 24 -0.37883 0.32785 -0.03779 0.46581 -0.95511 -0.79005
1 -4 -17 1886.65 412.764 18 0.40374 -0.45570 -0.29806 -0.12514 -0.82436
-0.91874
1 -4 -16 6083.91 676.096 24 -0.54768 0.50467 -0.16321 -0.25874 -0.86664
-0.77391
1 -4 -16 7197.37 990.816 9 0.17829 -0.21976 -0.68578 0.26249 -0.68515 -0.95606
1 -4 -16 5054.43 756.166 18 0.47909 -0.52174 -0.37889 -0.04444 -0.74443
-0.89554
1 4 -16 6714.66 878.255 24 -0.44836 0.40670 -0.08781 0.51566 -0.92633 -0.71565
1 -4 -15 14323.0 1114.98 24 -0.61760 0.58391 -0.21987 -0.20225 -0.80776
-0.72961
1 -4 -15 16941.1 1884.72 27 0.48531 -0.51902 -0.53339 0.10805 -0.64542 -0.89132
1 -4 -15 10289.0 1009.04 21 0.31020 -0.34376 -0.69909 0.27471 -0.61168 -0.92454
1 -4 -15 14410.8 1378.41 18 0.53605 -0.56939 -0.44181 0.01835 -0.66692 -0.86991
1 4 -15 14025.5 1333.88 24 -0.50240 0.47007 -0.12819 0.55587 -0.89688 -0.64192
1 -4 -15 13905.6 1241.87 8 0.48539 -0.51872 -0.52958 0.10812 -0.64663 -0.89168
1 -4 -14 73.7523 203.443 24 -0.67114 0.64678 -0.26602 -0.15628 -0.74972
-0.68446
1 -4 -14 249.748 313.084 20 0.63930 -0.66381 -0.32387 -0.09894 -0.63569
-0.79831
1 -4 -14 7.58346 307.290 18 0.58177 -0.60580 -0.49393 0.07033 -0.58972 -0.84398
1 -4 -14 -77.8678 262.682 8 0.56689 -0.59091 -0.51856 0.09676 -0.58384 -0.85117
1 -4 -14 325.664 259.462 21 0.41334 -0.43760 -0.69807 0.27360 -0.54254 -0.89059
1 4 -14 312.358 260.187 24 -0.54601 0.52300 -0.16190 0.58940 -0.86785 -0.56776
1 4 -14 -795.554 705.748 27 0.41468 -0.43774 -0.27043 0.69572 -0.82753 -0.60601
1 4 -13 730.490 435.752 18 0.42735 -0.44086 -0.32313 0.75064 -0.80165 -0.53001
1 -4 -13 512.781 325.821 21 0.50197 -0.51694 -0.68856 0.26398 -0.47295 -0.85709
1 -4 -13 272.695 289.585 8 0.63650 -0.65120 -0.50400 0.08186 -0.52141 -0.81031
1 -4 -13 1722.62 529.676 24 -0.71401 0.69898 -0.30536 -0.11711 -0.69199
-0.63901
1 -4 -13 1197.35 503.269 20 0.69909 -0.71427 -0.30684 -0.11614 -0.57889
-0.75194
1 4 -13 1062.03 752.981 27 0.43132 -0.44504 -0.32212 0.74742 -0.79996 -0.53049
1 4 -13 774.653 368.882 24 -0.58173 0.56805 -0.19037 0.61770 -0.84001 -0.49241
1 -4 -12 5104.34 824.587 8 0.69703 -0.70241 -0.48657 0.06409 -0.45896 -0.76947
1 4 -12 4862.00 1297.09 27 0.44439 -0.44878 -0.36568 0.79099 -0.77389 -0.45347
1 -4 -12 6389.79 818.785 24 -0.74903 0.74333 -0.33975 -0.08290 -0.63426
-0.59355
1 -4 -12 4600.26 683.339 10 0.73408 -0.73908 -0.04098 -0.38162 -0.60912
-0.61835
1 -4 -12 5573.86 1204.46 5 -0.54581 0.54040 -0.71275 0.28958 -0.48781 -0.73905
1 4 -12 4761.01 949.853 18 0.45703 -0.46124 -0.35498 0.78236 -0.77017 -0.45836
1 4 -12 5910.92 872.597 10 0.70641 -0.70947 -0.03669 0.46571 -0.64054 -0.58897
1 -4 -12 7910.13 1391.20 20 0.75105 -0.75688 -0.28905 -0.13411 -0.52216
-0.70550
1 -4 -12 5479.72 818.015 21 0.57813 -0.58379 -0.67272 0.24805 -0.40414 -0.82282
1 4 -12 5427.61 852.054 24 -0.61100 0.60665 -0.21437 0.64153 -0.81404 -0.41520
1 4 -12 5241.72 848.102 9 0.00865 -0.01144 -0.50080 0.92974 -0.86027 -0.36959
1 -4 -11 6156.39 767.431 10 0.78066 -0.77641 -0.04850 -0.37435 -0.55036
-0.57394
1 4 -11 7104.68 1489.76 27 0.45459 -0.44964 -0.40203 0.82735 -0.75002 -0.37424
1 -4 -11 6279.10 995.250 14 0.49819 -0.49324 -0.79543 0.37006 -0.29695 -0.82741
1 -4 -11 6561.40 1034.11 20 0.79650 -0.79300 -0.27056 -0.15277 -0.46537
-0.65912
1 -4 -11 7241.87 1377.05 5 -0.55850 0.56238 -0.74466 0.32127 -0.41452 -0.70922
1 4 -11 6186.18 965.809 9 0.03285 -0.02642 -0.52988 0.95863 -0.84001 -0.28663
1 4 -11 6950.99 940.848 24 -0.63466 0.63964 -0.23428 0.66126 -0.79067 -0.33539
1 4 -11 5877.15 998.974 6 -0.26049 0.26649 0.91737 -0.48975 -0.32406 -0.80312
1 4 -11 6518.93 979.602 18 0.48192 -0.47682 -0.38198 0.80922 -0.74097 -0.38442
1 -4 -11 6425.74 802.754 8 0.75014 -0.74621 -0.46662 0.04381 -0.39619 -0.72895
1 4 -11 6000.69 832.982 10 0.74985 -0.74367 -0.04348 0.47225 -0.59012 -0.53622
1 -4 -11 5695.80 886.799 21 0.64452 -0.64089 -0.65176 0.22700 -0.33574 -0.78813
1 -4 -10 32028.2 2524.59 2 -0.64669 0.66063 -0.69090 0.26736 -0.38060 -0.64097
1 -4 -10 32477.4 2810.93 5 -0.56740 0.58058 -0.77149 0.34788 -0.33860 -0.68203
1 -4 -9 14712.6 1596.04 2 -0.70783 0.73099 -0.64966 0.22586 -0.34108 -0.57726
1 -4 -9 14354.0 1758.88 5 -0.57254 0.59502 -0.79345 0.36963 -0.25905 -0.65846
1 4 -9 14168.7 1591.31 5 -0.41467 0.43856 -0.46056 0.88861 -0.81837 -0.10092
1 -4 -8 8149.67 1221.16 5 -0.57366 0.60543 -0.81042 0.38639 -0.17457 -0.63982
1 4 -8 8438.77 1150.26 5 -0.41716 0.45034 -0.46486 0.89270 -0.81474 -0.00144
1 -4 -8 8742.08 1146.22 2 -0.75838 0.79076 -0.60833 0.18425 -0.30328 -0.51184
1 -4 -7 16655.7 1420.90 2 -0.80003 0.84162 -0.56786 0.14351 -0.26758 -0.44432
1 4 -7 17386.2 1513.16 5 -0.41443 0.45691 -0.46015 0.88776 -0.81871 0.10565
1 -4 -6 2170.29 414.139 2 -0.83391 0.88471 -0.52929 0.10468 -0.23454 -0.37414
1 -4 -5 14134.8 1164.88 2 -0.86083 0.92084 -0.49386 0.06898 -0.20489 -0.30056
-1 -4 4 30560.2 912.549 1 -0.95401 0.88287 0.02579 -0.45362 0.21205 0.19233
1 -4 -4 30198.4 1563.44 2 -0.88129 0.95053 -0.46315 0.03800 -0.17967 -0.22256
-1 -4 3 2307.86 313.540 1 -0.94253 0.86216 0.07661 -0.50430 0.23911 0.06192
1 -4 -3 2121.19 472.820 2 -0.89550 0.97395 -0.43933 0.01392 -0.16040 -0.13861
1 -4 -2 135187. 2807.71 2 -0.90312 0.99078 -0.42554 -0.00014 -0.14933 -0.04645
-1 -4 2 133017. 2351.69 1 -0.94174 0.85214 0.07966 -0.50724 0.24072 -0.04304
1 -4 -1 34995.0 1318.45 2 -0.90261 0.99949 -0.42648 0.00053 -0.15009 0.05752
-1 -4 1 33341.0 1244.89 1 -0.94779 0.84896 0.05512 -0.48256 0.22775 -0.13343
1 -4 0 9515.09 592.439 2 -0.88954 0.99563 -0.44962 0.02340 -0.16869 0.17935
-1 -4 0 8092.05 617.936 1 -0.95648 0.84842 0.01250 -0.43982 0.20485 -0.21389
-1 -4 -1 4654.59 583.729 1 -0.96431 0.84703 -0.04249 -0.38470 0.17462 -0.28701
1 -4 1 3612.65 362.193 2 -0.85103 0.96634 -0.50733 0.08085 -0.21609 0.32997
-1 -4 -2 495.610 248.694 1 -0.96861 0.84210 -0.10600 -0.32107 0.13871 -0.35446
1 -4 2 430.612 106.341 2 -0.74447 0.86900 -0.62046 0.19371 -0.31422 0.53132
-1 -4 -3 578.552 355.285 1 -0.96737 0.83163 -0.17528 -0.25166 0.09833 -0.41742
1 -4 3 458.791 105.975 2 -0.34308 0.47682 -0.80465 0.37763 -0.51225 0.83258
-1 -4 -4 52903.4 2029.69 1 -0.95909 0.81413 -0.24829 -0.17853 0.05432 -0.47678
-1 4 -4 54581.2 1988.21 5 -0.41462 0.27131 -0.46047 0.88709 -0.81844 0.39547
-1 4 -5 32821.8 1689.42 5 -0.43916 0.28655 -0.50340 0.93024 -0.78005 0.25396
-1 -4 -5 33985.2 1727.78 2 -0.96144 0.80745 -0.27151 -0.15383 -0.03030 -0.49426
-1 -4 -6 4436.43 686.268 2 -0.94233 0.77913 -0.33666 -0.08840 -0.07971 -0.54807
-1 4 -6 4104.22 677.683 5 -0.45113 0.28923 -0.52478 0.95182 -0.75896 0.12975
-1 4 -7 990.282 394.691 5 -0.45515 0.28396 -0.53203 0.95930 -0.75148 0.01916
-1 -4 -7 1475.15 448.842 2 -0.91503 0.74261 -0.40217 -0.02263 -0.13076 -0.60024
-1 -4 -8 648.704 347.743 2 -0.87853 0.69690 -0.46751 0.04298 -0.18323 -0.65099
-1 4 -8 583.074 306.302 5 -0.45364 0.27315 -0.52930 0.95678 -0.75431 -0.08112
-1 -4 -9 8682.54 1117.87 2 -0.83152 0.64067 -0.53221 0.10795 -0.23701 -0.70043
-1 4 -9 9093.29 1235.57 5 -0.44784 0.25805 -0.51887 0.94656 -0.76493 -0.17362
-1 -4 -10 407.501 550.650 5 -0.57346 0.37297 -0.80046 0.37651 -0.22783 -0.81206
-1 -4 -10 369.807 350.879 2 -0.77201 0.57195 -0.59581 0.17182 -0.29211 -0.74856
-1 4 -10 161.910 367.651 5 -0.43833 0.23925 -0.50194 0.92985 -0.78144 -0.26022
-1 -4 -11 28310.5 2813.07 5 -0.56937 0.35958 -0.77866 0.35492 -0.31492 -0.82809
-1 -4 -11 27643.7 1847.41 8 0.62693 -0.83721 -0.50632 0.08316 -0.53055 -0.61391
-1 -4 -11 27184.5 2098.67 20 0.67136 -0.88149 -0.31515 -0.10848 -0.60625
-0.53757
-1 4 -11 28913.0 2495.48 5 -0.42533 0.21695 -0.47907 0.90719 -0.80243 -0.34236
-1 -4 -11 29664.8 1907.19 21 0.52373 -0.73472 -0.68482 0.25935 -0.45422
-0.68901
-1 4 -11 27750.5 2689.88 27 0.42376 -0.63275 -0.29817 0.72317 -0.81318 -0.33046
-1 4 -11 27763.9 2031.24 9 0.01477 -0.22242 -0.50824 0.93655 -0.85529 -0.29048
-1 4 -11 28607.9 1802.56 24 -0.70382 0.49499 -0.29577 0.72242 -0.70682 -0.43857
-1 4 -11 26716.8 1954.20 18 0.41230 -0.62102 -0.30713 0.73407 -0.81635 -0.32835
-1 -4 -12 7638.39 977.516 21 0.45916 -0.67945 -0.69424 0.26887 -0.50785
-0.73847
-1 -4 -12 5346.16 826.713 8 0.57421 -0.79381 -0.51727 0.09445 -0.57769 -0.67006
-1 -4 -12 5566.92 946.430 18 0.58403 -0.80326 -0.49655 0.07238 -0.58546
-0.66127
-1 4 -12 6186.04 897.364 24 -0.67763 0.45948 -0.27182 0.69864 -0.74171 -0.50686
-1 4 -12 7303.12 1492.30 27 0.41192 -0.63025 -0.26218 0.68716 -0.83161 -0.41512
-1 -4 -12 5218.90 1275.68 5 -0.56072 0.34164 -0.75080 0.32727 -0.39856 -0.84756
-1 4 -12 5913.51 989.930 9 -0.00713 -0.20975 -0.48139 0.90988 -0.87266 -0.37634
-1 -4 -12 4922.07 955.339 20 0.62599 -0.84546 -0.32723 -0.09623 -0.64729
-0.59971
-1 -4 -13 2060.84 571.207 21 0.38670 -0.61629 -0.69930 0.27403 -0.56154
-0.78787
-1 -4 -13 1800.10 456.615 24 -0.78020 0.55136 -0.37288 -0.04993 -0.57095
-0.77937
-1 -4 -13 1188.32 478.488 8 0.51424 -0.74317 -0.52634 0.10386 -0.62554 -0.72551
-1 4 -13 1705.58 549.056 24 -0.64619 0.41871 -0.24417 0.67116 -0.77841 -0.57334
-1 -4 -13 1300.42 426.918 18 0.54627 -0.77481 -0.45333 0.02929 -0.65100
-0.69886
-1 -4 -14 -605.357 355.563 21 0.30509 -0.54398 -0.69889 0.27371 -0.61480
-0.83768
-1 -4 -14 103.549 290.661 8 0.44534 -0.68358 -0.53296 0.11082 -0.67399 -0.78034
-1 -4 -14 418.831 371.986 18 0.50150 -0.73935 -0.40343 -0.02048 -0.71600
-0.73700
-1 4 -14 196.894 322.161 24 -0.60843 0.37162 -0.21223 0.63940 -0.81645 -0.63848
-1 -4 -14 153.341 193.191 24 -0.74333 0.50517 -0.33397 -0.08867 -0.64448
-0.80903
-1 -4 -15 729.676 343.594 24 -0.69610 0.44861 -0.28861 -0.13385 -0.71757
-0.83912
-1 4 -15 502.812 295.879 24 -0.56261 0.31647 -0.17502 0.60236 -0.85541 -0.70271
-1 -4 -15 819.727 328.549 18 0.44711 -0.69427 -0.34429 -0.07948 -0.78108
-0.77506
-1 -4 -15 1092.26 411.253 9 0.19320 -0.43952 -0.69984 0.27592 -0.66586 -0.89127
-1 -4 -15 502.144 276.177 21 0.20851 -0.45669 -0.69092 0.26583 -0.66905
-0.88652
-1 4 -16 131.759 197.403 24 -0.50573 0.25027 -0.13073 0.55824 -0.89484 -0.76647
-1 -4 -16 200.259 191.868 24 -0.63396 0.37714 -0.23368 -0.18861 -0.79140
-0.86847
-1 -4 -16 86.3141 264.490 9 0.13671 -0.39226 -0.64463 0.22089 -0.73542 -0.92493
-1 -4 -16 191.436 243.315 21 0.08688 -0.34437 -0.67037 0.24539 -0.72500
-0.93366
-1 -4 -17 279.188 178.289 24 -0.54513 0.27898 -0.16121 -0.26091 -0.86849
-0.89456
-1 -4 -17 481.496 289.567 9 0.06956 -0.33433 -0.57231 0.14876 -0.80635 -0.95721
-1 4 -17 424.914 215.053 24 -0.43167 0.16687 -0.07561 0.50329 -0.93412 -0.83037
-1 4 -17 133.665 110.810 11 -0.21828 -0.04526 -0.18397 0.61216 -0.97392
-0.79124
-1 4 -18 -137.166 116.399 24 -0.32265 0.04853 0.00124 0.42662 -0.97181 -0.89586
1 5 -18 2193.70 342.584 24 -0.21186 0.15171 0.07500 0.45943 -0.98969 -0.85883
1 -5 -18 1773.83 319.863 9 0.02420 -0.08435 -0.51959 -0.00995 -0.84743 -1.00003
1 5 -17 1312.41 336.539 24 -0.32365 0.27283 0.00055 0.53370 -0.97156 -0.77378
1 -5 -17 767.943 276.681 9 0.12154 -0.17246 -0.62890 0.09918 -0.75253 -0.99171
1 5 -16 -55.0704 244.988 24 -0.39825 0.35676 -0.05156 0.58563 -0.94802 -0.69414
1 -5 -16 165.533 182.155 18 0.47104 -0.51384 -0.37014 -0.15960 -0.75407
-0.88576
1 -5 -16 852.232 282.925 21 0.21259 -0.25580 -0.69141 0.16058 -0.66694 -0.97226
1 -5 -16 418.557 434.090 9 0.19291 -0.23461 -0.69957 0.16966 -0.66624 -0.97479
1 -5 -15 894.104 354.783 8 0.49093 -0.52444 -0.52901 0.00087 -0.64267 -0.89528
1 -5 -15 602.000 326.543 18 0.53379 -0.56728 -0.43928 -0.09059 -0.67035
-0.86635
1 -5 -15 560.997 286.770 21 0.33718 -0.37109 -0.69978 0.16885 -0.59471 -0.94140
1 5 -15 533.685 387.182 24 -0.45481 0.42265 -0.09256 0.62646 -0.92316 -0.61581
1 -5 -14 255.485 324.420 18 0.58268 -0.60686 -0.49499 -0.03502 -0.58800
-0.84556
1 -5 -14 386.683 331.680 8 0.57076 -0.59495 -0.51788 -0.01060 -0.58060 -0.85406
1 -5 -14 573.327 373.358 21 0.43668 -0.46130 -0.69640 0.16538 -0.52519 -0.90784
1 -5 -14 -551.791 546.921 20 0.62673 -0.65139 -0.32705 -0.20211 -0.64665
-0.78717
1 5 -13 1365.04 812.268 27 0.40808 -0.42164 -0.25086 0.78249 -0.83706 -0.49337
1 -5 -13 646.357 338.819 21 0.52158 -0.53689 -0.68522 0.15410 -0.45610 -0.87384
1 -5 -13 46.7942 323.571 20 0.68626 -0.70159 -0.31078 -0.21855 -0.59178
-0.73887
1 -5 -13 253.850 233.372 8 0.63880 -0.65367 -0.50343 -0.02539 -0.51919 -0.81218
1 5 -13 502.066 390.109 24 -0.53587 0.52236 -0.15396 0.68752 -0.87506 -0.45754
1 -5 -12 38296.3 2519.19 20 0.73785 -0.74384 -0.29387 -0.23564 -0.53732
-0.69016
1 -5 -12 39433.9 2424.06 14 0.50242 -0.50688 -0.76427 0.23256 -0.35599 -0.87148
1 -5 -12 40562.0 2253.24 8 0.69782 -0.70338 -0.48631 -0.04285 -0.45808 -0.77000
1 5 -12 39641.1 3526.16 27 0.42167 -0.42589 -0.29170 0.82334 -0.81662 -0.41073
1 -5 -12 35154.0 2118.07 21 0.59453 -0.60054 -0.66822 0.13701 -0.38805 -0.83881
1 5 -12 38178.4 2449.33 6 -0.22494 0.22169 0.91453 -0.38007 -0.35587 -0.87468
1 5 -12 38339.6 2425.43 18 0.40546 -0.40951 -0.29988 0.83366 -0.82277 -0.40589
1 5 -12 40780.3 2320.89 24 -0.56495 0.56077 -0.17689 0.71027 -0.85358 -0.37584
1 5 -11 17494.2 1325.74 10 0.70664 -0.70021 -0.03673 0.57195 -0.64029 -0.48630
1 5 -11 17348.2 1635.50 6 -0.30040 0.30631 0.91781 -0.38342 -0.28663 -0.84062
1 5 -11 18807.7 1509.76 24 -0.58781 0.59295 -0.19530 0.72851 -0.83487 -0.29137
1 -5 -11 18015.8 1454.85 8 0.74949 -0.74572 -0.46690 -0.06260 -0.39702 -0.72777
1 -5 -11 18662.7 1704.67 20 0.78288 -0.77953 -0.27643 -0.25325 -0.48320
-0.64111
1 -5 -11 13679.9 1372.98 21 0.65794 -0.65466 -0.64656 0.11525 -0.32078 -0.80300
1 -5 -11 18545.9 1580.96 14 0.49440 -0.48969 -0.81309 0.28142 -0.25932 -0.86509
1 5 -11 17259.6 1585.99 18 0.42894 -0.42368 -0.32483 0.85848 -0.80005 -0.32548
1 5 -11 20081.9 2472.65 27 0.43213 -0.42702 -0.32474 0.85639 -0.79847 -0.32578
1 -5 -11 20203.8 2271.66 5 -0.56252 0.56623 -0.75602 0.22615 -0.38441 -0.73911
1 -5 -10 2271.91 705.168 2 -0.66788 0.68159 -0.67756 0.14741 -0.36757 -0.65371
1 -5 -10 2721.41 856.314 5 -0.57021 0.58321 -0.78206 0.25197 -0.30300 -0.71741
1 -5 -10 1490.60 379.424 8 0.79485 -0.78177 -0.44542 -0.08442 -0.33579 -0.68571
1 -5 -10 845.802 369.108 20 0.82229 -0.80960 -0.25854 -0.27132 -0.42939
-0.59175
1 5 -10 354.950 429.355 27 0.43987 -0.42543 -0.35028 0.88195 -0.78341 -0.23775
1 -5 -9 709.751 404.558 2 -0.72345 0.74638 -0.63768 0.10726 -0.32996 -0.58811
1 -5 -9 777.531 478.553 5 -0.57363 0.59593 -0.80256 0.27226 -0.21765 -0.69964
1 -5 -8 16553.6 1641.04 2 -0.76939 0.80154 -0.59826 0.06758 -0.29429 -0.52055
1 -5 -7 3211.00 746.958 2 -0.80716 0.84852 -0.56022 0.02926 -0.26096 -0.45066
1 -5 -6 64022.8 2812.89 2 -0.83778 0.88835 -0.52450 -0.00673 -0.23049 -0.37791
1 -5 -5 217.546 286.756 2 -0.86196 0.92176 -0.49224 -0.03925 -0.20355 -0.30162
-1 -5 4 15739.5 747.688 1 -0.96859 0.89719 -0.14858 -0.38601 0.11405 0.29046
1 -5 -4 14587.9 1168.14 2 -0.88020 0.94920 -0.46489 -0.06687 -0.18109 -0.22086
-1 -5 3 43436.2 1392.04 1 -0.96744 0.88681 -0.07946 -0.45500 0.15385 0.14731
1 -5 -3 42634.3 1875.72 2 -0.89265 0.97087 -0.44431 -0.08772 -0.16440 -0.13433
-1 -5 2 2161.14 298.499 1 -0.96568 0.87582 -0.05623 -0.47811 0.16694 0.03086
1 -5 -2 2079.53 375.787 2 -0.89901 0.98645 -0.43307 -0.09922 -0.15536 -0.04014
-1 -5 1 59878.5 1863.81 1 -0.96607 0.86698 -0.06066 -0.47355 0.16446 -0.07001
1 -5 -1 56802.9 1855.67 2 -0.89804 0.99470 -0.43482 -0.09774 -0.15677 0.06448
1 -5 0 32395.2 1318.84 2 -0.88634 0.99221 -0.45496 -0.07787 -0.17301 0.18395
-1 -5 0 30333.5 1396.95 1 -0.96770 0.85938 -0.08389 -0.45019 0.15133 -0.16024
-1 -5 -1 10405.1 857.819 1 -0.96887 0.85133 -0.12062 -0.41334 0.13030 -0.24256
1 -5 1 9480.57 645.255 2 -0.85515 0.97024 -0.50175 -0.03134 -0.21144 0.32560
-1 -5 -2 351.333 250.373 1 -0.96783 0.84107 -0.16725 -0.36659 0.10307 -0.31869
1 -5 2 714.158 181.409 2 -0.77979 0.90410 -0.58836 0.05499 -0.28552 0.50290
1 -5 3 28127.0 903.498 2 -0.56682 0.70034 -0.73360 0.19997 -0.42429 0.74489
-1 -5 -3 32073.2 1643.63 1 -0.96302 0.82703 -0.22119 -0.31252 0.07083 -0.38980
-1 -5 -4 1338.22 394.926 1 -0.95306 0.80783 -0.28047 -0.25311 0.03443 -0.45675
-1 -5 -5 10180.3 1054.17 2 -0.95508 0.80087 -0.29621 -0.23573 -0.04889 -0.47540
-1 -5 -6 31496.0 1916.30 2 -0.93662 0.77319 -0.35222 -0.17946 -0.09171 -0.53580
-1 -5 -7 13708.0 1379.36 2 -0.91124 0.73860 -0.40986 -0.12154 -0.13685 -0.59387
-1 -5 -8 1982.54 556.146 2 -0.87792 0.69606 -0.46848 -0.06266 -0.18402 -0.64993
-1 -5 -9 39732.2 2536.78 2 -0.83538 0.64430 -0.52748 -0.00339 -0.23301 -0.70416
-1 -5 -10 -5.01243 215.610 8 0.67485 -0.87599 -0.49354 -0.03663 -0.48285
-0.55797
-1 -5 -10 469.390 262.965 20 0.69707 -0.89801 -0.30748 -0.22268 -0.58095
-0.45952
-1 -5 -10 346.071 247.793 21 0.59719 -0.79923 -0.66745 0.13535 -0.38539
-0.65466
-1 -5 -10 -81.8059 247.229 2 -0.78186 0.58157 -0.58634 0.05573 -0.28374
-0.75665
-1 5 -10 322.366 205.910 24 -0.67972 0.48039 -0.27370 0.80639 -0.73908 -0.30330
-1 5 -10 -44.7056 476.950 27 0.40732 -0.60682 -0.24865 0.77999 -0.83811
-0.20242
-1 -5 -10 -63.7727 584.553 5 -0.57378 0.37311 -0.80767 0.27723 -0.19070
-0.84897
-1 -5 -11 11829.1 1462.92 20 0.65835 -0.86863 -0.31880 -0.21118 -0.61847
-0.52518
-1 -5 -11 11568.1 1229.85 8 0.62935 -0.83981 -0.50574 -0.02409 -0.52825
-0.61586
-1 5 -11 13284.4 1908.99 27 0.39895 -0.60778 -0.22456 0.75588 -0.84912 -0.29451
-1 -5 -11 12252.5 1899.38 5 -0.57147 0.36151 -0.78769 0.25746 -0.28216 -0.86062
-1 5 -11 12394.0 1196.02 24 -0.65858 0.44992 -0.25494 0.78780 -0.76456 -0.38101
-1 -5 -11 13100.6 1309.32 21 0.54198 -0.75333 -0.68121 0.14921 -0.43795
-0.70518
-1 -5 -12 7116.15 964.420 8 0.57770 -0.79747 -0.51663 -0.01287 -0.57473
-0.67268
-1 -5 -12 9220.84 1065.34 21 0.47921 -0.69985 -0.69185 0.15993 -0.49181
-0.75440
-1 -5 -12 7072.10 1117.30 20 0.61360 -0.83322 -0.33023 -0.19958 -0.65776
-0.58905
-1 5 -12 9200.50 1074.32 24 -0.63226 0.41428 -0.23224 0.76528 -0.79314 -0.45561
-1 -5 -13 1958.48 529.260 8 0.51878 -0.74788 -0.52577 -0.00339 -0.62211
-0.72858
-1 -5 -13 3283.13 654.703 21 0.40819 -0.63813 -0.69837 0.16655 -0.54628
-0.80303
-1 -5 -13 3758.00 638.133 24 -0.77544 0.54643 -0.36762 -0.16142 -0.58158
-0.76857
-1 5 -13 3015.08 631.196 24 -0.60010 0.37279 -0.20536 0.73857 -0.82408 -0.52786
-1 -5 -13 2827.13 623.362 18 0.54471 -0.77341 -0.45157 -0.07888 -0.65347
-0.69626
-1 -5 -14 13150.0 1235.82 18 0.49596 -0.73396 -0.39733 -0.13298 -0.72326
-0.72960
-1 -5 -14 14176.4 1151.39 24 -0.73517 0.49684 -0.32584 -0.20302 -0.65850
-0.79483
-1 -5 -14 13968.3 1295.20 8 0.45092 -0.68933 -0.53257 0.00374 -0.67031 -0.78368
-1 5 -14 14388.2 1310.16 24 -0.56091 0.32427 -0.17367 0.70706 -0.85672 -0.59840
-1 5 -15 5377.41 764.474 24 -0.51271 0.26674 -0.13606 0.66962 -0.89047 -0.66783
-1 -5 -15 7252.19 805.976 21 0.23432 -0.48286 -0.69380 0.16217 -0.65544
-0.90004
-1 -5 -15 7635.68 1026.63 9 0.20725 -0.45379 -0.71272 0.18218 -0.64705 -0.90988
-1 -5 -15 6890.66 741.588 24 -0.68244 0.43478 -0.27615 -0.25254 -0.73562
-0.82089
-1 5 -16 2771.37 376.687 11 -0.21382 -0.04019 -0.19101 0.72553 -0.97314
-0.68894
-1 -5 -16 3611.53 657.545 9 0.14872 -0.40449 -0.65680 0.12645 -0.72142 -0.93874
-1 -5 -16 3645.97 530.988 21 0.11609 -0.37393 -0.67633 0.14480 -0.71277
-0.94579
-1 5 -16 3352.80 567.110 24 -0.45177 0.19647 -0.09031 0.62405 -0.92466 -0.73682
-1 -5 -16 3005.68 430.931 24 -0.61000 0.35301 -0.21354 -0.31498 -0.81498
-0.84471
-1 5 -17 836.442 281.167 24 -0.36972 0.10509 -0.03138 0.56529 -0.95820 -0.80647
-1 5 -17 884.721 171.521 11 -0.28408 0.02081 -0.07558 0.61025 -0.97740 -0.78791
-1 -5 -17 1131.66 337.808 9 0.07789 -0.34288 -0.58166 0.05149 -0.79822 -0.96515
1 6 -17 2675.95 465.266 24 -0.25238 0.20173 0.04848 0.59199 -0.98534 -0.76018
1 -6 -17 3957.48 576.644 9 0.12571 -0.17685 -0.63326 -0.00309 -0.74790 -0.99615
1 -6 -16 -225.357 209.329 21 0.22899 -0.27255 -0.69325 0.05588 -0.65830
-0.98080
1 6 -16 437.029 265.550 24 -0.33615 0.29483 -0.00803 0.64834 -0.96829 -0.67404
1 -6 -16 -288.378 289.816 9 0.20121 -0.24312 -0.70722 0.07069 -0.65522 -0.98561
1 -6 -16 44.6008 164.710 18 0.44998 -0.49293 -0.34738 -0.28877 -0.77797
-0.86173
1 6 -15 3258.72 601.701 24 -0.39692 0.36493 -0.05061 0.69074 -0.94853 -0.59062
1 -6 -15 4165.84 628.565 21 0.35084 -0.38510 -0.69987 0.06241 -0.58583 -0.95019
1 -6 -15 4386.93 666.754 8 0.48568 -0.51936 -0.52955 -0.10527 -0.64642 -0.89118
1 -6 -15 3688.33 631.391 18 0.52334 -0.55698 -0.42761 -0.20867 -0.68577
-0.85079
1 6 -14 937.263 424.168 24 -0.44390 0.42123 -0.08453 0.72449 -0.92847 -0.50750
1 -6 -14 1124.70 499.178 20 0.60513 -0.62994 -0.33222 -0.30329 -0.66476
-0.76888
1 -6 -14 1008.49 371.690 21 0.44782 -0.47278 -0.69540 0.05784 -0.51667 -0.91626
1 -6 -14 1601.00 480.892 8 0.56514 -0.58950 -0.51886 -0.11630 -0.58530 -0.84901
1 -6 -14 1005.76 322.875 18 0.57758 -0.60191 -0.48908 -0.14733 -0.59749
-0.83593
1 -6 -13 1930.25 562.569 20 0.66519 -0.68067 -0.31690 -0.31878 -0.61209
-0.71838
1 6 -13 725.877 427.033 6 -0.17183 0.15931 0.90621 -0.26493 -0.40090 -0.93304
1 -6 -13 1725.21 542.631 8 0.63255 -0.64759 -0.50497 -0.13052 -0.52521 -0.80581
1 6 -13 3160.13 749.464 24 -0.48093 0.46759 -0.11197 0.75175 -0.90939 -0.42340
1 -6 -13 3142.37 705.470 21 0.53068 -0.54634 -0.68350 0.04584 -0.44809 -0.88176
1 -6 -12 33528.8 2111.45 14 0.50114 -0.50584 -0.77606 0.13806 -0.33460 -0.89291
1 -6 -12 32784.1 2005.78 8 0.69081 -0.69654 -0.48860 -0.14724 -0.46578 -0.76195
1 -6 -12 25628.6 1860.62 21 0.60114 -0.60751 -0.66629 0.02854 -0.38141 -0.84535
1 -6 -12 27417.9 2195.48 20 0.71698 -0.72312 -0.30107 -0.33479 -0.56022
-0.66708
1 6 -12 29153.9 1962.12 24 -0.50994 0.50593 -0.13394 0.77355 -0.89222 -0.33738
1 6 -12 28601.4 2150.34 6 -0.25505 0.25169 0.91708 -0.27587 -0.32902 -0.90160
1 -6 -11 4781.67 907.556 21 0.66239 -0.65946 -0.64475 0.00690 -0.31572 -0.80796
1 -6 -11 9035.19 1559.19 2 -0.61382 0.61810 -0.70985 0.07335 -0.39955 -0.72468
1 6 -11 5229.11 864.806 24 -0.53190 0.53721 -0.15087 0.79030 -0.87781 -0.24861
1 -6 -11 7857.29 1025.75 8 0.74165 -0.73806 -0.47015 -0.16602 -0.40681 -0.71763
1 -6 -11 9629.50 1617.44 5 -0.56483 0.56836 -0.76302 0.12667 -0.36445 -0.75885
1 6 -11 6046.71 1383.70 27 0.40554 -0.40027 -0.24347 0.88145 -0.84054 -0.28370
1 -6 -11 6546.56 1064.63 20 0.76201 -0.75882 -0.28486 -0.35117 -0.50914
-0.61499
1 -6 -11 8459.80 1122.28 14 0.49106 -0.48659 -0.82510 0.18714 -0.23147 -0.89297
1 6 -11 7181.90 1108.95 6 -0.32848 0.33429 0.91627 -0.27512 -0.25914 -0.86817
1 6 -10 40502.5 2153.90 24 -0.54713 0.56177 -0.16278 0.80204 -0.86704 -0.15620
1 -6 -10 43255.5 2368.73 14 0.47446 -0.46083 -0.86295 0.22503 -0.12562 -0.89576
1 -6 -10 48858.3 3508.03 5 -0.57166 0.58449 -0.78862 0.15205 -0.27856 -0.74162
1 -6 -10 45905.2 2271.42 8 0.78619 -0.77328 -0.44990 -0.18661 -0.34814 -0.67301
1 -6 -10 47337.6 3347.00 2 -0.67633 0.68981 -0.67197 0.03521 -0.36219 -0.65882
1 -6 -10 42101.0 2534.82 20 0.80130 -0.78876 -0.26842 -0.36779 -0.45890
-0.56206
1 6 -10 40651.0 3468.23 27 0.41297 -0.39836 -0.26532 0.90331 -0.83007 -0.19108
1 -6 -9 -141.372 397.663 2 -0.72789 0.75060 -0.63415 -0.00288 -0.32671 -0.59108
1 -6 -9 884.402 592.735 5 -0.57377 0.59589 -0.80801 0.17122 -0.18879 -0.72828
1 -6 -8 1160.53 573.939 2 -0.77048 0.80240 -0.59724 -0.04006 -0.29338 -0.52118
1 -6 -7 1060.70 562.235 2 -0.80542 0.84656 -0.56210 -0.07547 -0.26259 -0.44875
1 -6 -6 4020.54 859.760 2 -0.83364 0.88399 -0.52962 -0.10821 -0.23482 -0.37330
1 -6 -5 37194.9 2156.72 2 -0.85579 0.91536 -0.50087 -0.13723 -0.21071 -0.29419
-1 -6 4 32789.6 1222.82 1 -0.95476 0.88310 -0.27217 -0.36918 0.03959 0.36505
1 -6 -4 30947.1 1843.45 2 -0.87228 0.94106 -0.47713 -0.16124 -0.19110 -0.21057
-1 -6 3 70319.3 1959.58 1 -0.96558 0.88470 -0.19789 -0.44334 0.08486 0.21643
1 -6 -3 71731.8 2631.55 2 -0.88321 0.96121 -0.46006 -0.17858 -0.17716 -0.12130
-1 -6 2 183453. 3380.39 1 -0.96797 0.87786 -0.16452 -0.47659 0.10469 0.09324
1 -6 -2 185895. 3962.87 2 -0.88823 0.97544 -0.45181 -0.18709 -0.17047 -0.02476
1 -6 -1 47111.8 1878.25 2 -0.88611 0.98254 -0.45533 -0.18384 -0.17332 0.08131
-1 -6 1 49432.1 1866.97 1 -0.96830 0.86896 -0.15704 -0.48393 0.10908 -0.01451
1 -6 0 2651.23 435.480 2 -0.87387 0.97951 -0.47473 -0.16471 -0.18914 0.20035
-1 -6 0 3231.59 558.624 1 -0.96780 0.85923 -0.16781 -0.47305 0.10275 -0.11152
-1 -6 -1 13068.3 1083.56 1 -0.96611 0.84831 -0.19209 -0.44863 0.08833 -0.20046
1 -6 1 13953.8 904.269 2 -0.84446 0.95932 -0.51599 -0.12372 -0.22333 0.33777
-1 -6 -2 73573.4 2593.19 1 -0.96231 0.83528 -0.22669 -0.41391 0.06750 -0.28299
1 -6 2 70295.0 1854.08 2 -0.78012 0.90420 -0.58804 -0.05193 -0.28524 0.50289
-1 -6 -3 25239.0 1613.70 1 -0.95534 0.81908 -0.26922 -0.37125 0.04142 -0.36026
-1 -6 -4 67701.8 2758.92 2 -0.95881 0.81359 -0.28223 -0.35660 -0.03834 -0.38244
-1 -6 -5 25147.9 1752.60 2 -0.94563 0.79120 -0.32704 -0.31151 -0.07234 -0.45167
-1 -6 -6 42599.4 2412.86 2 -0.92730 0.76365 -0.37524 -0.26304 -0.10960 -0.51763
-1 -6 -7 49002.3 2735.13 2 -0.90290 0.73003 -0.42594 -0.21208 -0.14965 -0.58080
-1 -6 -8 2009.43 540.925 2 -0.87144 0.68936 -0.47840 -0.15935 -0.19214 -0.64153
-1 -6 -9 5883.69 1039.83 2 -0.83170 0.64040 -0.53200 -0.10549 -0.23683 -0.70006
-1 -6 -10 3051.00 857.058 2 -0.78204 0.58153 -0.58616 -0.05106 -0.28358
-0.75653
-1 6 -10 918.866 391.244 24 -0.62263 0.42347 -0.22410 0.86302 -0.80284 -0.23972
-1 -6 -10 2308.50 667.021 8 0.66785 -0.86916 -0.49560 -0.14126 -0.49014
-0.55033
-1 -6 -10 1300.97 468.966 21 0.60357 -0.80596 -0.66556 0.02692 -0.37896
-0.66099
-1 -6 -10 339.978 291.699 20 0.67480 -0.87590 -0.31416 -0.32235 -0.60295
-0.43734
-1 -6 -10 2725.66 959.375 5 -0.57351 0.37267 -0.81196 0.17503 -0.16494 -0.87451
-1 -6 -11 105.676 326.394 21 0.54980 -0.76149 -0.67953 0.04099 -0.43083
-0.71221
-1 -6 -11 335.830 412.669 5 -0.57252 0.36238 -0.79329 0.15658 -0.25973 -0.88283
-1 -6 -11 -28.2186 246.464 8 0.62314 -0.83377 -0.50721 -0.12931 -0.53411
-0.60965
-1 -6 -11 -279.265 430.415 20 0.63671 -0.84714 -0.32453 -0.31180 -0.63798
-0.50548
-1 6 -11 180.813 261.011 24 -0.60258 0.39409 -0.20740 0.84649 -0.82184 -0.32391
-1 -6 -12 8155.61 1032.46 8 0.57215 -0.79210 -0.51763 -0.11854 -0.57943
-0.66763
-1 -6 -12 8533.51 1059.40 21 0.48868 -0.70967 -0.69055 0.05210 -0.48405
-0.76207
-1 -6 -12 6979.11 1124.39 20 0.59229 -0.81206 -0.33512 -0.30104 -0.67512
-0.57152
-1 6 -12 8398.78 1013.94 24 -0.57641 0.35860 -0.18608 0.82534 -0.84441 -0.40452
-1 -6 -13 3725.04 646.519 21 0.41896 -0.64925 -0.69772 0.05936 -0.53842
-0.81079
-1 -6 -13 2988.59 651.938 8 0.51374 -0.74301 -0.52641 -0.10943 -0.62592
-0.72443
-1 6 -13 2343.20 605.363 24 -0.54347 0.31633 -0.15990 0.79934 -0.86969 -0.48242
-1 -6 -14 78.0772 191.935 21 0.34003 -0.57961 -0.69981 0.06155 -0.59288
-0.85941
1 6 14 -204.417 239.958 31 -0.16981 0.41010 0.82078 -0.18518 0.52613 0.92694
-1 6 -14 575.136 358.969 24 -0.50240 0.26593 -0.12819 0.76780 -0.89688 -0.55842
-1 -6 -14 331.811 348.187 8 0.44614 -0.68473 -0.53291 -0.10259 -0.67347
-0.78017
-1 -6 -15 878.671 307.579 21 0.24733 -0.49622 -0.69505 0.05688 -0.64834
-0.90704
-1 6 -15 488.298 244.693 24 -0.45069 0.20489 -0.08952 0.72931 -0.92519 -0.63328
-1 6 -15 874.602 253.078 11 -0.22631 -0.01816 -0.17120 0.81206 -0.97516
-0.58384
-1 6 -16 777.417 216.155 11 -0.27920 0.02547 -0.08393 0.72493 -0.97769 -0.68454
-1 -6 -16 797.395 387.830 9 0.15416 -0.41015 -0.66225 0.02527 -0.71494 -0.94503
-1 6 -16 803.463 293.221 24 -0.38318 0.12805 -0.04086 0.68082 -0.95358 -0.70808
-1 -6 -16 1157.24 332.960 21 0.12979 -0.38798 -0.67891 0.04084 -0.70677
-0.95169
-1 -6 -17 -463.535 239.657 9 0.07771 -0.34292 -0.58146 -0.05533 -0.79840
-0.96479
-1 6 -17 563.528 228.116 24 -0.28593 0.02147 0.02614 0.61400 -0.97985 -0.78499
1 7 -17 1507.12 308.867 24 -0.15489 0.10441 0.11141 0.63529 -0.99179 -0.75391
1 -7 -17 2415.76 423.474 9 0.12005 -0.17141 -0.62734 -0.11563 -0.75418 -0.98968
1 7 -16 891.436 372.635 24 -0.25791 0.21676 0.04483 0.70170 -0.98455 -0.65796
1 -7 -16 1067.73 408.232 9 0.20251 -0.24464 -0.70841 -0.03474 -0.65347 -0.98717
1 -7 -16 563.358 204.943 21 0.22939 -0.27330 -0.69329 -0.05062 -0.65809
-0.98092
1 -7 -15 61.2607 197.038 8 0.46952 -0.50337 -0.53107 -0.21043 -0.65773 -0.87953
1 7 -15 352.547 276.257 24 -0.32614 0.29431 -0.00115 0.74751 -0.97093 -0.56840
1 -7 -15 -5.66886 193.280 21 0.35186 -0.38646 -0.69988 -0.04413 -0.58516
-0.95076
1 7 -14 69.5592 242.905 24 -0.37670 0.35421 -0.03629 0.78247 -0.95584 -0.48030
1 -7 -14 -262.432 302.156 18 0.56430 -0.58879 -0.47382 -0.26900 -0.62113
-0.81216
1 -7 -14 -299.246 327.171 8 0.55005 -0.57458 -0.52133 -0.22051 -0.59766
-0.83630
1 7 -14 571.290 333.850 6 -0.09599 0.07422 0.88639 -0.13829 -0.46024 -0.97707
1 -7 -14 -69.9747 205.768 21 0.44816 -0.47347 -0.69537 -0.04873 -0.51641
-0.91642
1 -7 -13 -87.3466 315.142 20 0.63496 -0.65059 -0.32498 -0.41705 -0.63951
-0.69078
1 -7 -13 132.598 250.641 21 0.52988 -0.54589 -0.68365 -0.06054 -0.44879
-0.88095
1 7 -13 335.931 322.227 24 -0.41533 0.40216 -0.06379 0.80980 -0.94119 -0.39177
1 7 -13 -36.0850 268.808 6 -0.19263 0.18002 0.91003 -0.16199 -0.38361 -0.95039
1 -7 -13 -53.6992 263.901 8 0.61782 -0.63303 -0.50843 -0.23374 -0.53907
-0.79160
1 -7 -12 11198.1 1252.99 21 0.59908 -0.60579 -0.66690 -0.07739 -0.38349
-0.84317
1 -7 -12 13247.6 1545.64 20 0.68758 -0.69387 -0.31038 -0.43182 -0.59048
-0.63664
1 -7 -12 12012.6 1230.33 8 0.67607 -0.68197 -0.49318 -0.24934 -0.48156 -0.74582
1 7 -12 14613.7 1415.42 24 -0.44460 0.44076 -0.08505 0.83088 -0.92813 -0.30165
1 7 -12 11677.6 1356.13 6 -0.27456 0.27111 0.91787 -0.16990 -0.31108 -0.91961
1 7 -11 8781.13 1082.55 24 -0.46572 0.47120 -0.10062 0.84628 -0.91759 -0.20900
1 7 -11 9714.13 1296.25 6 -0.34628 0.35200 0.91445 -0.16654 -0.24119 -0.88619
1 -7 -11 9044.72 1305.87 20 0.73302 -0.72998 -0.29558 -0.44680 -0.54272
-0.58122
1 -7 -11 6666.20 1017.94 21 0.65895 -0.65636 -0.64615 -0.09824 -0.31963
-0.80394
1 -7 -11 8961.89 1060.52 8 0.72670 -0.72328 -0.47604 -0.26681 -0.42494 -0.69915
1 7 -10 20890.6 1611.71 24 -0.47908 0.49389 -0.11058 0.85607 -0.91042 -0.11300
1 -7 -10 20191.3 1816.45 20 0.77242 -0.76004 -0.28074 -0.46182 -0.49639
-0.52438
1 -7 -10 24964.3 2523.81 5 -0.57225 0.58490 -0.79173 0.04867 -0.26617 -0.75379
1 -7 -10 22675.1 1667.83 8 0.77091 -0.75817 -0.45735 -0.28584 -0.36912 -0.65168
1 -7 -10 23081.6 2497.06 2 -0.67481 0.68807 -0.67299 -0.07039 -0.36317 -0.65756
1 -7 -9 36146.1 1982.81 8 0.80953 -0.78748 -0.43735 -0.30618 -0.31407 -0.60344
1 -7 -9 37072.5 2974.89 2 -0.72355 0.74603 -0.63760 -0.10604 -0.32989 -0.58763
1 -7 -9 32067.6 2188.08 20 0.80653 -0.78481 -0.26603 -0.47670 -0.45173 -0.46588
1 -7 -9 35623.4 2905.24 5 -0.57364 0.59559 -0.81066 0.06739 -0.17310 -0.74374
1 7 -9 33112.6 1921.84 24 -0.48443 0.50857 -0.11460 0.85991 -0.90742 -0.01281
1 -7 -8 15120.6 1793.77 2 -0.76375 0.79545 -0.60347 -0.14044 -0.29893 -0.51536
1 -7 -7 47994.9 2985.80 2 -0.79664 0.83755 -0.57141 -0.17277 -0.27067 -0.44040
1 -7 -6 5967.71 1004.37 2 -0.82308 0.87321 -0.54226 -0.20218 -0.24556 -0.36229
1 -7 -5 65662.1 3069.41 2 -0.84366 0.90300 -0.51702 -0.22770 -0.22420 -0.28043
1 -7 -4 22136.1 1684.15 2 -0.85870 0.92726 -0.49684 -0.24814 -0.20736 -0.19404
1 -7 -3 6499.35 943.104 2 -0.86822 0.94600 -0.48319 -0.26206 -0.19608 -0.10210
-1 -7 2 4302.88 562.906 1 -0.95758 0.86720 -0.25715 -0.49072 0.04888 0.14919
1 -7 -2 4515.07 697.089 2 -0.87177 0.95875 -0.47791 -0.26760 -0.19174 -0.00321
-1 -7 2 4828.18 552.428 2 -0.95935 0.86920 -0.28010 -0.46694 -0.03674 0.23556
1 -7 -1 10427.9 980.365 2 -0.86805 0.96425 -0.48344 -0.26234 -0.19629 0.10455
-1 -7 1 12199.8 1030.90 1 -0.96009 0.86049 -0.24202 -0.50572 0.05816 0.03655
-1 -7 1 11486.9 953.169 2 -0.96599 0.86663 -0.25066 -0.49611 -0.01474 0.11035
-1 -7 0 175834. 4032.49 1 -0.95976 0.85093 -0.24416 -0.50346 0.05685 -0.06550
1 -7 0 168113. 3676.52 2 -0.85419 0.95961 -0.50306 -0.24299 -0.21253 0.22401
-1 -7 -1 66557.2 2603.99 1 -0.95717 0.83911 -0.25944 -0.48805 0.04746 -0.15947
1 -7 1 66835.3 2185.45 2 -0.82391 0.93855 -0.54129 -0.20503 -0.24473 0.35944
-1 -7 -1 65477.8 2475.62 2 -0.96636 0.84856 -0.24882 -0.49741 -0.01338 -0.09746
-1 -7 -2 894.497 322.538 1 -0.95209 0.82481 -0.28498 -0.46238 0.03162 -0.24697
-1 -7 -2 1410.65 364.425 2 -0.96263 0.83562 -0.26636 -0.47961 -0.02645 -0.18762
1 -7 2 1719.94 357.018 2 -0.76249 0.88635 -0.60462 -0.14197 -0.29996 0.51789
-1 -7 -3 12744.0 1219.80 2 -0.95616 0.81993 -0.29229 -0.45341 -0.04593 -0.27136
-1 -7 -4 16814.6 1480.14 2 -0.94640 0.80096 -0.32473 -0.42070 -0.07057 -0.34994
-1 -7 -5 5242.84 910.197 2 -0.93269 0.77803 -0.36225 -0.38292 -0.09948 -0.42425
-1 -7 -6 98515.1 3957.67 2 -0.91427 0.75040 -0.40372 -0.34117 -0.13199 -0.49496
-1 -7 -7 2057.36 663.050 2 -0.89033 0.71724 -0.44827 -0.29636 -0.16760 -0.56257
-1 -7 -8 999.260 517.015 2 -0.85991 0.67760 -0.49515 -0.24922 -0.20596 -0.62744
-1 -7 -9 21004.2 1757.72 21 0.64798 -0.84142 -0.65045 -0.09483 -0.33192
-0.60484
-1 -7 -9 24783.3 1949.76 20 0.67467 -0.86658 -0.31420 -0.42884 -0.60308
-0.33387
-1 7 -9 28447.9 1559.87 22 -0.72993 0.54214 -0.05921 0.80608 -0.74399 -0.19794
-1 -7 -9 26510.4 1749.99 8 0.69109 -0.88326 -0.48851 -0.25537 -0.46548 -0.47136
-1 -7 -9 31001.6 2566.80 2 -0.82185 0.63032 -0.54370 -0.20039 -0.24679 -0.68983
-1 7 -10 2848.31 508.235 22 -0.72970 0.53260 -0.02751 0.77479 -0.74623 -0.29897
-1 -7 -10 1747.39 457.875 8 0.65263 -0.85411 -0.49984 -0.24370 -0.50560
-0.53453
-1 7 -10 3258.56 638.113 24 -0.55234 0.35334 -0.16688 0.91202 -0.86321 -0.17954
-1 -7 -10 2201.03 655.102 20 0.64329 -0.84454 -0.32283 -0.42003 -0.63214
-0.40797
-1 -7 -10 1765.56 568.590 21 0.60138 -0.80412 -0.66622 -0.07897 -0.38118
-0.65867
-1 -7 -10 2184.10 758.573 2 -0.77460 0.57386 -0.59335 -0.15047 -0.28993
-0.74991
-1 -7 -11 891.204 451.047 8 0.60841 -0.81921 -0.51051 -0.23268 -0.54770
-0.59571
-1 -7 -11 1778.31 652.746 20 0.60568 -0.81626 -0.33209 -0.41060 -0.66431
-0.47898
-1 7 -11 2240.11 525.322 24 -0.53385 0.32553 -0.15239 0.89771 -0.87647 -0.26946
-1 -7 -11 1123.40 402.142 21 0.54864 -0.76068 -0.67979 -0.06530 -0.43189
-0.71105
-1 7 -12 5423.69 846.786 6 -0.30718 0.08936 0.91759 -0.16942 -0.28008 -0.96962
-1 -7 -12 7712.58 1032.94 8 0.55765 -0.77777 -0.52011 -0.22275 -0.59148
-0.65523
-1 -7 -12 8577.33 1039.06 21 0.48842 -0.70975 -0.69059 -0.05441 -0.48427
-0.76175
-1 7 -12 7256.47 949.024 24 -0.50795 0.29030 -0.13242 0.87791 -0.89346 -0.35564
-1 7 -13 616.232 339.116 24 -0.47389 0.24691 -0.10671 0.85237 -0.91325 -0.43904
-1 -7 -13 534.960 307.802 21 0.41941 -0.65005 -0.69769 -0.04721 -0.53809
-0.81102
-1 7 -13 750.853 331.112 11 -0.22155 -0.00412 -0.17879 0.92584 -0.97445
-0.37824
-1 -7 -13 947.123 407.559 8 0.49914 -0.72857 -0.52812 -0.21439 -0.63673
-0.71327
-1 7 -14 3329.95 627.166 24 -0.42993 0.19363 -0.07435 0.82019 -0.93489 -0.52058
-1 -7 -14 3234.79 595.053 21 0.34080 -0.58074 -0.69982 -0.04498 -0.59238
-0.85982
-1 -7 -14 3266.76 592.570 8 0.43092 -0.66967 -0.53388 -0.20830 -0.68334
-0.76995
-1 7 -14 2897.78 455.346 11 -0.25184 0.01690 -0.12979 0.87699 -0.97764 -0.47828
-1 7 -15 109.226 193.989 24 -0.37245 0.12682 -0.03330 0.77931 -0.95729 -0.60137
-1 7 -15 117.069 114.727 11 -0.29300 0.04879 -0.06019 0.80754 -0.97662 -0.58253
-1 -7 -15 537.845 325.914 9 0.21752 -0.46450 -0.72190 -0.02188 -0.63292
-0.92363
1 7 15 91.5282 191.871 31 -0.05182 0.30174 0.80608 -0.06442 0.58120 0.97490
-1 -7 -15 82.0337 183.113 21 0.24771 -0.49694 -0.69508 -0.04963 -0.64813
-0.90715
-1 -7 -16 815.475 355.462 9 0.15192 -0.40813 -0.66002 -0.08358 -0.71761
-0.94216
-1 -7 -16 1016.64 273.675 21 0.12789 -0.38642 -0.67856 -0.06605 -0.70762
-0.95075
-1 7 -16 1023.12 299.115 24 -0.29268 0.03772 0.02159 0.72459 -0.97854 -0.68330
-1 -7 -17 1475.42 330.321 9 0.06577 -0.33121 -0.56803 -0.17538 -0.80999
-0.95300
1 -8 -16 81.9909 230.307 9 0.19535 -0.23771 -0.70184 -0.14794 -0.66301 -0.97743
1 -8 -16 230.934 159.816 21 0.21296 -0.25721 -0.69145 -0.15900 -0.66675
-0.97215
1 8 -16 -40.9780 161.651 24 -0.15389 0.11290 0.11205 0.74071 -0.99178 -0.65091
1 8 -15 126.170 275.249 24 -0.23768 0.20602 0.05817 0.79441 -0.98720 -0.55231
1 -8 -15 163.835 200.934 8 0.44129 -0.47531 -0.53324 -0.31494 -0.67665 -0.86026
1 -8 -15 97.8521 215.059 21 0.34031 -0.37527 -0.69981 -0.15073 -0.59270
-0.94312
1 -8 -14 470.868 296.477 8 0.52473 -0.54944 -0.52499 -0.32352 -0.61757 -0.81604
1 -8 -14 801.328 347.067 21 0.43804 -0.46370 -0.69629 -0.15436 -0.52416
-0.90857
1 8 -14 34.2636 302.667 6 -0.10579 0.08392 0.88946 -0.03460 -0.45289 -0.98449
1 8 -14 389.301 269.494 24 -0.29494 0.27261 0.02007 0.83234 -0.97808 -0.45824
1 8 -13 2051.96 550.311 24 -0.33666 0.32366 -0.00839 0.86062 -0.96816 -0.36499
1 -8 -13 2392.58 629.705 8 0.59405 -0.60943 -0.51350 -0.33536 -0.56055 -0.76977
1 -8 -13 2444.63 697.706 20 0.59387 -0.60965 -0.33477 -0.51361 -0.67386
-0.65625
1 8 -13 2382.86 611.237 6 -0.20308 0.19037 0.91168 -0.05688 -0.37477 -0.95930
1 -8 -13 1980.72 500.318 21 0.51964 -0.53600 -0.68557 -0.16517 -0.45779
-0.87186
1 -8 -12 398.911 428.924 21 0.58879 -0.59585 -0.66984 -0.18099 -0.39373
-0.83283
1 -8 -12 194.437 282.173 8 0.65312 -0.65919 -0.49970 -0.34949 -0.50510 -0.72193
1 -8 -12 24.4224 345.221 20 0.64807 -0.65451 -0.32157 -0.52699 -0.62786
-0.59908
1 8 -12 590.728 553.465 6 -0.28445 0.28091 0.91800 -0.06327 -0.30181 -0.92894
1 8 -12 227.415 261.112 24 -0.36695 0.36328 -0.02944 0.88150 -0.95910 -0.27086
1 -8 -11 4105.13 791.063 8 0.70415 -0.70090 -0.48417 -0.36536 -0.45102 -0.67272
1 -8 -11 3227.16 849.031 20 0.69438 -0.69148 -0.30831 -0.54042 -0.58367
-0.54010
1 8 -11 2975.86 741.550 6 -0.35501 0.36063 0.91331 -0.05864 -0.23224 -0.89520
1 -8 -11 2287.61 693.213 21 0.64807 -0.64583 -0.65042 -0.20051 -0.33182
-0.79165
1 8 -11 3116.79 656.516 24 -0.38759 0.39324 -0.04398 0.89586 -0.95200 -0.17478
1 -8 -10 -278.244 402.703 8 0.74851 -0.73594 -0.46731 -0.38256 -0.39824
-0.62220
1 8 -10 -264.573 307.368 24 -0.39917 0.41416 -0.05221 0.90393 -0.94766 -0.07593
1 -8 -10 150.774 366.778 20 0.73410 -0.72187 -0.29520 -0.55371 -0.54152
-0.47908
1 -8 -10 161.663 256.386 21 0.69978 -0.68825 -0.62786 -0.22317 -0.27121
-0.74918
1 -8 -9 3493.54 866.250 5 -0.57361 0.59538 -0.81097 -0.03879 -0.17119 -0.74543
1 -8 -9 3638.72 678.919 8 0.78713 -0.76524 -0.44943 -0.40078 -0.34682 -0.57034
1 8 -9 4201.13 760.279 24 -0.40151 0.42582 -0.05389 0.90542 -0.94676 0.02635
1 -8 -9 3059.18 952.512 2 -0.71168 0.73393 -0.64677 -0.20348 -0.33838 -0.57885
1 8 -9 4664.16 1212.06 32 -0.68355 0.70689 0.68980 0.16127 -0.29914 -0.62203
1 -8 -9 2984.09 749.170 20 0.76807 -0.74650 -0.28248 -0.56660 -0.50177 -0.41566
1 -8 -8 4622.82 1093.18 2 -0.75022 0.78169 -0.61552 -0.23500 -0.30975 -0.50426
1 -8 -8 3994.63 681.034 8 0.82065 -0.78945 -0.43080 -0.41975 -0.29687 -0.51700
1 -8 -8 5669.11 945.894 20 0.79679 -0.76588 -0.27043 -0.57883 -0.46497 -0.34929
1 -8 -7 35083.4 2724.72 2 -0.78164 0.82232 -0.58655 -0.26423 -0.28393 -0.42686
1 -8 -6 9451.81 1330.95 2 -0.80674 0.85664 -0.56068 -0.29038 -0.26136 -0.34621
1 -8 -5 448.445 386.689 2 -0.82603 0.88515 -0.53879 -0.31253 -0.24260 -0.26174
1 -8 -4 225.508 338.616 2 -0.83978 0.90811 -0.52198 -0.32961 -0.22837 -0.17276
1 -8 -3 14127.1 1362.43 2 -0.84788 0.92543 -0.51152 -0.34034 -0.21959 -0.07831
-1 -8 2 1459.25 370.276 2 -0.93194 0.84156 -0.36410 -0.48955 -0.10092 0.30002
1 -8 -2 1500.07 446.583 2 -0.84976 0.93652 -0.50903 -0.34310 -0.21751 0.02283
-1 -8 1 9644.16 933.022 2 -0.94493 0.84534 -0.32914 -0.52424 -0.07394 0.16982
1 -8 -1 9348.33 990.277 2 -0.84402 0.94000 -0.51655 -0.33584 -0.22381 0.13235
-1 -8 0 12050.1 1101.92 2 -0.94977 0.84096 -0.31423 -0.53889 -0.06255 0.05521
1 -8 0 12065.3 1076.94 2 -0.82773 0.93293 -0.53677 -0.31589 -0.24088 0.25265
1 -8 1 10318.1 956.866 2 -0.79484 0.90925 -0.57327 -0.27966 -0.27229 0.38728
-1 -8 -1 10103.1 1093.49 2 -0.94990 0.83187 -0.31381 -0.53903 -0.06224 -0.04833
-1 -8 -2 19058.8 1549.32 2 -0.94652 0.81928 -0.32438 -0.52820 -0.07030 -0.14348
-1 -8 -3 348.517 291.288 2 -0.93988 0.80342 -0.34350 -0.50881 -0.08498 -0.23203
-1 -8 -4 10639.4 1253.51 2 -0.92977 0.78410 -0.36939 -0.48266 -0.10503 -0.31520
-1 -8 -5 1483.48 518.209 2 -0.91575 0.76086 -0.40068 -0.45110 -0.12958 -0.39387
-1 -8 -6 42757.4 2840.93 2 -0.89721 0.73311 -0.43631 -0.41520 -0.15797 -0.46871
-1 -8 -7 50679.4 3208.42 2 -0.87343 0.70011 -0.47540 -0.37584 -0.18968 -0.54022
-1 8 -8 501.327 491.456 32 -0.84199 0.66070 0.51747 0.33319 -0.22663 -0.61074
-1 -8 -8 721.201 469.048 20 0.65489 -0.83761 -0.31974 -0.52982 -0.62165
-0.21194
-1 -8 -8 1215.29 447.650 8 0.69910 -0.88212 -0.48588 -0.36501 -0.45666 -0.37653
-1 8 -8 505.636 242.096 22 -0.72760 0.54954 0.02656 0.82615 -0.74831 -0.09077
-1 8 -8 807.048 305.979 11 -0.24833 0.06928 -0.13556 0.98835 -0.97743 0.14075
-1 -8 -8 1037.77 435.867 21 0.67723 -0.86172 -0.63843 -0.21349 -0.29850
-0.53508
-1 -8 -8 1889.43 782.604 2 -0.84351 0.66098 -0.51721 -0.33377 -0.22436 -0.60876
-1 -8 -9 3272.78 658.900 8 0.66673 -0.85907 -0.49592 -0.35463 -0.49129 -0.44519
-1 -8 -9 3983.10 1036.81 2 -0.80635 0.61460 -0.56109 -0.28961 -0.26172 -0.67462
-1 -8 -9 2790.14 754.344 21 0.63689 -0.83068 -0.65456 -0.19726 -0.34407
-0.59260
-1 8 -9 2503.51 504.754 22 -0.72648 0.53910 0.04377 0.80934 -0.74852 -0.19383
-1 -8 -9 2662.62 681.845 20 0.63141 -0.82347 -0.32588 -0.52351 -0.64261
-0.29416
-1 8 -9 3824.16 1019.67 32 -0.79676 0.60608 0.57648 0.27438 -0.25152 -0.68911
-1 8 -9 2667.25 477.556 11 -0.24247 0.05415 -0.14514 0.99809 -0.97699 0.03708
-1 8 -10 2301.35 447.668 11 -0.24342 0.04582 -0.14360 0.99669 -0.97707 -0.06607
-1 8 -10 2996.67 546.642 22 -0.72398 0.52729 0.07411 0.77940 -0.74834 -0.29728
-1 -8 -10 2682.46 684.896 8 0.62877 -0.83043 -0.50588 -0.34433 -0.52880
-0.51097
-1 -8 -10 2652.13 707.438 20 0.60109 -0.80249 -0.33314 -0.51607 -0.66805
-0.37188
-1 -8 -10 2935.52 675.174 21 0.59107 -0.79415 -0.66921 -0.18252 -0.39148
-0.64827
-1 -8 -11 1331.94 476.393 21 0.53891 -0.75130 -0.68185 -0.16978 -0.44072
-0.70211
-1 8 -11 515.397 214.134 11 -0.25110 0.04424 -0.13100 0.98424 -0.97760 -0.16878
-1 -8 -11 1193.58 472.661 8 0.58471 -0.79568 -0.51532 -0.33455 -0.56871
-0.57436
-1 8 -11 872.619 435.031 24 -0.44961 0.24146 -0.08872 0.94027 -0.92572 -0.22038
-1 8 -11 575.641 304.686 22 -0.71900 0.51299 0.11918 0.73474 -0.74679 -0.40209
-1 8 -12 10235.8 867.727 11 -0.26571 0.04958 -0.10673 0.96012 -0.97801 -0.27159
-1 8 -12 12431.5 1159.19 24 -0.42367 0.20620 -0.06981 0.92153 -0.93765 -0.31164
-1 -8 -12 12164.5 1257.41 8 0.53368 -0.75397 -0.52376 -0.32577 -0.61065
-0.63570
-1 -8 -12 14045.0 1318.86 21 0.47873 -0.70042 -0.69191 -0.15963 -0.49220
-0.75372
-1 8 -12 10940.0 1269.89 6 -0.31798 0.10006 0.91703 -0.06210 -0.26954 -0.98023
-1 8 -13 5037.73 575.646 11 -0.28795 0.06255 -0.06892 0.92245 -0.97710 -0.37574
-1 8 -13 5622.59 774.997 24 -0.38746 0.16065 -0.04388 0.89578 -0.95205 -0.40042
-1 -8 -13 4528.50 733.106 8 0.47430 -0.70391 -0.53064 -0.31856 -0.65442
-0.69523
-1 -8 -13 6454.50 842.260 21 0.40977 -0.64076 -0.69828 -0.15316 -0.54513
-0.80388
-1 8 -14 806.646 236.836 11 -0.31969 0.08502 -0.01298 0.86666 -0.97230 -0.48377
-1 -8 -14 618.186 271.329 8 0.40430 -0.64323 -0.53518 -0.31368 -0.69990
-0.75303
-1 -8 -14 564.931 212.072 21 0.33085 -0.57113 -0.69967 -0.15167 -0.59876
-0.85333
-1 8 -14 457.154 213.482 24 -0.33822 0.10209 -0.00946 0.86153 -0.96773 -0.48793
-1 8 -15 1864.80 389.579 24 -0.26927 0.02381 0.03728 0.81496 -0.98279 -0.57604
1 8 15 1629.14 379.930 31 -0.05377 0.30387 0.80642 0.04140 0.58036 0.97562
-1 -8 -15 2630.35 453.321 21 0.23507 -0.48465 -0.69387 -0.15738 -0.65503
-0.90015
-1 -8 -16 157.805 130.040 21 0.10875 -0.36763 -0.67490 -0.17626 -0.71591
-0.94235
-1 -8 -16 51.8513 201.617 9 0.13961 -0.39605 -0.64759 -0.20262 -0.73207
-0.92751
1 -9 -16 1139.55 250.259 21 0.17493 -0.21953 -0.68638 -0.27061 -0.68583
-0.95297
1 -9 -16 1071.94 284.475 9 0.17627 -0.21885 -0.68386 -0.27253 -0.68770 -0.95256
-1 9 15 1060.41 281.096 31 -0.12467 0.16101 0.81668 0.13695 0.54835 0.98791
1 -9 -15 963.244 305.245 21 0.31551 -0.35082 -0.69928 -0.25781 -0.60840
-0.92732
1 9 -15 657.266 251.864 24 -0.11991 0.08842 0.13330 0.82551 -0.99082 -0.54886
1 9 -14 13125.3 1108.82 24 -0.19236 0.17020 0.08757 0.87106 -0.99093 -0.44558
1 -9 -14 19012.4 1271.93 21 0.41669 -0.44270 -0.69787 -0.25932 -0.54009
-0.89255
1 -9 -14 16497.1 1226.47 8 0.48735 -0.51222 -0.52938 -0.42581 -0.64523 -0.78803
1 9 -14 15676.0 1234.56 6 -0.10357 0.08160 0.88878 0.07284 -0.45456 -0.98288
1 9 -13 780.069 446.880 24 -0.24069 0.22786 0.05619 0.90227 -0.98684 -0.34648
1 9 -13 -290.732 366.588 6 -0.20341 0.19061 0.91173 0.04983 -0.37448 -0.95965
1 -9 -13 740.775 360.341 21 0.50017 -0.51688 -0.68884 -0.26844 -0.47447
-0.85508
1 -9 -13 433.331 260.943 8 0.55983 -0.57539 -0.51975 -0.43578 -0.58969 -0.74028
1 -9 -12 1989.67 585.300 20 0.59578 -0.60237 -0.33434 -0.62056 -0.67233
-0.55442
1 -9 -12 2078.31 518.811 8 0.62077 -0.62701 -0.50776 -0.44811 -0.53633 -0.69035
1 9 -12 1942.84 551.237 24 -0.27377 0.27027 0.03428 0.92401 -0.98204 -0.24810
1 -9 -12 2105.36 575.952 21 0.57012 -0.57753 -0.67476 -0.28261 -0.41182
-0.81464
1 9 -12 1304.98 429.577 6 -0.28528 0.28164 0.91800 0.04349 -0.30103 -0.92979
1 -9 -11 4105.77 758.759 8 0.67292 -0.66984 -0.49412 -0.46209 -0.48487 -0.63852
1 -9 -11 3673.08 776.457 20 0.64357 -0.64082 -0.32276 -0.63233 -0.63190
-0.49169
1 -9 -11 3770.75 784.551 21 0.62963 -0.62774 -0.65712 -0.30035 -0.35186
-0.77152
1 9 -11 4236.05 890.586 6 -0.35541 0.36093 0.91325 0.04818 -0.23183 -0.89568
1 9 -11 3376.81 648.467 24 -0.29487 0.30070 0.02011 0.93800 -0.97810 -0.14886
1 -9 -10 65.1846 258.547 21 0.68129 -0.67010 -0.63661 -0.32095 -0.29369
-0.72660
1 -9 -10 64.1873 403.566 20 0.68385 -0.67176 -0.31150 -0.64376 -0.59416
-0.42626
1 9 -10 453.827 325.501 24 -0.30519 0.32034 0.01313 0.94480 -0.97591 -0.04787
1 -9 -10 -214.099 335.288 8 0.71791 -0.70551 -0.47931 -0.47724 -0.43528
-0.58482
1 -9 -9 21655.7 1924.67 20 0.71756 -0.69613 -0.30087 -0.65456 -0.55961 -0.35764
1 -9 -9 24060.1 1754.60 8 0.75683 -0.73511 -0.46374 -0.49315 -0.38764 -0.52916
1 9 -9 18031.4 2185.27 32 -0.66468 0.68812 0.70522 0.25201 -0.30560 -0.61576
1 -9 -8 5412.53 789.105 8 0.79040 -0.75937 -0.44775 -0.50948 -0.34218 -0.47134
1 -9 -8 6977.10 1379.09 2 -0.73026 0.76151 -0.63224 -0.32489 -0.32496 -0.48878
1 -9 -8 5946.30 967.351 20 0.74518 -0.71441 -0.29122 -0.66439 -0.52897 -0.28511
1 9 -8 7067.47 1383.03 32 -0.71256 0.74539 0.66441 0.29263 -0.28849 -0.52961
1 -9 -7 17601.0 1372.17 8 0.81914 -0.77879 -0.43172 -0.52585 -0.29925 -0.41097
1 -9 -7 19469.5 2161.56 2 -0.76064 0.80110 -0.60630 -0.35110 -0.30146 -0.40906
1 9 -7 15736.7 2073.13 32 -0.74984 0.79207 0.62837 0.32847 -0.27335 -0.44149
-1 9 7 16226.7 1471.75 23 -0.81201 0.77270 0.52569 0.42977 0.17437 0.53612
1 -9 -6 60364.9 3606.98 2 -0.78469 0.83437 -0.58355 -0.37412 -0.28128 -0.32601
1 -9 -5 15307.0 1700.69 2 -0.80288 0.86177 -0.56483 -0.39310 -0.26496 -0.23911
1 -9 -4 2692.25 834.981 2 -0.81535 0.88346 -0.55114 -0.40706 -0.25315 -0.14770
1 -9 -3 11776.7 1366.68 2 -0.82193 0.89925 -0.54361 -0.41486 -0.24671 -0.05092
1 -9 -2 71007.0 3194.83 2 -0.82188 0.90841 -0.54367 -0.41507 -0.24676 0.05235
-1 -9 1 5592.80 780.094 2 -0.91470 0.81488 -0.40285 -0.55714 -0.13130 0.22746
1 -9 -1 4792.84 813.868 2 -0.81363 0.90939 -0.55307 -0.40594 -0.25481 0.16363
1 -9 0 11884.4 1188.66 2 -0.79410 0.89907 -0.57404 -0.38523 -0.27296 0.28501
-1 -9 0 11672.4 1167.46 2 -0.92396 0.81493 -0.38290 -0.57682 -0.11560 0.10853
1 -9 1 5606.84 821.647 2 -0.75707 0.87125 -0.60950 -0.35004 -0.30433 0.41959
-1 -9 -1 5555.97 863.807 2 -0.92655 0.80830 -0.37699 -0.58247 -0.11097 0.00068
-1 -9 -2 2752.33 648.119 2 -0.92441 0.79695 -0.38188 -0.57731 -0.11480 -0.09871
-1 -9 -3 1061.52 527.947 2 -0.91829 0.78161 -0.39533 -0.56359 -0.12536 -0.19137
-1 -9 -4 43748.3 2775.40 2 -0.90830 0.76240 -0.41566 -0.54300 -0.14145 -0.27850
-1 -9 -5 1914.39 599.424 2 -0.89422 0.73911 -0.44158 -0.51681 -0.16220 -0.36097
-1 -9 -6 1020.31 464.820 2 -0.87560 0.71128 -0.47207 -0.48605 -0.18695 -0.43945
-1 -9 -7 2288.11 629.753 21 0.69219 -0.86773 -0.63155 -0.32700 -0.28056
-0.44983
1 9 7 2173.04 671.554 23 -0.67513 0.84956 0.68773 0.26812 0.19974 0.53024
-1 9 -7 3355.24 545.244 11 -0.32529 0.15577 -0.00286 0.96200 -0.97100 0.23740
-1 -9 -7 2619.99 812.264 2 -0.85182 0.67828 -0.50627 -0.45158 -0.21520 -0.51442
-1 -9 -7 2183.50 505.558 8 0.68997 -0.86384 -0.48887 -0.46904 -0.46670 -0.26285
-1 9 -7 2624.95 556.076 22 -0.71860 0.55026 0.12225 0.83630 -0.74662 0.01040
-1 9 -7 3029.45 1138.07 32 -0.85168 0.67990 0.50337 0.45327 -0.22068 -0.51363
-1 -9 -8 9006.14 1040.13 8 0.66437 -0.84756 -0.49659 -0.46098 -0.49372 -0.33912
-1 -9 -8 7179.91 1076.55 21 0.65769 -0.84253 -0.64666 -0.31180 -0.32106
-0.51242
-1 9 -8 10656.0 1622.86 32 -0.81730 0.63613 0.55095 0.40587 -0.24075 -0.59681
-1 9 -8 8667.69 910.660 22 -0.71798 0.54033 0.12700 0.83196 -0.74636 -0.09313
-1 9 -8 9738.06 844.372 11 -0.31368 0.13489 -0.02377 0.98305 -0.97354 0.13671
-1 -9 -9 3853.59 781.269 21 0.61799 -0.81213 -0.66104 -0.29732 -0.36414
-0.57243
-1 9 -9 4360.88 1097.83 32 -0.77260 0.58203 0.60421 0.35280 -0.26319 -0.67763
-1 9 -9 4262.50 670.157 22 -0.71561 0.52865 0.14394 0.81542 -0.74528 -0.19748
-1 -9 -9 3791.40 709.842 8 0.63284 -0.82535 -0.50490 -0.45233 -0.52493 -0.41121
-1 9 -9 3846.58 542.347 11 -0.30834 0.12028 -0.03328 0.99271 -0.97451 0.03445
-1 9 -10 11450.5 1678.69 32 -0.71419 0.51424 0.66291 0.29429 -0.28786 -0.75622
-1 9 -10 11556.3 937.569 11 -0.30942 0.11210 -0.03135 0.99093 -0.97433 -0.06897
-1 -9 -10 10590.1 1276.54 21 0.57256 -0.77600 -0.67415 -0.28412 -0.40949
-0.63016
-1 -9 -10 11636.4 1233.79 8 0.59520 -0.79703 -0.51327 -0.44363 -0.55953
-0.47989
-1 -9 -11 1800.61 527.607 21 0.51998 -0.73272 -0.68551 -0.27267 -0.45750
-0.68524
-1 -9 -11 1638.92 515.624 8 0.55089 -0.76203 -0.52119 -0.43536 -0.59698
-0.54574
-1 9 -11 1555.83 291.720 11 -0.31720 0.11060 -0.01747 0.97719 -0.97284 -0.17369
-1 -9 -12 35545.3 2035.90 8 0.49893 -0.71939 -0.52815 -0.42807 -0.63688
-0.60912
-1 9 -12 33854.8 1459.67 11 -0.33226 0.11639 0.00986 0.95001 -0.96917 -0.28059
-1 9 -12 32130.2 2074.83 6 -0.31877 0.10076 0.91698 0.04471 -0.26876 -0.98107
-1 -9 -13 644.161 337.175 21 0.38994 -0.62127 -0.69919 -0.25879 -0.55927
-0.78964
-1 -9 -13 229.307 249.511 8 0.43764 -0.66742 -0.53347 -0.42240 -0.67901
-0.67028
-1 9 -13 751.016 343.530 6 -0.22275 -0.00443 0.91428 0.04747 -0.35780 -0.99534
-1 -9 -14 1785.22 395.498 21 0.30897 -0.54961 -0.69904 -0.25884 -0.61243
-0.83956
-1 -9 -15 541.007 212.286 21 0.20792 -0.45785 -0.69085 -0.26694 -0.66936
-0.88573
-1 -9 -15 483.959 258.126 9 0.19717 -0.44459 -0.70351 -0.25351 -0.66061
-0.89556
1 9 15 144.815 184.295 31 -0.03651 0.28679 0.80323 0.15076 0.58763 0.96824
-1 -9 -16 623.178 192.953 21 0.06622 -0.32545 -0.66577 -0.29192 -0.73320
-0.92497
-1 -9 -16 373.144 174.839 9 0.11087 -0.36753 -0.61763 -0.33920 -0.76418
-0.89521
1 -10 -15 411.949 192.224 21 0.27264 -0.30829 -0.69708 -0.36656 -0.63405
-0.90157
1 -10 -15 29.9248 171.184 9 0.23336 -0.26693 -0.73570 -0.32750 -0.61042
-0.92642
1 10 -14 3612.46 563.029 6 -0.08757 0.06550 0.88363 0.18475 -0.46649 -0.97101
1 -10 -14 3687.30 541.695 21 0.38236 -0.40871 -0.69944 -0.36429 -0.56455
-0.86798
1 -10 -14 4164.34 589.280 8 0.43403 -0.45907 -0.53370 -0.52818 -0.68134
-0.75157
1 -10 -13 395.599 303.282 8 0.51241 -0.52814 -0.52657 -0.53564 -0.62691
-0.70271
1 -10 -13 523.472 329.687 21 0.46965 -0.48671 -0.69304 -0.37078 -0.49952
-0.82993
1 10 -13 -231.408 362.266 6 -0.19319 0.18029 0.91012 0.15819 -0.38314 -0.95105
1 -10 -12 2784.51 605.249 8 0.57678 -0.58319 -0.51680 -0.54575 -0.57550
-0.65083
1 10 -12 2094.38 611.881 6 -0.27708 0.27334 0.91792 0.15033 -0.30873 -0.92215
1 -10 -12 2089.13 583.226 21 0.54206 -0.54982 -0.68120 -0.38272 -0.43788
-0.78848
1 -10 -11 9965.78 1175.07 21 0.60294 -0.60140 -0.66575 -0.39826 -0.37960
-0.74368
1 -10 -11 10106.6 1125.57 8 0.63101 -0.62810 -0.50534 -0.55754 -0.52668
-0.59636
1 10 -11 11204.5 1340.77 6 -0.34775 0.35317 0.91427 0.15392 -0.23969 -0.88788
1 10 -10 3739.86 1007.77 15 -0.18206 0.19689 0.98200 0.08480 -0.06807 -0.95540
1 -10 -10 2750.62 565.715 21 0.65526 -0.64442 -0.64763 -0.41648 -0.32380
-0.69639
1 -10 -10 4075.51 802.554 8 0.67723 -0.66501 -0.49283 -0.57040 -0.48034
-0.53941
1 -10 -10 3269.46 773.244 20 0.61748 -0.60554 -0.32931 -0.73230 -0.65452
-0.36572
1 10 -9 1518.62 775.152 32 -0.63811 0.66166 0.72559 0.33779 -0.31412 -0.60744
1 -10 -9 4157.91 747.525 8 0.71676 -0.69522 -0.47973 -0.58384 -0.43662 -0.47984
-1 10 8 8134.74 1110.93 23 -0.73395 0.70424 0.62621 0.43540 0.19062 0.62281
1 -10 -8 7949.26 1028.76 8 0.75043 -0.71957 -0.46650 -0.59741 -0.39581 -0.41735
1 -10 -7 21458.2 1624.26 8 0.77879 -0.73861 -0.45358 -0.61067 -0.35843 -0.35145
1 -10 -7 23611.5 2613.05 2 -0.73343 0.77366 -0.62967 -0.43434 -0.32260 -0.38763
-1 10 7 25258.4 1926.55 23 -0.77840 0.73929 0.57214 0.48965 0.18206 0.52824
1 10 -7 23420.8 2602.20 32 -0.72181 0.76414 0.65584 0.40716 -0.28490 -0.43015
-1 10 6 1537.27 642.567 23 -0.81114 0.76262 0.52696 0.53500 0.17459 0.43258
1 10 -6 1618.95 849.529 32 -0.74969 0.80141 0.62853 0.43428 -0.27342 -0.33836
1 -10 -6 392.108 419.968 2 -0.75664 0.80609 -0.60988 -0.45439 -0.30467 -0.30234
1 10 -5 1322.43 738.591 32 -0.76999 0.83111 0.60708 0.45554 -0.26440 -0.24413
1 -10 -5 96.6286 334.298 2 -0.77378 0.83245 -0.59413 -0.47041 -0.29062 -0.21317
-1 10 5 457.026 353.162 23 -0.83489 0.77696 0.49063 0.57152 0.16838 0.33566
1 -10 -4 1358.90 596.849 2 -0.78493 0.85281 -0.58331 -0.48151 -0.28107 -0.11950
1 -10 -3 481.831 407.399 2 -0.78978 0.86687 -0.57845 -0.48663 -0.27682 -0.02053
1 -10 -2 245.657 330.732 2 -0.78742 0.87373 -0.58082 -0.48452 -0.27889 0.08477
1 -10 -1 -19.6784 282.789 2 -0.77608 0.87160 -0.59194 -0.47367 -0.28868 0.19778
1 -10 0 14220.5 1447.01 2 -0.75231 0.85705 -0.61370 -0.45218 -0.30811 0.32043
-1 -10 0 14379.9 1411.52 2 -0.88969 0.78043 -0.44936 -0.61698 -0.16848 0.16169
-1 -10 -1 5195.17 893.743 2 -0.89575 0.77727 -0.43891 -0.62716 -0.16005 0.05004
-1 -10 -2 10948.6 1357.06 2 -0.89567 0.76798 -0.43905 -0.62676 -0.16016
-0.05307
-1 -10 -3 2426.94 732.344 2 -0.89069 0.75378 -0.44766 -0.61787 -0.16711
-0.14934
-1 -10 -4 18844.9 1948.19 2 -0.88127 0.73514 -0.46319 -0.60208 -0.17970
-0.23997
-1 -10 -5 5143.14 1083.95 2 -0.86740 0.71206 -0.48440 -0.58060 -0.19708
-0.32582
1 10 5 6225.98 1059.99 23 -0.71756 0.87338 0.64438 0.41815 0.19339 0.33014
1 10 6 2270.28 623.681 23 -0.68742 0.85264 0.67569 0.38667 0.19802 0.42865
-1 -10 -6 1847.09 602.148 21 0.69240 -0.85899 -0.63145 -0.43374 -0.28030
-0.34691
-1 10 -6 2440.24 1072.23 32 -0.84842 0.68613 0.50818 0.55441 -0.22271 -0.40854
-1 -10 -6 3411.89 937.705 2 -0.84879 0.68423 -0.51032 -0.55441 -0.21858
-0.40754
1 10 7 257.161 344.257 23 -0.64633 0.82096 0.71444 0.34774 0.20346 0.52633
-1 -10 -7 -317.465 279.294 8 0.64180 -0.81584 -0.50267 -0.56192 -0.51628
-0.21292
-1 -10 -7 276.890 306.266 21 0.66382 -0.83971 -0.64416 -0.42094 -0.31408
-0.41622
-1 -10 -7 -61.1868 264.562 2 -0.82491 0.65114 -0.54012 -0.52434 -0.24373
-0.48561
-1 10 -7 296.696 555.727 32 -0.82184 0.65016 0.54503 0.51775 -0.23826 -0.49625
-1 -10 -8 5395.54 840.444 8 0.61802 -0.80138 -0.50839 -0.55586 -0.53888
-0.29361
-1 10 -8 3476.82 1139.52 32 -0.78714 0.60607 0.58780 0.47518 -0.25628 -0.58148
1 10 8 4402.81 860.920 23 -0.59125 0.77528 0.76032 0.30167 0.20944 0.62349
-1 -10 -8 3691.96 751.006 21 0.63002 -0.81521 -0.65699 -0.40801 -0.35145
-0.48193
-1 -10 -9 2454.10 635.984 21 0.59066 -0.78515 -0.66932 -0.39559 -0.39188
-0.54458
-1 10 -9 3165.00 963.922 32 -0.74218 0.55172 0.63612 0.42705 -0.27661 -0.66441
-1 -10 -9 3052.92 637.845 8 0.58742 -0.78009 -0.51480 -0.54911 -0.56636
-0.36942
-1 10 -10 2743.97 903.590 32 -0.68358 0.48373 0.68977 0.37359 -0.29913 -0.74515
-1 -10 -10 4035.00 790.403 21 0.54502 -0.74881 -0.68057 -0.38424 -0.43519
-0.60436
-1 -10 -10 4356.07 736.582 8 0.54987 -0.75186 -0.52135 -0.54222 -0.59780
-0.44127
-1 -10 -11 4525.87 782.011 21 0.49188 -0.70497 -0.69009 -0.37462 -0.48140
-0.66124
-1 -10 -11 4239.20 727.737 8 0.50476 -0.71607 -0.52748 -0.53575 -0.63261
-0.50976
-1 -10 -12 1342.33 401.990 21 0.43020 -0.65258 -0.69692 -0.36770 -0.53008
-0.71565
-1 -10 -12 1409.24 455.120 8 0.45085 -0.67148 -0.53257 -0.53032 -0.67035
-0.57530
-1 10 -12 2015.02 538.119 6 -0.30978 0.09167 0.91747 0.15098 -0.27756 -0.97233
-1 10 -13 14992.0 1221.22 6 -0.21109 -0.01618 0.91282 0.15570 -0.36791 -0.98530
-1 -10 -13 16293.9 1188.54 21 0.35847 -0.59016 -0.69985 -0.36467 -0.58078
-0.76803
-1 -10 -14 379.092 240.238 21 0.27285 -0.51383 -0.69709 -0.36734 -0.63393
-0.81797
1 10 14 101.307 186.906 31 -0.15447 0.39548 0.81960 0.24066 0.53384 0.91876
1 10 15 -305.078 183.481 31 0.00676 0.24369 0.79403 0.26612 0.60493 0.95081
-1 -10 -15 97.2539 174.252 9 0.16687 -0.41452 -0.67477 -0.38887 -0.69945
-0.85652
-1 -10 -15 159.007 151.427 21 0.16040 -0.41068 -0.68415 -0.38019 -0.69278
-0.86221
1 -11 -15 436.786 172.252 21 0.20050 -0.23651 -0.68992 -0.48025 -0.67315
-0.86238
1 -11 -14 3281.48 476.050 21 0.33162 -0.35832 -0.69969 -0.47058 -0.59827
-0.83416
1 -11 -13 7472.86 822.428 8 0.44616 -0.46206 -0.53291 -0.63599 -0.67345
-0.65582
1 -11 -13 8564.08 828.913 21 0.42572 -0.44313 -0.69726 -0.47311 -0.53342
-0.79593
1 11 -13 6524.26 793.332 6 -0.17075 0.15775 0.90599 0.26909 -0.40178 -0.93248
1 -11 -12 587.160 315.594 8 0.51692 -0.52350 -0.52601 -0.64322 -0.62352
-0.60246
1 11 -12 311.946 342.589 6 -0.25913 0.25529 0.91731 0.25771 -0.32530 -0.90564
1 -11 -12 195.478 265.854 21 0.50252 -0.51062 -0.68847 -0.48199 -0.47249
-0.75378
1 -11 -11 10979.5 1125.24 8 0.57486 -0.57213 -0.51715 -0.65242 -0.57714
-0.54555
1 -11 -11 8966.30 1030.25 21 0.56646 -0.56526 -0.67567 -0.49489 -0.41530
-0.70788
1 11 -11 12869.9 1385.99 6 -0.33174 0.33707 0.91598 0.25897 -0.25588 -0.87175
1 -11 -10 -36.4614 259.482 21 0.62033 -0.60984 -0.66027 -0.51038 -0.36169
-0.65840
1 11 -10 699.493 551.112 15 -0.16805 0.18287 0.98381 0.18950 -0.07883 -0.94482
1 -11 -10 608.578 351.569 8 0.62322 -0.61116 -0.50719 -0.66271 -0.53404
-0.48536
1 11 -9 2819.82 678.025 25 -0.64667 0.67118 0.65343 0.51702 -0.44947 -0.46970
-1 11 9 3115.59 680.073 23 -0.63101 0.61090 0.72785 0.43990 0.20527 0.71111
1 -11 -9 2131.75 548.783 8 0.66376 -0.64239 -0.49677 -0.67348 -0.49434 -0.42177
1 -11 -9 2149.28 624.633 21 0.66662 -0.64683 -0.64300 -0.52775 -0.31087
-0.60614
1 11 -8 5529.13 1082.72 13 -0.30620 0.33989 0.94728 0.22617 0.06066 -0.87886
-1 11 8 5769.81 966.845 23 -0.69336 0.66384 0.66972 0.49820 0.19715 0.61610
1 11 -8 4169.78 1229.73 32 -0.65090 0.68395 0.71598 0.45337 -0.31010 -0.50840
1 -11 -8 5893.72 893.612 8 0.69752 -0.66683 -0.48641 -0.68418 -0.45841 -0.35440
1 11 -8 6293.15 1073.44 25 -0.68138 0.71540 0.61366 0.55666 -0.45808 -0.35804
-1 11 7 975.784 591.107 23 -0.73906 0.70014 0.62036 0.54775 0.18972 0.52040
1 11 -7 660.574 785.281 32 -0.68740 0.72984 0.68656 0.48260 -0.29778 -0.41746
1 -11 -6 1760.43 802.441 2 -0.72188 0.77110 -0.63891 -0.53198 -0.33110 -0.27564
1 11 -6 2283.57 902.104 32 -0.71501 0.76684 0.66216 0.50680 -0.28755 -0.32443
-1 11 6 1239.63 521.254 23 -0.77281 0.72448 0.57936 0.58893 0.18323 0.42375
-1 11 5 18117.3 1715.86 23 -0.79732 0.73959 0.54666 0.62181 0.17788 0.32597
1 11 -5 14498.5 2068.77 32 -0.73486 0.79608 0.64335 0.52542 -0.27965 -0.22907
-1 11 4 21516.5 1836.04 23 -0.81428 0.74714 0.52235 0.64630 0.17381 0.22691
-1 11 4 23915.8 2850.39 26 -0.78564 0.71569 0.47019 0.69741 0.32811 0.07345
1 -11 -4 23488.6 2349.06 2 -0.74767 0.81533 -0.61773 -0.55370 -0.31174 -0.08855
1 11 -4 23248.9 2492.05 32 -0.74755 0.81817 0.63071 0.53788 -0.27433 -0.13113
1 11 -3 2098.01 735.608 32 -0.75326 0.83327 0.62485 0.54354 -0.27187 -0.03033
1 11 -3 1287.87 612.892 23 -0.61681 0.69758 0.73983 0.43048 0.20684 -0.50854
-1 11 3 1457.93 1015.32 26 -0.78657 0.70702 0.46800 0.69969 0.32874 -0.03033
1 -11 -3 2520.12 753.819 2 -0.75047 0.82734 -0.61531 -0.55638 -0.30956 0.01248
-1 11 3 1079.83 375.951 23 -0.82469 0.74815 0.50665 0.66219 0.17114 0.12645
-1 11 3 1360.61 548.774 25 -0.61417 0.53927 0.68737 0.48083 -0.44071 0.73846
1 -11 -3 1552.63 454.397 28 0.80432 -0.72843 -0.58966 -0.57918 0.13382 -0.43506
1 11 -2 13524.3 1752.24 32 -0.75169 0.84109 0.62647 0.54173 -0.27255 0.07361
1 -11 -2 12475.1 1555.23 2 -0.74529 0.83138 -0.61977 -0.55219 -0.31359 0.11974
1 -11 -2 15634.6 1577.32 28 0.82456 -0.73902 -0.55821 -0.61053 0.15818 -0.35604
1 11 -2 14080.1 1549.62 23 -0.65943 0.74960 0.70254 0.46758 0.20183 -0.40040
-1 11 2 13154.4 1406.47 25 -0.67254 0.58813 0.62417 0.54417 -0.45596 0.65066
-1 11 2 13615.6 1452.24 23 -0.82907 0.74312 0.49985 0.66917 0.16997 0.02449
1 -11 -1 9902.39 1331.53 2 -0.73002 0.82532 -0.63244 -0.53979 -0.32514 0.23451
1 11 -1 8427.03 1248.90 23 -0.68898 0.78856 0.67413 0.49582 0.19779 -0.29323
1 11 -1 9490.18 1306.11 25 -0.68010 0.78066 0.61520 0.55416 -0.45778 0.36302
1 11 -1 10611.3 1592.95 32 -0.74201 0.84080 0.63629 0.53172 -0.27668 0.18100
1 -11 -1 9575.84 1206.15 28 0.83999 -0.74480 -0.53162 -0.63702 0.17793 -0.27241
-1 11 1 10099.6 1211.24 23 -0.82747 0.73212 0.50235 0.66685 0.17040 -0.07907
-1 11 0 156.816 334.153 23 -0.81947 0.71472 0.51460 0.65478 0.17249 -0.18429
1 11 0 -600.874 578.846 25 -0.65066 0.76073 0.64906 0.52016 -0.45050 0.45879
1 11 0 -459.371 556.290 23 -0.70804 0.81702 0.65456 0.51521 0.19491 -0.18722
-1 11 -1 4378.59 1078.36 32 -0.85622 0.74100 0.49655 0.67125 -0.21780 0.10265
-1 -11 -1 3230.80 745.081 2 -0.85645 0.73775 -0.49996 -0.67272 -0.20995 0.10022
1 11 1 2350.04 664.006 25 -0.61194 0.73152 0.68959 0.47949 -0.44009 0.55143
1 11 1 3174.27 771.270 23 -0.71822 0.83661 0.64367 0.52591 0.19328 -0.08246
-1 11 -1 2629.54 695.354 23 -0.80409 0.68993 0.53713 0.63243 0.17629 -0.29122
-1 11 -2 10156.0 1259.70 23 -0.77960 0.65604 0.57057 0.59917 0.18181 -0.39987
1 11 2 10693.5 1271.10 25 -0.56250 0.69159 0.73568 0.43326 -0.42564 0.64003
1 11 2 10324.1 1339.07 23 -0.72047 0.84826 0.64122 0.52818 0.19291 0.02104
-1 -11 -2 8469.18 1306.85 2 -0.85930 0.73139 -0.49600 -0.67641 -0.20667
-0.00629
-1 11 -3 38.5313 542.163 32 -0.85615 0.72215 0.49665 0.67153 -0.21784 -0.10383
1 11 3 411.018 349.643 23 -0.71522 0.85241 0.64691 0.52231 0.19377 0.12331
1 11 3 803.958 445.088 25 -0.50062 0.63921 0.78580 0.38301 -0.40598 0.72342
-1 -11 -3 -278.375 317.421 2 -0.85612 0.71899 -0.50042 -0.67173 -0.21033
-0.10585
-1 -11 -4 6514.13 1197.59 2 -0.84772 0.70137 -0.51172 -0.66015 -0.21976
-0.19964
-1 11 -4 6746.92 1414.71 32 -0.84766 0.70426 0.50929 0.65908 -0.22318 -0.20175
1 11 4 5754.16 1080.72 23 -0.70240 0.84901 0.66045 0.50859 0.19579 0.22443
1 11 4 5411.18 884.968 25 -0.42418 0.57228 0.83786 0.33081 -0.37966 0.80015
1 11 5 867.611 514.497 23 -0.68151 0.83752 0.68153 0.48733 0.19886 0.32449
-1 -11 -5 130.762 236.590 21 0.67521 -0.83285 -0.63932 -0.53251 -0.30088
-0.22314
-1 11 -5 925.744 566.763 32 -0.83357 0.68079 0.52926 0.63930 -0.23161 -0.29658
-1 -11 -5 60.7581 317.294 2 -0.83434 0.67878 -0.52876 -0.64285 -0.23409
-0.28854
1 11 6 13855.1 1559.93 23 -0.65145 0.81686 0.70983 0.45884 0.20283 0.42364
-1 11 -6 14391.4 2195.43 32 -0.81341 0.65124 0.55593 0.61282 -0.24285 -0.38859
-1 -11 -6 10357.7 1160.84 21 0.65354 -0.82048 -0.64830 -0.52343 -0.32573
-0.30138
-1 11 -7 10.9599 535.084 32 -0.78629 0.61472 0.58878 0.58017 -0.25669 -0.47801
1 11 7 688.667 426.099 23 -0.61039 0.78521 0.74509 0.42340 0.20752 0.52209
-1 -11 -7 8.32866 253.950 21 0.62609 -0.80233 -0.65834 -0.51330 -0.35562
-0.37457
-1 11 -8 1046.76 787.761 32 -0.75082 0.56986 0.62737 0.54176 -0.27293 -0.56503
1 11 8 675.297 415.656 23 -0.55525 0.73947 0.78704 0.38128 0.21262 0.62011
-1 -11 -8 521.944 241.848 8 0.55631 -0.73984 -0.52033 -0.65060 -0.59258
-0.23956
-1 -11 -8 845.687 452.658 21 0.59286 -0.77839 -0.66870 -0.50284 -0.38971
-0.44357
-1 -11 -9 -385.416 414.964 21 0.55353 -0.74837 -0.67870 -0.49275 -0.42738
-0.50898
-1 11 -9 60.6081 600.583 32 -0.70481 0.51446 0.67140 0.49792 -0.29142 -0.64979
-1 -11 -9 -93.0601 305.379 8 0.52679 -0.71964 -0.52472 -0.64587 -0.61599
-0.31944
-1 -11 -10 7671.29 1016.89 21 0.50677 -0.71090 -0.68778 -0.48357 -0.46888
-0.57057
-1 11 -10 5999.73 1255.30 32 -0.64469 0.44495 0.72068 0.44883 -0.31207 -0.73241
-1 -11 -10 7256.79 914.912 8 0.48898 -0.69114 -0.52922 -0.64104 -0.64407
-0.39465
-1 -11 -11 -129.719 260.589 8 0.44209 -0.65357 -0.53318 -0.63673 -0.67612
-0.46589
-1 -11 -11 128.953 314.616 21 0.45198 -0.66542 -0.69499 -0.47626 -0.51345
-0.62909
-1 11 -12 3312.64 667.771 6 -0.29021 0.07201 0.91799 0.25722 -0.29636 -0.95360
-1 -11 -12 129.662 243.787 21 0.38817 -0.61090 -0.69925 -0.47191 -0.56051
-0.68512
-1 -11 -13 5236.34 673.689 21 0.31277 -0.54480 -0.69918 -0.47188 -0.61009
-0.73862
-1 11 -13 7104.44 766.245 6 -0.18468 -0.04269 0.90865 0.26662 -0.39027 -0.96300
-1 -11 -14 640.597 212.760 21 0.21662 -0.45794 -0.69188 -0.47909 -0.66484
-0.78695
-1 -11 -14 804.714 244.438 9 0.20765 -0.44629 -0.71308 -0.45737 -0.64651
-0.80605
1 11 14 194.888 172.927 31 -0.10851 0.34970 0.81475 0.35168 0.55596 0.89653
1 -12 -14 413.399 184.371 9 0.23071 -0.25550 -0.73343 -0.54320 -0.61423
-0.81900
1 -12 -14 63.8052 137.707 21 0.25137 -0.27843 -0.69541 -0.58140 -0.64610
-0.78624
1 -12 -13 1209.52 309.552 21 0.36343 -0.38118 -0.69981 -0.57709 -0.57746
-0.75179
1 12 -13 1883.74 427.236 6 -0.13168 0.11858 0.89685 0.38499 -0.43302 -0.90130
1 -12 -12 1677.44 398.722 8 0.43184 -0.43859 -0.53383 -0.74208 -0.68275
-0.54288
1 12 -12 1960.53 491.924 6 -0.22947 0.22554 0.91501 0.36676 -0.35190 -0.87911
1 -12 -12 1983.30 421.244 21 0.44769 -0.45615 -0.69541 -0.58159 -0.51677
-0.70939
1 -12 -11 2415.75 543.834 21 0.51662 -0.51578 -0.68611 -0.59099 -0.46041
-0.66267
1 -12 -11 1813.00 432.104 8 0.49723 -0.49467 -0.52834 -0.74791 -0.63811
-0.48422
1 12 -11 1259.65 425.206 6 -0.30626 0.31148 0.91762 0.36409 -0.28097 -0.84672
1 -12 -10 613.525 337.780 8 0.54959 -0.53771 -0.52140 -0.75519 -0.59803
-0.42102
1 12 -10 -43.1819 423.621 15 -0.14249 0.15730 0.98621 0.29360 -0.09827 -0.92556
1 -12 -10 407.663 367.439 21 0.57404 -0.56390 -0.67377 -0.60342 -0.40807
-0.61192
1 -12 -9 1811.96 545.006 8 0.59194 -0.57074 -0.51392 -0.76301 -0.56240 -0.35335
1 12 -9 2113.88 616.068 25 -0.59392 0.61873 0.70707 0.56965 -0.43496 -0.48435
1 -12 -9 3192.24 1043.61 21 0.62212 -0.60268 -0.65968 -0.61761 -0.35981
-0.55710
-1 12 9 1795.35 526.876 23 -0.57934 0.55941 0.76943 0.50465 0.21055 0.70564
-1 12 8 3627.82 822.596 23 -0.64510 0.61577 0.71553 0.55872 0.20361 0.60944
1 12 -8 3757.25 879.553 13 -0.27586 0.30968 0.95813 0.32184 0.04535 -0.86375
1 12 -8 3506.34 763.388 25 -0.63274 0.66705 0.66835 0.60823 -0.44579 -0.37047
1 -12 -8 2793.00 696.032 21 0.66303 -0.63429 -0.64449 -0.63289 -0.31499
-0.49884
1 12 -7 6464.64 1419.30 32 -0.64586 0.68840 0.71981 0.55551 -0.31170 -0.40373
1 12 -7 7750.21 1283.02 25 -0.65792 0.70174 0.64097 0.63547 -0.45234 -0.26086
-1 12 7 9026.01 1279.91 23 -0.69303 0.65430 0.67006 0.60438 0.19720 0.51273
1 -12 -7 6661.32 1088.53 21 0.69774 -0.65970 -0.62887 -0.64861 -0.27374
-0.43700
1 12 -6 -319.805 587.905 32 -0.67361 0.72554 0.69803 0.57709 -0.30259 -0.30959
1 12 -6 -41.9364 479.417 25 -0.67310 0.72643 0.62350 0.65280 -0.45610 -0.15406
-1 12 6 -290.608 290.732 23 -0.72833 0.68019 0.63254 0.64207 0.19159 0.41521
1 12 -5 37.7977 497.958 25 -0.68016 0.74300 0.61513 0.66104 -0.45779 -0.04931
1 12 -5 301.093 523.568 32 -0.69323 0.75456 0.68156 0.59337 -0.29569 -0.21323
-1 12 5 750.066 537.846 23 -0.75389 0.69635 0.60287 0.67193 0.18698 0.31668
1 12 -4 548.522 427.936 25 -0.68001 0.75236 0.61530 0.66073 -0.45776 0.05370
1 12 -4 -273.472 514.012 32 -0.70534 0.77606 0.67093 0.60381 -0.29123 -0.11443
-1 12 4 539.068 413.013 23 -0.77146 0.70451 0.58109 0.69389 0.18351 0.21702
-1 12 3 1715.32 599.891 25 -0.56613 0.49153 0.73250 0.54197 -0.42674 0.72435
1 -12 -3 1604.83 699.487 2 -0.70253 0.77917 -0.65359 -0.62472 -0.34475 0.04796
1 12 -3 103.904 568.661 32 -0.71007 0.79018 0.66667 0.60788 -0.28944 -0.01296
1 12 -3 295.446 517.470 23 -0.56883 0.64979 0.77724 0.49939 0.21148 -0.51337
1 12 -3 1459.05 935.128 25 -0.67300 0.75485 0.62363 0.65227 -0.45608 0.15507
-1 12 3 829.412 396.070 23 -0.78204 0.70568 0.56737 0.70779 0.18129 0.11612
1 12 -2 -56.4631 417.650 25 -0.65903 0.75039 0.63971 0.63605 -0.45263 0.25467
1 12 -2 553.093 668.127 23 -0.61304 0.70341 0.74293 0.53352 0.20724 -0.40600
-1 12 2 335.822 425.575 25 -0.62545 0.54135 0.67592 0.59868 -0.44382 0.63838
1 12 -2 87.8546 486.648 32 -0.70708 0.79658 0.66937 0.60499 -0.29057 0.09143
-1 12 2 -179.284 431.383 23 -0.78611 0.70036 0.56196 0.71339 0.18040 0.01387
-1 12 1 23136.7 2047.86 23 -0.78371 0.68855 0.56516 0.71036 0.18093 -0.08978
1 12 -1 21946.1 2335.38 32 -0.69545 0.79435 0.67964 0.59453 -0.29488 0.19900
1 -12 -1 24224.7 2078.74 28 0.80507 -0.71008 -0.58856 -0.68633 0.13470 -0.22928
-1 12 1 23729.5 1998.54 25 -0.67130 0.57769 0.62561 0.64913 -0.45566 0.54717
1 12 -1 22797.8 2125.10 23 -0.64392 0.74369 0.71658 0.55969 0.20376 -0.29938
-1 12 1 29074.9 2485.27 32 -0.77590 0.67957 0.60056 0.67301 -0.26165 0.35282
1 12 -1 20705.5 1934.54 25 -0.63768 0.73855 0.66312 0.61251 -0.44711 0.35221
1 12 0 316.284 411.751 25 -0.60821 0.71859 0.69328 0.58221 -0.43904 0.44719
1 12 0 449.094 652.660 32 -0.67350 0.78179 0.69811 0.57587 -0.30262 0.31000
1 -12 0 604.084 388.033 28 0.81512 -0.71047 -0.57331 -0.70148 0.14662 -0.13783
1 12 0 124.968 360.853 23 -0.66405 0.77323 0.69824 0.57785 0.20123 -0.19372
-1 12 0 -270.400 526.115 32 -0.79863 0.69290 0.57424 0.69953 -0.25057 0.23848
-1 12 0 154.908 366.765 23 -0.77437 0.66980 0.57737 0.69833 0.18291 -0.19490
-1 12 -1 310.444 488.879 32 -0.81134 0.69622 0.55856 0.71540 -0.24396 0.12861
1 12 1 -296.646 398.967 23 -0.67506 0.79364 0.68779 0.58812 0.19975 -0.08912
1 -12 1 -31.2098 274.715 28 0.82012 -0.70582 -0.56542 -0.70928 0.15270 -0.04052
-1 12 -1 175.122 459.407 23 -0.75707 0.64310 0.59902 0.67687 0.18637 -0.30149
1 12 1 131.196 377.578 25 -0.56958 0.68947 0.72944 0.54591 -0.42778 0.53898
-1 -12 -2 2429.07 726.483 2 -0.81381 0.68567 -0.55287 -0.72615 -0.25464 0.04196
-1 12 -2 3440.83 791.510 23 -0.73005 0.60667 0.63062 0.64545 0.19130 -0.40955
-1 12 -2 5198.59 1272.55 32 -0.81623 0.69172 0.55233 0.72181 -0.24134 0.02273
1 12 2 3935.26 838.443 23 -0.67789 0.80588 0.68505 0.59067 0.19936 0.01440
1 12 2 4410.26 895.199 25 -0.52047 0.64985 0.77057 0.50464 -0.41245 0.62671
-1 12 -3 442.318 376.579 23 -0.69037 0.55759 0.67274 0.60351 0.19759 -0.51897
1 12 3 -469.817 365.812 25 -0.45917 0.59806 0.81528 0.45980 -0.39196 0.70927
1 12 3 446.864 480.720 23 -0.67296 0.81035 0.68981 0.58574 0.20004 0.11686
-1 12 -3 110.079 682.981 32 -0.81446 0.68057 0.55459 0.71974 -0.24229 -0.07957
-1 -12 -3 -522.827 495.268 2 -0.81319 0.67584 -0.55356 -0.72519 -0.25523
-0.06067
1 12 4 764.556 525.703 23 -0.66022 0.80701 0.70181 0.57355 0.20173 0.21830
-1 12 -4 1266.46 744.690 32 -0.80656 0.66328 0.56453 0.70999 -0.24648 -0.17864
1 12 4 1537.63 510.139 25 -0.38351 0.53191 0.86166 0.41327 -0.36485 0.78521
1 12 5 4291.00 1044.35 23 -0.63913 0.79533 0.72081 0.55438 0.20433 0.31883
-1 12 -5 5258.43 1354.44 32 -0.79255 0.63987 0.58148 0.69324 -0.25362 -0.27476
-1 -12 -6 7802.55 998.628 21 0.60252 -0.76980 -0.66588 -0.61240 -0.38003
-0.24698
1 12 6 10856.1 1429.84 23 -0.60860 0.77421 0.74655 0.52845 0.20771 0.41858
-1 12 -6 10313.9 1843.96 32 -0.77200 0.60993 0.60487 0.67003 -0.26347 -0.36817
1 12 7 615.717 419.443 23 -0.56669 0.74170 0.77880 0.49602 0.21167 0.51775
-1 -12 -7 188.290 256.001 21 0.57644 -0.75303 -0.67316 -0.60502 -0.40576
-0.32433
-1 12 -8 -77.4426 547.391 32 -0.70726 0.52640 0.66921 0.60608 -0.29050 -0.54765
1 12 8 -146.416 407.677 23 -0.51008 0.69449 0.81733 0.45731 0.21591 0.61664
-1 -12 -8 -457.965 389.532 21 0.54352 -0.72940 -0.68089 -0.59719 -0.43656
-0.39662
-1 12 -9 5241.44 1232.58 32 -0.65926 0.46901 0.70950 0.56598 -0.30739 -0.63403
1 12 9 8683.21 1133.82 23 -0.43248 0.62630 0.86192 0.41254 0.21993 0.71575
-1 -12 -9 8550.82 1023.94 21 0.50328 -0.69846 -0.68835 -0.58964 -0.47184
-0.46442
-1 -12 -10 15723.0 1262.72 21 0.45498 -0.65946 -0.69469 -0.58321 -0.51112
-0.52824
-1 -12 -10 12391.8 1098.44 8 0.40469 -0.60702 -0.53517 -0.74176 -0.69967
-0.33870
-1 12 -10 11856.6 1251.72 25 -0.65079 0.45259 0.64892 0.62733 -0.45053 -0.59153
-1 12 -11 709.230 400.542 6 -0.34529 0.13615 0.91457 0.36734 -0.24220 -0.90451
-1 -12 -11 893.155 371.252 21 0.39792 -0.61170 -0.69887 -0.57893 -0.55364
-0.58881
-1 -12 -12 890.467 320.597 21 0.32999 -0.55307 -0.69966 -0.57804 -0.59931
-0.64622
-1 12 -12 1700.15 462.062 6 -0.25758 0.03928 0.91723 0.36474 -0.32671 -0.92331
-1 -12 -13 810.984 237.211 9 0.23458 -0.46422 -0.73674 -0.54051 -0.60864
-0.74051
-1 -12 -13 1615.99 348.405 21 0.24409 -0.47647 -0.69475 -0.58286 -0.65012
-0.69849
1 12 13 1557.80 366.610 31 -0.17727 0.40919 0.82127 0.45144 0.52231 0.82693
-1 -12 -14 488.382 180.672 21 0.12349 -0.36517 -0.67774 -0.59977 -0.70955
-0.74215
1 -13 -13 154.524 136.582 21 0.26652 -0.28462 -0.69663 -0.68681 -0.63756
-0.69159
1 -13 -12 633.074 241.472 21 0.36994 -0.37874 -0.69972 -0.68382 -0.57307
-0.65300
1 13 -12 987.586 345.678 6 -0.18321 0.17918 0.90839 0.48015 -0.39150 -0.83958
1 -13 -11 1655.15 436.375 21 0.44796 -0.44746 -0.69539 -0.68825 -0.51657
-0.60641
1 13 -11 1166.38 395.989 6 -0.26866 0.27379 0.91771 0.47077 -0.31654 -0.81122
1 13 -10 8073.30 1087.55 6 -0.33694 0.35124 0.91549 0.47293 -0.25066 -0.77379
1 -13 -10 6576.66 830.263 21 0.51101 -0.50121 -0.68708 -0.69666 -0.46525
-0.55464
1 13 -10 7596.60 1079.99 15 -0.10287 0.11767 0.98773 0.39859 -0.12795 -0.89606
1 13 -9 4438.19 814.142 25 -0.52981 0.55492 0.76313 0.61986 -0.41545 -0.50400
-1 13 9 3384.03 672.115 23 -0.51544 0.49571 0.81391 0.56649 0.21556 0.70044
1 -13 -9 2300.31 573.694 21 0.56300 -0.54391 -0.67650 -0.70733 -0.41856
-0.49825
1 13 -8 13624.9 1481.22 25 -0.57505 0.60967 0.72453 0.65831 -0.42942 -0.38698
1 -13 -8 12520.7 1304.91 21 0.60569 -0.57729 -0.66492 -0.71900 -0.37681
-0.43691
-1 13 8 14936.8 1553.97 23 -0.58729 0.55816 0.76337 0.61721 0.20981 0.60306
1 13 -8 17883.9 1706.96 13 -0.23325 0.26719 0.97099 0.41550 0.02405 -0.84266
1 -13 -7 712.604 491.249 21 0.64111 -0.60342 -0.65302 -0.73099 -0.33947
-0.37116
1 13 -7 316.534 394.573 25 -0.60406 0.64818 0.69734 0.68537 -0.43787 -0.27548
-1 13 7 338.456 568.297 23 -0.63882 0.60027 0.72108 0.65968 0.20436 0.50538
1 13 -7 184.788 395.251 13 -0.32048 0.36378 0.94166 0.44463 0.06791 -0.78331
-1 13 6 1133.41 547.629 23 -0.67643 0.62849 0.68647 0.69448 0.19956 0.40705
1 13 -6 -214.677 455.294 25 -0.62168 0.67531 0.67979 0.70278 -0.44279 -0.16751
1 -13 -6 959.767 476.547 21 0.66997 -0.62299 -0.64158 -0.74254 -0.30699
-0.30056
-1 13 5 1118.61 616.431 23 -0.70349 0.64614 0.65932 0.72180 0.19562 0.30786
1 13 -5 2608.66 974.283 32 -0.64394 0.70538 0.72125 0.65984 -0.31231 -0.19681
1 13 -5 1806.85 741.235 25 -0.63027 0.69341 0.67093 0.71150 -0.44512 -0.06212
1 13 -4 -306.556 443.853 25 -0.63103 0.70367 0.67014 0.71216 -0.44533 0.04113
1 13 -4 85.7792 461.721 32 -0.65554 0.72637 0.71240 0.66850 -0.30860 -0.09725
-1 13 4 -302.142 385.363 23 -0.72190 0.65515 0.63965 0.74165 0.19267 0.20767
1 13 -3 -8.47218 569.537 32 -0.65921 0.73943 0.70954 0.67117 -0.30740 0.00481
1 13 -3 493.536 422.537 23 -0.51171 0.59286 0.81629 0.56666 0.21581 -0.51788
1 13 -3 168.644 491.397 25 -0.62446 0.70661 0.67694 0.70522 -0.44355 0.14241
-1 13 3 232.896 283.214 25 -0.51005 0.43576 0.77866 0.60208 -0.40907 0.70654
-1 13 3 283.476 492.503 23 -0.73274 0.65658 0.62758 0.75390 0.19083 0.10639
1 13 -2 1254.59 602.748 32 -0.65454 0.74415 0.71317 0.66734 -0.30893 0.10959
1 13 -2 1124.18 593.670 30 -0.26433 0.35268 0.80440 0.57643 0.50401 -0.70226
1 13 -2 655.306 424.475 25 -0.61061 0.70227 0.69091 0.69111 -0.43972 0.24162
-1 13 2 560.797 492.011 23 -0.73650 0.65094 0.62330 0.75837 0.19017 0.00392
-1 13 2 349.218 389.892 25 -0.57127 0.48747 0.72793 0.65294 -0.42829 0.62270
1 13 -2 991.695 663.721 23 -0.55865 0.64921 0.78461 0.59816 0.21234 -0.41129
1 13 -1 9457.32 1607.50 32 -0.64051 0.73951 0.72381 0.65651 -0.31338 0.21730
-1 13 1 11084.7 1620.85 32 -0.71389 0.61766 0.66319 0.71653 -0.28798 0.37895
1 13 -1 11067.0 1445.22 25 -0.58914 0.69031 0.71158 0.67031 -0.43358 0.33853
1 13 -1 10550.4 1524.78 23 -0.59153 0.69149 0.76010 0.62250 0.20941 -0.30522
-1 13 1 9527.69 1369.69 23 -0.73319 0.63822 0.62707 0.75478 0.19075 -0.09980
-1 13 1 9871.73 1323.53 25 -0.61884 0.52553 0.68267 0.69834 -0.44201 0.53337
1 13 0 -136.916 395.052 23 -0.61315 0.72251 0.74284 0.63957 0.20723 -0.19991
-1 13 0 32.3120 476.696 25 -0.65530 0.55248 0.64391 0.73723 -0.45168 0.43999
-1 13 0 262.315 535.721 32 -0.74176 0.63614 0.63654 0.74338 -0.27679 0.26450
1 13 0 -641.279 483.822 25 -0.55941 0.67009 0.73838 0.64337 -0.42469 0.43270
-1 13 0 381.126 525.011 23 -0.72231 0.61794 0.63920 0.74283 0.19261 -0.20478
-1 13 -1 874.273 509.671 23 -0.70277 0.58899 0.66007 0.72214 0.19573 -0.31104
1 13 1 1446.61 665.252 23 -0.62520 0.74397 0.73280 0.64943 0.20592 -0.09547
1 13 1 1135.30 591.582 25 -0.52045 0.64064 0.77058 0.61104 -0.41245 0.52351
-1 13 -1 2268.06 747.547 25 -0.68248 0.57016 0.61233 0.76895 -0.45834 0.34360
-1 13 -1 854.084 649.818 32 -0.75804 0.64303 0.61987 0.76024 -0.26978 0.15424
1 13 2 9543.33 1288.98 25 -0.47097 0.60066 0.80720 0.57428 -0.39602 0.61013
1 13 2 9796.17 1501.92 23 -0.62867 0.75685 0.72985 0.65220 0.20553 0.00805
-1 13 -2 9406.23 1613.82 32 -0.76534 0.64094 0.61212 0.76818 -0.26652 0.04771
-1 13 -2 10076.4 1408.66 23 -0.67265 0.54947 0.69010 0.69229 0.20008 -0.41852
-1 13 -3 10096.9 1699.04 32 -0.76507 0.63128 0.61240 0.76809 -0.26664 -0.05542
1 13 3 8756.11 1383.22 23 -0.62399 0.76157 0.73382 0.64805 0.20606 0.11065
1 13 3 9833.58 1281.42 25 -0.40922 0.54841 0.84691 0.53442 -0.37427 0.69143
-1 13 -3 7540.88 1234.05 23 -0.62875 0.49616 0.72979 0.65278 0.20553 -0.52709
1 13 4 21043.0 2073.25 23 -0.61110 0.75809 0.74452 0.63717 0.20745 0.21240
-1 13 -4 20456.9 2511.22 32 -0.75791 0.61473 0.62001 0.76067 -0.26984 -0.15548
1 13 5 7254.92 1235.98 23 -0.58943 0.74582 0.76173 0.61978 0.20961 0.31336
-1 13 -5 6659.74 1528.92 32 -0.74396 0.59138 0.63434 0.74654 -0.27586 -0.25272
-1 13 -6 188.802 702.642 32 -0.72284 0.56088 0.65487 0.72619 -0.28449 -0.34735
1 13 6 2340.13 800.737 23 -0.55776 0.72356 0.78525 0.59608 0.21242 0.41368
1 13 7 4786.22 909.991 23 -0.51393 0.68913 0.81488 0.56627 0.21566 0.51357
-1 13 -7 3736.05 1150.04 32 -0.69365 0.52229 0.68120 0.70005 -0.29554 -0.43956
-1 -13 -7 4867.98 758.243 21 0.50943 -0.68636 -0.68734 -0.69738 -0.46661
-0.26339
-1 13 -8 2175.01 1072.21 32 -0.65476 0.47402 0.71300 0.66845 -0.30885 -0.52950
-1 -13 -8 2697.81 570.369 21 0.47659 -0.66282 -0.69218 -0.69244 -0.49394
-0.33914
-1 13 -8 3060.24 749.522 25 -0.67331 0.49443 0.62326 0.75897 -0.45615 -0.37995
1 13 8 2759.85 726.070 23 -0.45404 0.63864 0.85042 0.53055 0.21901 0.61335
-1 13 -9 1994.02 635.563 25 -0.63625 0.44786 0.66464 0.71773 -0.44673 -0.49242
-1 -13 -9 2590.19 589.317 21 0.43548 -0.63101 -0.69650 -0.68803 -0.52610
-0.41007
1 13 9 2103.87 604.364 23 -0.37015 0.56416 0.89165 0.48913 0.22183 0.71367
-1 -13 -10 987.173 345.614 21 0.38459 -0.58942 -0.69937 -0.68506 -0.56300
-0.47625
-1 13 -10 727.453 430.682 25 -0.57781 0.37992 0.72203 0.66048 -0.43024 -0.61196
-1 -13 -11 971.878 331.090 21 0.32261 -0.53674 -0.69949 -0.68485 -0.60397
-0.53837
-1 13 -11 3222.25 586.280 6 -0.30550 0.09626 0.91765 0.47102 -0.28171 -0.86506
-1 -13 -12 6228.09 622.541 21 0.24259 -0.46602 -0.69461 -0.68964 -0.65094
-0.59449
-1 13 -12 5502.64 610.282 6 -0.20494 -0.01346 0.91195 0.47678 -0.37318 -0.87691
1 13 13 134.183 148.990 31 -0.08963 0.32172 0.81219 0.56668 0.56462 0.78451
1 14 -11 1538.27 358.222 6 -0.21252 0.21755 0.91301 0.58223 -0.36667 -0.76115
1 -14 -11 1329.37 318.883 21 0.34589 -0.34575 -0.69986 -0.79032 -0.58907
-0.53381
1 14 -10 602.155 309.131 15 -0.04221 0.05701 0.98496 0.50787 -0.17232 -0.85186
1 14 -10 279.322 266.740 6 -0.29001 0.30421 0.91799 0.57718 -0.29655 -0.72796
1 -14 -10 218.522 249.545 21 0.42083 -0.41139 -0.69760 -0.79268 -0.53704
-0.48276
1 -14 -9 2988.89 558.503 21 0.47917 -0.46042 -0.69185 -0.79852 -0.49185
-0.42486
1 14 -9 2230.28 544.870 6 -0.35194 0.37530 0.91373 0.58138 -0.23540 -0.68580
1 14 -9 2699.33 561.047 25 -0.44861 0.47403 0.82230 0.66695 -0.38829 -0.53130
1 14 -9 3088.00 776.270 15 -0.14784 0.17186 0.98580 0.50685 -0.09422 -0.82684
-1 14 9 3226.41 597.407 23 -0.43358 0.41404 0.86135 0.62537 0.21989 0.69593
1 14 -8 172.991 259.677 13 -0.17480 0.20886 0.98431 0.50870 -0.00477 -0.81404
1 -14 -8 243.376 214.794 21 0.52600 -0.49796 -0.68439 -0.80607 -0.45222
-0.36141
1 14 -8 125.748 296.650 25 -0.50498 0.53990 0.78252 0.70659 -0.40741 -0.40913
-1 14 8 415.683 296.077 23 -0.51657 0.48762 0.81319 0.67372 0.21549 0.59720
1 -14 -7 2489.73 538.019 21 0.56325 -0.52591 -0.67644 -0.81412 -0.41832
-0.29221
1 14 -7 2834.99 736.553 13 -0.26815 0.31157 0.96066 0.53215 0.04148 -0.75708
-1 14 7 3219.71 754.840 23 -0.57399 0.53565 0.77342 0.71366 0.21103 0.49852
1 14 -7 3242.89 764.939 25 -0.54002 0.58445 0.75480 0.73418 -0.41868 -0.29481
1 14 -6 331.460 353.707 25 -0.56130 0.61524 0.73673 0.75210 -0.42527 -0.18517
-1 14 6 203.901 340.253 23 -0.61518 0.56743 0.74117 0.74610 0.20701 0.39941
1 14 -6 313.570 517.258 13 -0.34185 0.39462 0.93264 0.55997 0.07882 -0.69122
-1 14 5 1195.67 548.152 23 -0.64444 0.58729 0.71612 0.77133 0.20369 0.29960
1 14 -5 1335.32 556.844 25 -0.57218 0.63562 0.72712 0.76158 -0.42856 -0.07883
-1 14 4 324.741 381.121 23 -0.66409 0.59752 0.69821 0.78942 0.20122 0.19894
1 14 -4 332.678 345.321 25 -0.57431 0.64726 0.72520 0.76336 -0.42920 0.02486
-1 14 3 1276.33 500.435 25 -0.44365 0.36966 0.82554 0.66145 -0.38656 0.68388
1 14 -3 1288.36 539.704 23 -0.44298 0.52432 0.85640 0.63288 0.21950 -0.52176
1 14 -3 1310.84 583.905 25 -0.56846 0.65091 0.73044 0.75799 -0.42744 0.12615
-1 14 3 1426.44 628.670 23 -0.67536 0.59939 0.68750 0.80031 0.19971 0.09732
-1 14 2 10320.5 1451.08 23 -0.67882 0.59345 0.68415 0.80384 0.19923 -0.00533
1 14 -2 10833.0 1345.35 30 -0.19628 0.28468 0.84140 0.64561 0.48188 -0.68027
1 14 -2 9784.85 1358.99 25 -0.55481 0.64678 0.74234 0.74594 -0.42328 0.22505
1 14 -2 8896.09 1408.28 23 -0.49427 0.58502 0.82715 0.66196 0.21689 -0.41602
-1 14 2 10170.3 1304.96 25 -0.50810 0.42460 0.78015 0.70699 -0.40844 0.60271
1 14 -1 2158.79 721.247 23 -0.53013 0.63028 0.80431 0.68461 0.21455 -0.31055
-1 14 1 2518.33 791.375 23 -0.67447 0.57969 0.68836 0.79981 0.19983 -0.10906
1 14 -1 2550.42 732.041 30 -0.26466 0.36263 0.80420 0.68269 0.50411 -0.59929
1 14 -1 1635.87 709.883 25 -0.53316 0.63463 0.76042 0.72773 -0.41652 0.32133
-1 14 1 2319.78 628.889 25 -0.55815 0.46514 0.73947 0.74780 -0.42431 0.51553
-1 14 0 -82.6622 337.232 23 -0.66173 0.55755 0.70041 0.78795 0.20153 -0.21389
-1 14 0 277.255 452.025 25 -0.59655 0.49403 0.70458 0.78283 -0.43572 0.42389
1 14 0 585.609 574.908 23 -0.55380 0.66336 0.78806 0.70068 0.21274 -0.20561
1 14 0 523.984 392.574 25 -0.50292 0.61390 0.78407 0.70394 -0.40673 0.41460
-1 14 0 1155.30 753.418 32 -0.67319 0.56768 0.69836 0.78771 -0.30273 0.29024
-1 14 -1 1974.28 663.320 25 -0.62521 0.51319 0.67617 0.81137 -0.44375 0.32887
1 14 1 1856.19 699.486 25 -0.46314 0.58363 0.81258 0.67530 -0.39333 0.50425
-1 14 -1 1823.80 645.179 23 -0.63937 0.52579 0.72060 0.76794 0.20430 -0.31979
-1 14 -1 2118.73 741.390 32 -0.69412 0.57922 0.68079 0.80547 -0.29536 0.17962
1 14 1 1574.71 647.711 23 -0.56720 0.68617 0.77843 0.71013 0.21162 -0.10136
-1 14 -2 5202.44 1246.21 32 -0.70450 0.58020 0.67168 0.81477 -0.29154 0.07254
-1 14 -2 6616.86 1177.61 23 -0.60520 0.48220 0.74930 0.73942 0.20806 -0.42668
-1 14 -2 5688.39 1087.96 25 -0.64545 0.52392 0.65476 0.83292 -0.44915 0.23122
1 14 2 6134.23 1064.01 25 -0.41248 0.54248 0.84497 0.64277 -0.37545 0.58942
1 14 2 5233.74 1119.02 23 -0.57142 0.69979 0.77533 0.71304 0.21126 0.00214
-1 14 -3 3761.02 924.381 25 -0.65813 0.52710 0.64073 0.84709 -0.45240 0.13142
-1 14 -3 3422.41 1074.99 32 -0.70611 0.57243 0.67024 0.81641 -0.29094 -0.03132
-1 14 -3 3519.59 781.800 23 -0.55536 0.42296 0.78696 0.70194 0.21261 -0.53437
1 14 3 2867.87 756.603 23 -0.56690 0.70468 0.77865 0.70955 0.21165 0.10487
1 14 4 97.1437 437.851 23 -0.55357 0.70075 0.78822 0.69979 0.21276 0.20689
-1 14 -4 -537.149 543.002 25 -0.66370 0.52316 0.63441 0.85355 -0.45379 0.02976
-1 14 -4 -779.417 553.344 32 -0.69984 0.55676 0.67581 0.81103 -0.29327 -0.13225
-1 14 -5 1907.71 1018.82 32 -0.68589 0.53342 0.68783 0.79920 -0.29831 -0.23046
1 14 5 606.441 599.739 23 -0.53076 0.68734 0.80389 0.68395 0.21450 0.30828
-1 14 -5 730.690 472.050 25 -0.66217 0.51212 0.63616 0.85193 -0.45341 -0.07367
1 14 6 635.690 529.629 23 -0.49702 0.66300 0.82547 0.66218 0.21673 0.40919
-1 14 -6 -47.7358 510.114 32 -0.66386 0.50200 0.70587 0.78135 -0.30587 -0.32616
-1 14 -6 -418.574 437.107 25 -0.65302 0.49346 0.64645 0.84178 -0.45110 -0.17904
-1 14 -7 4726.95 1058.13 32 -0.63272 0.46147 0.72954 0.75787 -0.31577 -0.41952
-1 14 -7 8186.77 1165.39 13 -0.32277 0.15189 0.94073 0.55183 0.06908 -0.80411
-1 14 -7 6513.49 1032.45 25 -0.63496 0.46590 0.66600 0.82237 -0.44638 -0.28680
1 14 7 7591.23 1056.83 23 -0.44968 0.62508 0.85279 0.63468 0.21921 0.50984
1 14 8 -40.0135 370.438 23 -0.38359 0.56839 0.88567 0.60162 0.22151 0.61067
-1 14 -8 -67.4855 257.963 25 -0.60536 0.42678 0.69608 0.79243 -0.43824 -0.39800
-1 -14 -8 -38.1539 158.145 21 0.38252 -0.56910 -0.69943 -0.79173 -0.56444
-0.26854
1 14 9 231.560 234.163 23 -0.28671 0.48091 0.92385 0.56326 0.22269 0.71261
-1 14 -9 146.159 340.773 15 -0.16648 -0.02352 0.98399 0.50868 -0.08003 -0.86015
-1 -14 -9 46.8989 140.722 21 0.33887 -0.53475 -0.69980 -0.79127 -0.59362
-0.34245
-1 14 -9 335.182 267.860 25 -0.55846 0.37038 0.73920 0.74944 -0.42440 -0.51489
-1 14 -10 723.609 318.776 6 -0.33333 0.13316 0.91584 0.57953 -0.25429 -0.78924
-1 -14 -10 1385.85 294.492 21 0.28086 -0.48604 -0.69762 -0.79336 -0.62928
-0.40988
-1 14 -10 943.731 299.332 25 -0.47812 0.28053 0.80218 0.68660 -0.39845 -0.64389
-1 -14 -11 9054.01 683.418 21 0.20022 -0.41470 -0.68988 -0.80100 -0.67329
-0.46895
1 14 11 10032.2 801.547 30 -0.22237 0.43523 0.82798 0.65734 0.49070 0.65263
-1 14 -11 9645.06 786.969 6 -0.24469 0.03536 0.91639 0.57904 -0.33837 -0.80846
1 14 12 233.294 171.466 31 -0.11025 0.33308 0.81497 0.67018 0.55515 0.69072
1 15 -10 257.514 210.295 6 -0.21934 0.23344 0.91387 0.68806 -0.36076 -0.66382
-1 15 9 4113.08 571.201 23 -0.31795 0.29860 0.91277 0.68028 0.22258 0.69305
1 15 -9 5448.19 679.402 6 -0.29256 0.31582 0.91797 0.68390 -0.29413 -0.62713
1 15 -9 5460.08 787.104 15 -0.07605 0.10006 0.98725 0.61191 -0.14772 -0.77352
1 15 -8 27640.5 2073.33 15 -0.17049 0.20372 0.98352 0.61547 -0.07696 -0.74116
1 15 -8 29546.4 1758.23 6 -0.35001 0.38244 0.91398 0.68783 -0.23737 -0.58058
-1 15 8 22255.9 1548.04 23 -0.42592 0.39717 0.86529 0.72794 0.22018 0.59231
1 15 -8 22866.3 1473.85 25 -0.41553 0.45075 0.84314 0.75224 -0.37655 -0.44013
1 15 -8 23967.8 1464.75 13 -0.09083 0.12502 0.99513 0.60440 -0.04544 -0.77358
1 15 -7 524.096 335.481 13 -0.19876 0.24230 0.97944 0.61989 0.00699 -0.72280
-1 15 7 929.339 385.742 23 -0.49412 0.45596 0.82724 0.76617 0.21690 0.49246
1 15 -7 428.527 305.026 25 -0.46140 0.50613 0.81376 0.78148 -0.39273 -0.32090
1 15 -6 -523.577 396.832 25 -0.48872 0.54296 0.79458 0.80053 -0.40202 -0.20856
-1 15 6 601.142 419.885 23 -0.54123 0.49367 0.79680 0.79679 0.21373 0.39251
1 15 -6 497.592 466.088 13 -0.27921 0.33211 0.95700 0.64213 0.04703 -0.65964
-1 15 5 -523.629 409.829 23 -0.57398 0.51701 0.77343 0.82034 0.21103 0.29207
1 15 -5 243.773 362.242 13 -0.34251 0.40476 0.93235 0.66659 0.07916 -0.58856
1 15 -5 -139.251 315.666 25 -0.50324 0.56698 0.78384 0.81113 -0.40684 -0.10069
1 15 -4 663.257 492.831 25 -0.50753 0.58078 0.78058 0.81425 -0.40825 0.00377
-1 15 4 884.442 597.909 23 -0.59555 0.52918 0.75696 0.83700 0.20902 0.19096
1 15 -3 9926.77 1241.54 23 -0.35784 0.43938 0.89693 0.69868 0.22207 -0.52452
1 15 -3 10213.6 1371.67 25 -0.50283 0.58559 0.78414 0.81055 -0.40671 0.10528
-1 15 3 13015.2 1558.62 23 -0.60759 0.53181 0.74737 0.84676 0.20781 0.08903
-1 15 2 6139.72 938.666 25 -0.43271 0.34951 0.83254 0.76086 -0.38269 0.57683
1 15 -2 6071.80 1115.21 23 -0.41642 0.50736 0.87007 0.72535 0.22053 -0.41984
1 15 -2 5068.90 932.197 25 -0.48957 0.58184 0.79396 0.80059 -0.40230 0.20393
-1 15 2 6497.31 1155.88 23 -0.61078 0.52560 0.74478 0.84954 0.20748 -0.01376
1 15 -1 7178.82 1161.53 25 -0.46766 0.56943 0.80949 0.78493 -0.39488 0.29956
-1 15 1 6610.26 1031.03 25 -0.48651 0.39381 0.79618 0.79736 -0.40128 0.49236
-1 15 1 7650.53 1295.18 23 -0.60514 0.51056 0.74934 0.84515 0.20806 -0.11748
1 15 -1 6806.01 1185.35 23 -0.45686 0.55720 0.84886 0.74638 0.21888 -0.31506
1 15 -1 7313.62 1084.72 30 -0.18623 0.28424 0.84633 0.74675 0.47837 -0.57369
1 15 0 12056.0 1408.32 25 -0.43655 0.54783 0.83010 0.76418 -0.38406 0.39178
-1 15 0 11706.7 1367.76 25 -0.52757 0.42536 0.76493 0.82874 -0.41474 0.40277
-1 15 0 10196.4 1396.44 23 -0.59000 0.48600 0.76129 0.83339 0.20956 -0.22210
1 15 0 14396.1 1577.79 30 -0.24364 0.35123 0.81634 0.77661 0.49758 -0.48969
1 15 0 10299.6 1496.76 23 -0.48351 0.59326 0.83361 0.76146 0.21751 -0.21057
1 15 1 2197.80 706.801 30 -0.28790 0.40507 0.79004 0.80278 0.51099 -0.39989
-1 15 -1 708.649 391.200 23 -0.56382 0.45042 0.78089 0.81397 0.21191 -0.32759
1 15 1 1106.19 633.414 23 -0.49875 0.61790 0.82441 0.77048 0.21662 -0.10655
1 15 1 1425.89 586.145 25 -0.39528 0.51606 0.85504 0.73911 -0.36919 0.47997
-1 15 -1 1603.33 588.148 25 -0.55804 0.44632 0.73956 0.85425 -0.42427 0.30925
-1 15 -2 -289.134 351.302 23 -0.52380 0.40100 0.80849 0.78655 0.21499 -0.43380
1 15 2 -263.665 364.980 23 -0.50387 0.63243 0.82123 0.77347 0.21631 -0.00310
-1 15 -2 560.038 538.205 25 -0.57933 0.45811 0.72064 0.87330 -0.43069 0.21262
-1 15 -3 515.418 349.138 23 -0.46463 0.33243 0.84452 0.75070 0.21850 -0.54044
1 15 3 573.848 611.316 23 -0.49939 0.63735 0.82401 0.77051 0.21659 0.09975
-1 15 -3 167.574 368.655 25 -0.59228 0.46155 0.70863 0.88546 -0.43449 0.11337
-1 15 -3 1590.33 934.359 32 -0.63444 0.50086 0.72829 0.86451 -0.31525 -0.00721
1 15 4 3018.89 796.158 23 -0.48516 0.63253 0.83263 0.76171 0.21742 0.20205
-1 15 -4 2306.38 682.774 25 -0.59723 0.45699 0.70393 0.89029 -0.43592 0.01174
-1 15 -5 292.997 303.115 25 -0.59398 0.44423 0.70702 0.88734 -0.43498 -0.09225
1 15 5 -392.911 410.016 23 -0.46031 0.61708 0.84694 0.74721 0.21871 0.30388
1 15 6 15542.0 1530.00 23 -0.42293 0.58911 0.86681 0.72717 0.22030 0.40543
-1 15 -6 14327.7 1453.21 13 -0.33778 0.17638 0.93441 0.66447 0.07674 -0.70877
-1 15 -6 14364.4 1438.11 25 -0.58163 0.42237 0.71854 0.87595 -0.43137 -0.19891
-1 15 -7 3153.27 716.877 25 -0.55810 0.38934 0.73951 0.85512 -0.42429 -0.30904
-1 15 -7 3177.74 634.326 13 -0.24307 0.07231 0.96827 0.63081 0.02894 -0.76417
1 15 7 3755.27 705.986 23 -0.36921 0.54479 0.89206 0.70173 0.22185 0.50701
-1 15 -8 41.2885 201.533 25 -0.51884 0.34057 0.77185 0.82292 -0.41193 -0.42445
1 15 8 103.305 287.059 23 -0.29074 0.47573 0.92248 0.67113 0.22269 0.60930
1 15 9 7490.64 828.758 30 -0.27491 0.46866 0.79805 0.79372 0.50719 0.42959
-1 15 -9 5877.00 636.683 25 -0.45177 0.26399 0.82022 0.77468 -0.38939 -0.55004
-1 15 -9 5710.03 697.352 6 -0.34201 0.15090 0.91495 0.68712 -0.24554 -0.69474
-1 15 -10 -130.959 142.261 6 -0.25939 0.05912 0.91732 0.68481 -0.32507 -0.71852
1 15 10 273.742 164.990 30 -0.19927 0.40260 0.83991 0.75173 0.48291 0.55708
-1 16 9 3285.80 441.861 30 -0.25439 0.23439 0.81021 0.88766 0.50096 0.41585
1 16 -8 -28.6335 214.576 15 -0.08161 0.11483 0.98745 0.71804 -0.14364 -0.67465
-1 16 8 -25.5870 169.620 23 -0.29465 0.26609 0.92114 0.77841 0.22269 0.58962
1 16 -8 119.667 152.840 6 -0.27036 0.30269 0.91776 0.79081 -0.31497 -0.50304
1 16 -7 726.526 288.200 13 -0.09849 0.14215 0.99454 0.71131 -0.04177 -0.67425
1 16 -7 1267.66 541.152 15 -0.17039 0.21282 0.98353 0.72179 -0.07704 -0.63813
1 16 -7 1398.39 390.155 6 -0.32586 0.36735 0.91648 0.79203 -0.26174 -0.45296
-1 16 7 785.178 332.833 23 -0.38909 0.35113 0.88315 0.81658 0.22137 0.48781
1 16 -6 2650.19 581.750 25 -0.39733 0.45187 0.85386 0.84751 -0.36994 -0.24078
-1 16 6 3212.56 633.005 23 -0.44788 0.40051 0.85377 0.84615 0.21929 0.38676
1 16 -6 2794.25 552.023 13 -0.19568 0.24870 0.98011 0.72554 0.00548 -0.61829
1 16 -5 4482.73 769.810 25 -0.41841 0.48246 0.84139 0.85984 -0.37759 -0.13008
-1 16 5 4660.83 776.341 23 -0.48690 0.43012 0.83159 0.86850 0.21732 0.28560
1 16 -5 3952.48 772.776 13 -0.26704 0.32942 0.96101 0.74444 0.04092 -0.55052
1 16 -4 -438.376 451.342 13 -0.32211 0.39384 0.94100 0.76425 0.06874 -0.47514
1 16 -4 174.683 329.473 25 -0.42648 0.50003 0.83644 0.86466 -0.38048 -0.02414
-1 16 4 -29.9433 320.156 23 -0.51185 0.44567 0.81621 0.88407 0.21580 0.18399
1 16 -3 271.547 308.203 25 -0.42379 0.50685 0.83810 0.86285 -0.37952 0.07795
-1 16 3 298.653 347.828 23 -0.52531 0.44972 0.80750 0.89296 0.21489 0.08177
-1 16 2 2170.30 588.881 23 -0.52833 0.44334 0.80550 0.89514 0.21468 -0.02115
1 16 -2 2689.62 652.346 25 -0.41124 0.50381 0.84571 0.85511 -0.37500 0.17649
1 16 -2 3191.79 719.934 23 -0.31789 0.40902 0.91279 0.78896 0.22258 -0.42209
1 16 -1 2601.46 646.150 23 -0.36629 0.46682 0.89333 0.80824 0.22191 -0.31828
-1 16 1 3945.76 750.789 25 -0.39887 0.30647 0.85297 0.84683 -0.37050 0.46144
-1 16 1 2975.39 714.530 23 -0.52096 0.42657 0.81034 0.89048 0.21519 -0.12479
1 16 -1 2792.26 551.952 30 -0.08707 0.18513 0.88782 0.81146 0.44062 -0.53607
-1 16 1 3145.51 620.694 30 -0.25728 0.16069 0.80853 0.89039 0.50185 -0.41071
1 16 -1 4318.77 820.862 25 -0.38895 0.49103 0.85862 0.84206 -0.36686 0.27140
-1 16 0 1099.36 439.668 25 -0.44404 0.34213 0.82529 0.87465 -0.38669 0.37458
1 16 0 916.760 449.850 30 -0.15130 0.25894 0.86240 0.83674 0.46572 -0.45796
-1 16 0 853.677 446.888 23 -0.50231 0.39851 0.82221 0.87880 0.21641 -0.22914
-1 16 0 424.277 212.976 30 -0.19842 0.09226 0.84034 0.85871 0.48262 -0.49469
1 16 0 829.284 475.611 23 -0.39771 0.50765 0.87913 0.82226 0.22113 -0.21437
1 16 1 686.393 442.843 30 -0.19971 0.31692 0.83969 0.85932 0.48306 -0.37209
-1 16 -1 985.985 485.925 23 -0.47021 0.35701 0.84135 0.85983 0.21822 -0.33409
-1 16 -1 405.916 285.687 25 -0.47703 0.36562 0.80295 0.89713 -0.39808 0.28292
1 16 1 788.350 456.893 23 -0.41570 0.53505 0.87043 0.83078 0.22055 -0.11066
1 16 2 -201.181 318.796 23 -0.42202 0.55077 0.86727 0.83376 0.22033 -0.00731
-1 16 -2 -144.349 272.437 23 -0.42031 0.29771 0.86813 0.83324 0.22039 -0.43939
1 16 2 476.589 404.182 30 -0.23524 0.36202 0.82101 0.87787 0.49490 -0.28072
-1 16 -2 580.936 391.533 25 -0.49956 0.37863 0.78659 0.91362 -0.40563 0.18741
1 16 3 71.3572 293.539 30 -0.25954 0.39589 0.80722 0.89153 0.50254 -0.18516
1 16 3 -199.697 309.839 23 -0.41731 0.55547 0.86963 0.83122 0.22050 0.09565
-1 16 -3 814.379 463.639 25 -0.51250 0.38207 0.77677 0.92358 -0.40987 0.08861
-1 16 -4 6763.73 943.094 25 -0.51605 0.37611 0.77402 0.92646 -0.41103 -0.01329
1 16 4 6170.15 952.999 23 -0.40132 0.54888 0.87742 0.82324 0.22102 0.19826
1 16 4 8612.42 1073.44 30 -0.27343 0.41936 0.79895 0.89967 0.50675 -0.08615
1 16 5 487.103 331.765 30 -0.27706 0.43256 0.79674 0.90174 0.50783 0.01598
-1 16 -5 169.653 236.978 25 -0.50961 0.36017 0.77899 0.92163 -0.40893 -0.11844
-1 16 -5 586.938 411.999 13 -0.32801 0.17609 0.93857 0.76664 0.07175 -0.60077
1 16 5 304.810 348.242 23 -0.37269 0.52965 0.89054 0.80994 0.22177 0.30064
1 16 6 2375.60 535.351 23 -0.32830 0.49468 0.90884 0.79146 0.22249 0.40305
-1 16 -6 2183.97 486.875 13 -0.24408 0.08280 0.96798 0.73743 0.02944 -0.66167
1 16 6 2678.50 585.018 30 -0.26973 0.43480 0.80118 0.89717 0.50564 0.12138
-1 16 -6 1958.07 494.809 25 -0.49140 0.33245 0.79262 0.90814 -0.40292 -0.22750
1 16 7 18820.9 1340.20 30 -0.24941 0.42407 0.81307 0.88516 0.49940 0.23082
-1 16 -7 16529.3 1209.78 25 -0.45716 0.28870 0.81663 0.88427 -0.39127 -0.34220
-1 16 -8 1273.95 313.395 6 -0.32783 0.14579 0.91632 0.79244 -0.25979 -0.57724
-1 16 -8 703.686 246.124 25 -0.39514 0.21717 0.85512 0.84592 -0.36914 -0.46739
1 17 -6 3543.99 615.086 15 -0.14097 0.19262 0.98632 0.82533 -0.09942 -0.51281
-1 17 6 2767.47 463.644 23 -0.31650 0.26933 0.91330 0.89294 0.22259 0.38327
-1 17 6 4075.89 556.704 30 -0.22718 0.17850 0.82540 0.97906 0.49228 0.11477
1 17 -5 585.961 227.621 6 -0.30041 0.36013 0.91781 0.89733 -0.28661 -0.22153
1 17 -5 1014.72 345.892 13 -0.16108 0.22358 0.98674 0.82524 -0.01147 -0.49834
-1 17 5 1434.95 345.582 30 -0.23635 0.17810 0.82039 0.98419 0.49526 0.00858
-1 17 5 1109.52 368.955 23 -0.37073 0.31415 0.89139 0.91503 0.22181 0.28092
-1 17 4 532.584 371.719 23 -0.40305 0.33707 0.87659 0.93001 0.22097 0.17864
1 17 -4 257.930 291.965 13 -0.22718 0.29904 0.97260 0.83918 0.02104 -0.42764
1 17 -4 125.180 139.089 6 -0.32905 0.39793 0.91622 0.89886 -0.25857 -0.14626
-1 17 4 -121.589 196.912 30 -0.23041 0.16259 0.82365 0.98107 0.49333 -0.09271
-1 17 3 -162.923 185.630 30 -0.21045 0.13306 0.83423 0.97062 0.48672 -0.18930
-1 17 3 401.010 275.410 23 -0.41966 0.34427 0.86845 0.93833 0.22041 0.07606
1 17 -2 1087.29 400.497 23 -0.17807 0.26940 0.95390 0.85417 0.22122 -0.42091
1 17 -2 902.514 387.490 13 -0.31111 0.40167 0.94539 0.86599 0.06315 -0.26334
-1 17 2 896.208 334.836 30 -0.17541 0.08844 0.85148 0.95350 0.47453 -0.28032
-1 17 2 587.423 258.974 23 -0.42278 0.33798 0.86688 0.94008 0.22030 -0.02696
-1 17 1 651.881 308.700 23 -0.41263 0.31843 0.87194 0.93520 0.22066 -0.13045
-1 17 1 894.756 294.253 30 -0.12164 0.02509 0.87480 0.93032 0.45442 -0.36342
1 17 -1 1255.84 435.137 23 -0.24517 0.34590 0.93687 0.87103 0.22247 -0.31902
1 17 -1 1185.66 424.785 13 -0.33536 0.43528 0.93546 0.87572 0.07550 -0.17249
1 17 0 4070.97 617.021 30 -0.02530 0.13298 0.90732 0.89802 0.41431 -0.40669
1 17 0 5143.20 746.831 23 -0.28617 0.39631 0.92403 0.88368 0.22269 -0.21612
-1 17 0 4652.06 745.158 23 -0.38767 0.28406 0.88381 0.92352 0.22141 -0.23433
1 17 1 132.517 227.228 30 -0.08361 0.20086 0.88904 0.91617 0.43921 -0.32837
1 17 1 -324.599 271.815 23 -0.30915 0.42869 0.91601 0.89153 0.22264 -0.11294
-1 17 -1 -138.169 214.837 23 -0.34369 0.23068 0.90277 0.90474 0.22230 -0.33835
1 17 2 1392.44 474.683 23 -0.31734 0.44628 0.91299 0.89436 0.22259 -0.00975
-1 17 -2 963.190 348.749 25 -0.39793 0.27731 0.85351 0.95296 -0.37016 0.15180
1 17 2 929.082 363.824 30 -0.12424 0.25106 0.87376 0.93132 0.45543 -0.24139
1 17 2 1748.85 482.862 13 -0.34229 0.47027 0.93244 0.87814 0.07905 0.13359
-1 17 -3 -34.4865 270.045 25 -0.41026 0.28012 0.84630 0.96032 -0.37465 0.05324
1 17 3 530.111 310.166 13 -0.31526 0.45259 0.94375 0.86663 0.06526 0.25058
1 17 3 -41.1952 265.506 30 -0.15058 0.28698 0.86272 0.94222 0.46545 -0.14820
-1 17 -3 -255.747 268.672 13 -0.34648 0.21339 0.93058 0.88075 0.08119 -0.40401
1 17 3 451.429 296.913 23 -0.31178 0.45013 0.91504 0.89213 0.22262 0.09334
-1 17 -4 1718.95 404.021 25 -0.41047 0.27083 0.84617 0.96058 -0.37472 -0.04973
1 17 4 1281.98 422.799 23 -0.29182 0.43957 0.92212 0.88487 0.22269 0.19640
1 17 4 1105.45 368.282 30 -0.16375 0.30973 0.85686 0.94795 0.47031 -0.04985
-1 17 -4 1268.92 416.145 13 -0.28978 0.14734 0.95333 0.85820 0.05236 -0.47838
-1 17 -5 384.450 258.365 25 -0.39678 0.24763 0.85418 0.95271 -0.36974 -0.15777
1 17 5 -140.821 202.350 23 -0.25455 0.41171 0.93410 0.87271 0.22255 0.29967
1 17 5 -34.7759 183.762 30 -0.16351 0.31906 0.85697 0.94771 0.47022 0.05345
-1 17 -5 248.379 199.206 13 -0.20990 0.05810 0.97690 0.83483 0.01249 -0.54172
-1 17 -6 3816.54 548.993 15 -0.17473 0.01236 0.98299 0.82867 -0.07371 -0.55764
-1 17 -6 3258.05 428.081 6 -0.33898 0.17517 0.91528 0.90012 -0.24860 -0.38187
1 17 6 3359.67 524.692 30 -0.14749 0.31261 0.86406 0.94049 0.46430 0.16258
1 17 6 3772.10 533.795 23 -0.19194 0.35851 0.95078 0.85585 0.22156 0.40379
-1 18 3 3185.74 433.870 23 -0.26138 0.18618 0.93202 0.98109 0.22260 0.07368
1 18 -2 56.4393 172.183 13 -0.18404 0.27472 0.98253 0.93537 -0.00025 -0.20015
-1 18 2 -142.133 186.578 23 -0.26606 0.18146 0.93056 0.98273 0.22263 -0.02948
1 18 -1 803.857 294.345 13 -0.21063 0.31067 0.97672 0.94098 0.01285 -0.11004
-1 18 1 978.829 346.074 13 -0.31928 0.22372 0.94215 0.97490 0.06730 0.02250
1 18 0 1158.50 323.203 13 -0.22109 0.33049 0.97416 0.94334 0.01802 -0.01201
-1 18 0 1337.45 345.912 13 -0.31471 0.20980 0.94397 0.97328 0.06498 -0.07838
-1 18 -1 12099.5 949.122 13 -0.29476 0.18050 0.95154 0.96591 0.05487 -0.17148
1 18 1 8180.10 710.879 23 -0.14955 0.26928 0.95970 0.95416 0.22037 -0.11086
1 18 2 2626.90 428.920 23 -0.16246 0.29160 0.95718 0.95650 0.22078 -0.00813
-1 18 -2 3237.26 466.709 13 -0.25879 0.13517 0.96361 0.95404 0.03679 -0.25660
2 0 -18 9559.23 766.105 24 -0.35590 0.40180 -0.02171 0.02518 -0.96259 -0.87537
2 0 -17 -122.374 244.442 18 0.40772 -0.35217 -0.30227 0.30485 -0.82067 -0.91334
2 0 -17 589.250 308.823 24 -0.44988 0.50511 -0.08892 0.09222 -0.92559 -0.80919
2 0 -17 -546.524 302.510 9 -0.00631 0.06353 -0.48241 0.48601 -0.87203 -0.86360
2 0 -17 137.234 413.569 27 0.42042 -0.36516 -0.28784 0.28795 -0.81864 -0.91454
2 0 -16 9339.75 1086.92 9 0.06342 0.00303 -0.56536 0.56877 -0.81223 -0.82018
2 0 -16 7673.62 883.630 24 -0.51802 0.58258 -0.14014 0.14326 -0.88706 -0.74453
2 0 -16 7974.47 1422.12 27 0.45015 -0.38556 -0.38592 0.38604 -0.76085 -0.86924
2 0 -16 8614.71 1103.04 18 0.46669 -0.40182 -0.36541 0.36786 -0.75917 -0.87170
2 0 -15 417.404 309.300 24 -0.57165 0.64554 -0.18225 0.18519 -0.84828 -0.68014
2 0 -15 -65.5069 329.228 18 0.51485 -0.44068 -0.41818 0.42048 -0.69783 -0.82990
2 0 -15 -63.8477 315.918 9 0.12098 -0.04530 -0.62831 0.63154 -0.75315 -0.77604
2 0 -15 276.599 574.413 27 0.47067 -0.39675 -0.46529 0.46542 -0.70349 -0.82350
2 0 -14 209.154 284.008 10 0.73260 -0.64824 -0.04075 0.04469 -0.61086 -0.81440
2 0 -14 145.799 304.805 9 0.17141 -0.08650 -0.67917 0.68222 -0.69382 -0.73215
2 0 -14 399.547 460.241 18 0.55536 -0.47188 -0.46362 0.46580 -0.63624 -0.78836
2 0 -14 -277.197 312.085 24 -0.61541 0.69863 -0.21805 0.22082 -0.80986 -0.61537
2 0 -14 60.4822 313.029 20 0.65470 -0.57180 -0.31979 0.32254 -0.62183 -0.80323
2 0 -14 -234.793 511.721 27 0.48515 -0.40189 -0.53253 0.53268 -0.64621 -0.77770
2 0 -13 419.977 429.731 20 0.72366 -0.63142 -0.29882 0.30139 -0.55302 -0.76886
2 0 -13 215.215 247.250 10 0.78552 -0.69192 -0.04930 0.05300 -0.54374 -0.77836
2 0 -13 -397.870 361.835 24 -0.65176 0.74430 -0.24898 0.25158 -0.77228 -0.54976
2 0 -13 397.393 432.922 18 0.58995 -0.49716 -0.50345 0.50549 -0.57405 -0.74742
2 0 -13 -104.720 291.857 9 0.21655 -0.12242 -0.72104 0.72390 -0.63427 -0.68848
2 0 -12 20700.9 1500.64 10 0.83179 -0.72894 -0.05728 0.06073 -0.47504 -0.74388
2 0 -12 22282.3 1577.07 24 -0.68214 0.78401 -0.27588 0.27830 -0.73602 -0.48285
2 0 -12 22367.9 2404.67 5 -0.47974 0.58186 -0.57728 0.58021 -0.70072 -0.51740
2 0 -12 18031.2 1257.29 7 0.81099 -0.70756 0.19435 -0.19106 -0.47853 -0.74084
2 0 -12 22365.6 1775.98 20 0.78303 -0.68145 -0.27637 0.27877 -0.48301 -0.73571
2 0 -11 129.513 425.353 5 -0.49595 0.60738 -0.60818 0.61090 -0.66142 -0.45358
2 0 -10 40618.1 2904.44 5 -0.50946 0.63018 -0.63477 0.63727 -0.62402 -0.38787
2 0 -9 -97.7717 258.914 5 -0.52054 0.65056 -0.65733 0.65962 -0.58920 -0.31957
2 0 -8 2198.47 571.122 5 -0.52937 0.66868 -0.67593 0.67801 -0.55799 -0.24767
2 0 -8 2605.19 550.028 2 -0.34634 0.48661 -0.80403 0.80663 -0.51127 -0.29540
2 0 -7 368.896 318.290 2 -0.40245 0.55194 -0.79165 0.79397 -0.49306 -0.21039
2 0 -7 34.6451 356.899 5 -0.53600 0.68460 -0.69038 0.69224 -0.53193 -0.17061
2 0 -6 35084.5 1733.58 2 -0.43989 0.59859 -0.78143 0.78349 -0.47953 -0.12070
2 0 -6 36806.8 1908.98 5 -0.54029 0.69819 -0.69999 0.70164 -0.51357 -0.08585
2 0 -5 478.537 318.649 2 -0.45718 0.62510 -0.77616 0.77795 -0.47288 -0.02412
2 0 -5 532.693 265.712 5 -0.54169 0.70888 -0.70318 0.70461 -0.50729 0.01098
2 0 -4 46003.3 1664.21 5 -0.53853 0.71501 -0.69601 0.69722 -0.52129 0.12809
2 0 -4 45187.7 1677.72 2 -0.44960 0.62674 -0.77851 0.78004 -0.47583 0.08204
2 0 -3 75.9040 215.887 5 -0.52549 0.71127 -0.66766 0.66866 -0.57216 0.28208
2 0 -3 343.589 305.391 2 -0.40751 0.59387 -0.79036 0.79161 -0.49129 0.20073
2 0 -2 286839. 2817.75 5 -0.48248 0.67756 -0.58244 0.58323 -0.69443 0.50746
2 0 -2 291134. 3652.29 2 -0.31413 0.50970 -0.80965 0.81064 -0.52066 0.33332
2 0 -1 1163.11 401.166 2 -0.14654 0.35132 -0.82282 0.82354 -0.55814 0.47402
2 0 0 87067.8 1768.25 2 0.10700 0.10700 -0.79582 0.79627 -0.58156 0.60066
-2 0 -1 -356.689 205.270 3 -0.38695 0.16373 0.74141 -0.74187 0.50926 -0.63180
-2 0 -2 23176.0 1133.86 4 -0.34723 0.11480 -0.92548 0.92551 0.12632 -0.35202
-2 0 -3 116.537 295.606 4 -0.44665 0.20491 -0.89021 0.89048 0.06040 -0.38931
-2 0 -4 98394.2 2998.92 4 -0.53571 0.28466 -0.84448 0.84499 -0.00347 -0.42866
-2 0 -4 99053.4 1804.44 1 -0.95381 0.70285 0.02683 -0.02685 0.21261 -0.64513
-2 0 -5 -158.733 162.086 1 -0.96435 0.70417 -0.20997 0.21008 0.07761 -0.61349
-2 0 -5 -191.250 371.227 4 -0.61597 0.35561 -0.78901 0.78977 -0.06589 -0.46945
-2 0 -6 193229. 4927.39 5 -0.57356 0.30412 -0.81157 0.81251 -0.16742 -0.47053
-2 0 -6 200398. 3085.42 2 -0.96027 0.69097 -0.27637 0.27752 -0.03394 -0.60450
-2 0 -7 474.585 706.658 5 -0.57311 0.29438 -0.79736 0.79851 -0.24213 -0.49893
-2 0 -7 81.1799 142.024 2 -0.90701 0.62850 -0.41815 0.41957 -0.14344 -0.59822
-2 0 -8 664.014 547.676 5 -0.56959 0.28156 -0.77955 0.78091 -0.31186 -0.53232
-2 0 -9 -12.6923 375.447 5 -0.56327 0.26595 -0.75825 0.75983 -0.37819 -0.56910
-2 0 -10 64549.1 3867.75 5 -0.55422 0.24760 -0.73337 0.73517 -0.44213 -0.60828
-2 0 -11 77.3378 466.488 5 -0.54233 0.22642 -0.70466 0.70667 -0.50435 -0.64917
-2 0 -11 -137.079 296.501 9 0.20800 -0.52357 -0.71340 0.71499 -0.64603 -0.50854
-2 0 -11 -192.008 376.335 18 0.51111 -0.82733 -0.41403 0.41520 -0.70303
-0.45077
-2 0 -12 1650.06 623.804 9 0.17660 -0.50140 -0.68418 0.68596 -0.68728 -0.57051
-2 0 -12 820.888 525.607 18 0.48273 -0.80826 -0.38285 0.38415 -0.73998 -0.51695
-2 0 -12 354.376 307.469 5 -0.52739 0.20218 -0.67169 0.67392 -0.56533 -0.69131
-2 0 -13 32.9479 422.570 18 0.44956 -0.78440 -0.34692 0.34836 -0.77843 -0.58164
-2 0 -13 -340.304 222.529 24 -0.77451 0.43945 -0.36660 0.36852 -0.58360
-0.77710
-2 0 -13 -190.430 417.037 9 0.14176 -0.47579 -0.64978 0.65175 -0.72958 -0.63144
-2 0 -14 424.562 355.331 18 0.41067 -0.75483 -0.30540 0.30696 -0.81790 -0.64530
-2 0 -14 2.30873 237.240 24 -0.74150 0.39711 -0.33214 0.33423 -0.64768 -0.81620
-2 0 -14 670.958 500.595 9 0.10294 -0.44619 -0.60913 0.61129 -0.77263 -0.69160
-2 0 -15 159.426 380.281 9 0.05927 -0.41174 -0.56062 0.56296 -0.81615 -0.75131
-2 0 -15 42.0681 242.870 24 -0.70074 0.34702 -0.29290 0.29517 -0.71117 -0.85590
-2 0 -16 12411.0 1253.96 9 0.00918 -0.37088 -0.50145 0.50398 -0.85984 -0.81084
-2 0 -16 13397.2 1111.24 24 -0.64977 0.28673 -0.24726 0.24970 -0.77448 -0.89577
-2 0 -17 80.7898 155.794 24 -0.58383 0.21146 -0.19207 0.19468 -0.83825 -0.93519
-2 0 -18 566.452 223.513 24 -0.49079 0.10909 -0.11939 0.12218 -0.90378 -0.97284
2 1 -18 63.7727 135.182 24 -0.34599 0.39207 -0.01483 0.12453 -0.96554 -0.87260
2 -1 -18 252.223 174.100 24 -0.35166 0.39740 -0.01877 -0.08399 -0.96387
-0.87391
2 -1 -17 1164.53 351.803 24 -0.45404 0.50910 -0.09198 -0.01095 -0.92354
-0.81106
2 -1 -17 2470.84 529.434 9 0.03571 0.02129 -0.53326 0.43024 -0.83751 -0.89793
2 1 -17 1440.68 465.932 24 -0.43611 0.49151 -0.07884 0.18836 -0.93210 -0.80286
2 -1 -17 1740.40 647.658 27 0.43064 -0.37555 -0.31993 0.21371 -0.80120 -0.93199
2 -1 -17 1965.59 556.740 18 0.42724 -0.37184 -0.32302 0.21919 -0.80176 -0.93211
2 1 -17 1159.85 422.183 27 0.40701 -0.35159 -0.24774 0.35418 -0.83854 -0.89463
2 -1 -16 787.607 329.566 24 -0.52587 0.59026 -0.14620 0.04309 -0.88189 -0.74953
2 -1 -16 481.496 534.522 27 0.46001 -0.39558 -0.42239 0.31619 -0.73576 -0.89434
2 -1 -16 469.016 384.836 9 0.10481 -0.03858 -0.61114 0.50793 -0.77066 -0.86156
2 1 -16 1162.40 452.323 9 0.01512 0.05155 -0.50867 0.61870 -0.85500 -0.77760
2 1 -16 1108.98 603.347 27 0.43760 -0.37284 -0.34266 0.44911 -0.78800 -0.84208
2 1 -16 899.129 403.250 18 0.44074 -0.37572 -0.33745 0.44630 -0.78788 -0.84313
2 1 -16 933.874 366.563 24 -0.50236 0.56710 -0.12816 0.23751 -0.89690 -0.73487
2 -1 -16 1202.04 511.649 18 0.48686 -0.42215 -0.38737 0.28340 -0.73485 -0.89588
2 -1 -15 432.249 249.005 24 -0.58169 0.65542 -0.19034 0.08706 -0.84004 -0.68819
2 -1 -15 114.110 273.246 20 0.60294 -0.52953 -0.33272 0.22929 -0.66655 -0.86150
2 -1 -15 -118.016 667.967 27 0.47945 -0.40569 -0.50439 0.39820 -0.67125
-0.85577
2 -1 -15 1036.75 305.996 9 0.16276 -0.08731 -0.67075 0.56736 -0.70451 -0.82449
2 1 -15 661.849 378.252 24 -0.55478 0.62884 -0.16881 0.27798 -0.86138 -0.66721
2 -1 -15 235.741 400.534 18 0.53521 -0.46118 -0.44087 0.33677 -0.66820 -0.85940
2 1 -15 455.072 495.138 27 0.45934 -0.38525 -0.41982 0.52629 -0.73759 -0.78939
2 1 -15 857.695 419.118 9 0.07275 0.00314 -0.57591 0.68576 -0.80326 -0.72612
2 1 -15 149.738 364.814 18 0.48911 -0.41478 -0.38983 0.49854 -0.73202 -0.79585
2 1 -14 1037.88 410.246 24 -0.59763 0.68102 -0.20333 0.31232 -0.82629 -0.59912
2 1 -14 1105.86 716.578 27 0.47528 -0.39186 -0.48529 0.59177 -0.68735 -0.73654
2 -1 -14 322.482 302.798 20 0.67899 -0.59624 -0.31294 0.20934 -0.59890 -0.82597
2 1 -14 2125.31 657.627 9 0.12215 -0.03703 -0.62954 0.73921 -0.75185 -0.67431
2 -1 -14 860.436 416.340 10 0.73200 -0.64787 -0.04066 -0.06185 -0.61157
-0.81344
2 -1 -14 1109.31 523.762 18 0.57559 -0.49226 -0.48678 0.38255 -0.60113 -0.82333
2 -1 -14 1077.77 440.258 24 -0.62697 0.71002 -0.22775 0.12430 -0.79852 -0.62653
2 -1 -14 677.632 242.843 8 0.54169 -0.45809 -0.52260 0.42101 -0.60434 -0.82206
2 -1 -14 602.380 390.874 9 0.21368 -0.12900 -0.71850 0.61492 -0.63823 -0.78754
2 1 -14 988.331 515.438 18 0.52992 -0.44628 -0.43495 0.54353 -0.67614 -0.74860
2 1 -14 742.986 384.727 10 0.72556 -0.64095 -0.03965 0.15005 -0.61905 -0.80647
2 -1 -13 19597.4 1490.99 10 0.78552 -0.69216 -0.04930 -0.05345 -0.54374
-0.77810
2 -1 -13 22679.3 1926.53 20 0.74366 -0.65157 -0.29177 0.18800 -0.53071 -0.79099
2 1 -13 21754.5 1894.32 18 0.56491 -0.47196 -0.47451 0.58295 -0.62008 -0.70152
2 -1 -13 25265.3 1708.56 24 -0.66446 0.75684 -0.26010 0.15648 -0.75771 -0.56416
2 1 -13 25569.1 2801.80 27 0.48697 -0.39421 -0.54212 0.64861 -0.63730 -0.68350
2 -1 -13 19841.3 1429.07 8 0.62415 -0.53123 -0.50698 0.40505 -0.53316 -0.78994
2 1 -13 24203.2 1733.22 24 -0.63319 0.72591 -0.23303 0.34185 -0.79219 -0.53004
2 1 -13 19886.4 1510.88 10 0.77856 -0.68470 -0.04815 0.15830 -0.55320 -0.76915
2 1 -13 21386.9 1739.62 9 0.16615 -0.07180 -0.67407 0.78354 -0.70035 -0.62259
2 1 -12 17106.8 1214.29 7 0.81844 -0.71471 0.19967 -0.08980 -0.46493 -0.75467
2 1 -12 20663.1 2283.70 5 -0.45712 0.55943 -0.53560 0.64502 -0.74774 -0.47060
2 1 -12 19794.1 1543.94 24 -0.66282 0.76487 -0.25866 0.36731 -0.75964 -0.45941
2 1 -12 20887.8 1654.90 9 0.20571 -0.10214 -0.71133 0.82062 -0.64914 -0.57058
2 -1 -12 19572.3 1416.57 8 0.69511 -0.59287 -0.48720 0.38493 -0.46108 -0.75874
2 1 -12 18273.8 1415.34 10 0.82485 -0.72176 -0.05605 0.16595 -0.48607 -0.73311
2 -1 -12 19032.0 1442.68 24 -0.69579 0.79750 -0.28833 0.18453 -0.71799 -0.50070
2 1 -12 20399.4 1778.84 18 0.59517 -0.49291 -0.50956 0.61787 -0.56371 -0.65476
2 -1 -12 20320.3 2330.55 5 -0.49820 0.60016 -0.61255 0.50900 -0.65552 -0.56237
2 -1 -12 17365.4 1359.73 10 0.83226 -0.72965 -0.05737 -0.04564 -0.47429
-0.74437
2 -1 -12 19085.0 1718.20 20 0.79944 -0.69802 -0.26925 0.16529 -0.46141 -0.75713
2 1 -11 3199.36 910.717 5 -0.47308 0.58468 -0.56486 0.67406 -0.71539 -0.39983
2 -1 -11 4449.75 1061.74 5 -0.51437 0.62562 -0.64467 0.54091 -0.60911 -0.50567
2 -1 -10 1611.02 670.097 5 -0.52786 0.64840 -0.67269 0.56871 -0.56360 -0.44806
2 1 -10 2687.05 829.458 5 -0.48615 0.60705 -0.58939 0.69837 -0.68581 -0.32630
2 -1 -9 10992.0 1505.65 5 -0.53898 0.66882 -0.69703 0.59284 -0.51932 -0.38923
2 1 -9 8546.57 1181.46 5 -0.49652 0.62671 -0.60927 0.71805 -0.65995 -0.24904
2 -1 -9 10450.7 1296.45 2 -0.42736 0.55819 -0.78503 0.68128 -0.48419 -0.42543
2 1 -8 3966.29 786.477 5 -0.50419 0.64368 -0.62429 0.73285 -0.63919 -0.16669
2 -1 -8 4395.97 736.139 2 -0.49451 0.63456 -0.76350 0.65949 -0.45764 -0.34875
2 -1 -8 4924.57 918.375 5 -0.54800 0.68713 -0.71798 0.61357 -0.47674 -0.32870
2 -1 -7 16906.5 1502.43 5 -0.55511 0.70354 -0.73568 0.63106 -0.43664 -0.26568
2 -1 -7 17995.0 1426.84 2 -0.54716 0.69643 -0.74248 0.63820 -0.43389 -0.26928
2 1 -7 17864.9 1453.56 5 -0.50895 0.65773 -0.63373 0.74208 -0.62554 -0.07722
2 1 -7 18497.3 1213.27 2 -0.17044 0.32015 -0.82251 0.93145 -0.55391 -0.14982
2 -1 -6 6525.42 770.380 2 -0.58638 0.74486 -0.72416 0.61961 -0.41431 -0.18564
2 1 -6 7405.18 918.033 5 -0.51012 0.66819 -0.63608 0.74421 -0.62208 0.02243
2 -1 -6 7052.85 912.303 5 -0.56048 0.71820 -0.75014 0.64530 -0.40032 -0.19889
2 1 -6 6803.02 709.362 2 -0.20112 0.36005 -0.82137 0.93004 -0.54795 -0.05256
2 1 -5 -279.033 236.066 2 -0.20143 0.36958 -0.82136 0.92976 -0.54788 0.05060
2 -1 -5 -358.396 325.808 2 -0.61170 0.77940 -0.71100 0.60618 -0.40073 -0.09600
2 1 -5 -92.3986 205.864 5 -0.50617 0.67354 -0.62819 0.73611 -0.63361 0.13707
2 -1 -5 -301.651 316.740 5 -0.56420 0.73122 -0.76107 0.65602 -0.37014 -0.12595
2 -1 -4 16995.3 1046.96 5 -0.56623 0.74255 -0.76754 0.66227 -0.35092 -0.04206
2 1 -4 17022.1 1117.05 5 -0.49348 0.67014 -0.60339 0.71109 -0.66779 0.27436
2 -1 -4 15884.1 1045.41 2 -0.62081 0.79772 -0.70599 0.60090 -0.39564 0.00214
2 1 -4 16130.0 976.110 2 -0.16503 0.34239 -0.82263 0.93076 -0.55490 0.16084
2 -1 -3 24248.0 1058.97 5 -0.56590 0.75151 -0.76645 0.66096 -0.35423 0.06437
2 1 -3 23782.4 1049.21 5 -0.46316 0.64912 -0.54659 0.65407 -0.73594 0.44563
2 -1 -3 23859.2 1154.81 2 -0.60833 0.79445 -0.71282 0.60746 -0.40258 0.11230
2 1 -3 25696.1 1093.85 2 -0.08196 0.26854 -0.82116 0.92903 -0.56780 0.27697
2 -1 -2 164592. 2786.79 2 -0.56316 0.75851 -0.73530 0.62968 -0.42611 0.23905
2 -1 -2 167831. 2123.68 5 -0.55831 0.75321 -0.74414 0.63844 -0.41585 0.22910
2 1 -2 167048. 2577.76 2 0.05694 0.13886 -0.80549 0.91309 -0.58001 0.39240
-2 -1 1 79308.0 1742.73 3 -0.29291 0.08802 0.78523 -0.89260 0.51524 -0.43114
-2 1 1 77874.0 1524.28 4 -0.57315 0.36888 -0.82050 0.92654 -0.03194 0.11562
2 1 -1 77341.0 1627.26 2 0.24802 -0.04301 -0.75674 0.86407 -0.57752 0.49313
2 -1 -1 77794.9 1801.49 2 -0.46363 0.66819 -0.77410 0.66821 -0.47034 0.38650
2 -1 -1 76953.2 864.311 5 -0.47751 0.68171 -0.57311 0.46720 -0.70570 0.62207
-2 -1 0 6096.27 527.736 3 -0.47721 0.26302 0.68938 -0.79669 0.49774 -0.51693
2 -1 0 5917.50 575.237 2 -0.27285 0.48663 -0.81534 0.70918 -0.53162 0.55101
2 -1 1 88543.9 1747.80 2 0.04476 0.17823 -0.80752 0.70110 -0.57941 0.70201
-2 1 -2 127205. 1956.11 3 -0.37050 0.13825 0.74980 -0.64342 0.51073 -0.73662
-2 1 -3 89156.5 2652.08 4 -0.64163 0.40012 -0.76777 0.87479 -0.08704 -0.24213
-2 -1 -3 88472.6 1968.94 1 -0.90647 0.66448 0.18626 -0.29317 0.29518 -0.62422
-2 1 -4 10962.7 463.444 1 -0.95714 0.70644 0.00871 0.09804 0.20280 -0.63545
-2 1 -4 10271.8 879.105 5 -0.57375 0.32308 -0.80498 0.91197 -0.20531 -0.22664
-2 -1 -4 11082.4 964.810 4 -0.34937 0.09809 -0.92488 0.81864 0.12495 -0.55682
-2 -1 -4 10981.3 703.407 1 -0.95799 0.70678 0.00365 -0.11043 0.20004 -0.63244
-2 1 -5 21661.8 1432.64 5 -0.57254 0.31257 -0.79345 0.90066 -0.25906 -0.27599
-2 -1 -5 22590.7 1536.70 4 -0.47022 0.20964 -0.87952 0.77352 0.04397 -0.57906
-2 -1 -5 21343.4 1016.23 1 -0.96780 0.70736 -0.16786 0.06121 0.10271 -0.63847
-2 1 -6 456.219 121.242 2 -0.91776 0.64869 -0.39645 0.50421 -0.12624 -0.51247
-2 1 -6 154.617 226.412 5 -0.56956 0.30030 -0.77943 0.88685 -0.31227 -0.32590
-2 -1 -7 76616.1 2303.98 2 -0.93725 0.65851 -0.35055 0.24536 -0.09042 -0.65097
-2 1 -7 77125.2 3310.27 5 -0.56475 0.28620 -0.76278 0.87041 -0.36516 -0.37612
-2 -1 -8 8188.19 1268.89 5 -0.57368 0.28547 -0.80333 0.69822 -0.21380 -0.63016
-2 -1 -8 8313.36 825.079 2 -0.88246 0.59451 -0.46127 0.35635 -0.17814 -0.66646
-2 1 -8 7228.31 1120.03 5 -0.55801 0.27016 -0.74334 0.85119 -0.41786 -0.42654
-2 1 -9 335.388 369.318 5 -0.54921 0.25206 -0.72089 0.82896 -0.47043 -0.47708
-2 -1 -9 -5.39840 493.789 5 -0.57089 0.27339 -0.78501 0.68011 -0.29229 -0.65478
-2 1 -10 11138.2 1551.63 5 -0.53814 0.23170 -0.69515 0.80343 -0.52293 -0.52770
-2 -1 -10 10616.8 1630.01 5 -0.56460 0.25780 -0.76230 0.65761 -0.36657 -0.68361
-2 -1 -11 1928.94 613.101 8 0.47710 -0.79399 -0.53038 0.42709 -0.65247 -0.50271
-2 1 -11 2773.01 674.935 9 0.16199 -0.47734 -0.67000 0.77822 -0.70545 -0.44931
-2 1 -11 2800.18 716.869 18 0.48358 -0.79966 -0.38378 0.49135 -0.73893 -0.41500
-2 -1 -11 3240.38 762.522 18 0.53339 -0.84977 -0.43883 0.33359 -0.67095
-0.48271
-2 -1 -11 2094.37 830.050 5 -0.55493 0.23884 -0.73521 0.63074 -0.43777 -0.71553
-2 1 -11 2263.70 803.267 5 -0.52458 0.20884 -0.66574 0.77424 -0.57539 -0.57836
-2 1 -12 1353.34 799.940 27 0.44614 -0.77193 -0.37174 0.47757 -0.77005 -0.48640
-2 -1 -12 -91.0424 333.139 5 -0.54182 0.21644 -0.70349 0.59923 -0.50669
-0.74973
-2 1 -12 766.916 503.711 5 -0.50817 0.18314 -0.63218 0.74089 -0.62782 -0.62904
-2 1 -12 891.219 494.780 9 0.13298 -0.45755 -0.64079 0.74919 -0.73969 -0.51829
-2 -1 -12 284.340 369.848 9 0.21502 -0.54003 -0.71969 0.61485 -0.63639 -0.62122
-2 1 -12 574.975 475.115 18 0.45661 -0.78200 -0.35453 0.46223 -0.77064 -0.48643
-2 -1 -12 265.717 318.558 8 0.42223 -0.74844 -0.53436 0.43141 -0.68884 -0.56963
-2 -1 -12 711.848 599.422 18 0.50362 -0.82931 -0.40577 0.30066 -0.71317
-0.54362
-2 -1 -12 643.612 342.844 21 0.25329 -0.57985 -0.69557 0.58947 -0.64503
-0.61126
-2 -1 -13 28957.6 2151.01 9 0.17841 -0.51265 -0.68591 0.58125 -0.68499 -0.67584
-2 1 -13 28621.6 2159.98 9 0.10018 -0.43398 -0.60615 0.71474 -0.77554 -0.58567
-2 -1 -13 28977.0 2140.36 18 0.46903 -0.80403 -0.36795 0.26298 -0.75644
-0.60349
-2 -1 -13 30202.1 1811.06 21 0.17759 -0.51344 -0.68677 0.58077 -0.68454
-0.67483
-2 1 -13 29176.1 1902.39 24 -0.75757 0.42268 -0.34853 0.45668 -0.61826 -0.74262
-2 1 -13 31439.8 2801.86 27 0.42899 -0.76411 -0.31465 0.42048 -0.80417 -0.55538
-2 1 -13 25466.2 2098.75 18 0.42476 -0.75946 -0.32038 0.42822 -0.80423 -0.55597
-2 -1 -14 4509.24 908.253 9 0.13800 -0.48147 -0.64594 0.54148 -0.73394 -0.73011
-2 -1 -14 4293.48 823.055 18 0.42855 -0.77286 -0.32442 0.21958 -0.80044
-0.66262
-2 1 -14 5201.47 906.028 9 0.06311 -0.40614 -0.56500 0.67378 -0.81252 -0.65191
-2 1 -14 4646.82 762.764 24 -0.72345 0.37923 -0.31439 0.42271 -0.67753 -0.78653
-2 -1 -14 4532.43 711.015 24 -0.75450 0.40994 -0.34535 0.24122 -0.62411
-0.83959
-2 1 -15 20508.9 1732.38 9 0.02091 -0.37317 -0.51565 0.62461 -0.85020 -0.71746
-2 -1 -15 19266.1 1724.94 9 0.09284 -0.44554 -0.59817 0.49389 -0.78315 -0.78412
-2 -1 -15 20342.1 1453.78 24 -0.71411 0.36022 -0.30545 0.20149 -0.69185
-0.87504
-2 1 -15 18277.6 1423.67 24 -0.68176 0.32821 -0.27553 0.38402 -0.73650 -0.83075
-2 -1 -16 537.962 306.165 24 -0.66305 0.29984 -0.25886 0.15507 -0.75937
-0.91070
-2 1 -16 869.334 339.639 24 -0.63002 0.26715 -0.23034 0.33900 -0.79544 -0.87499
-2 -1 -16 261.260 286.989 9 0.04146 -0.40338 -0.54001 0.43592 -0.83244 -0.83805
-2 1 -17 1135.62 326.697 24 -0.56346 0.19126 -0.17570 0.28454 -0.85475 -0.91887
-2 -1 -17 1209.92 323.738 24 -0.59620 0.22366 -0.20215 0.09854 -0.82756
-0.94570
-2 1 -18 4183.67 476.921 24 -0.47006 0.08853 -0.10385 0.21287 -0.91530 -0.96149
-2 -1 -18 4059.80 436.030 24 -0.49991 0.11805 -0.12630 0.02286 -0.89838
-0.97805
2 -2 -18 12314.9 750.178 24 -0.32662 0.37219 -0.00148 -0.20750 -0.97081
-0.86680
2 2 -18 12675.9 920.023 24 -0.32409 0.37034 0.00025 0.21567 -0.97145 -0.86687
2 -2 -17 1376.57 310.103 24 -0.44659 0.50149 -0.08651 -0.12264 -0.92718
-0.80724
2 -2 -17 1934.00 467.053 9 0.07044 -0.01366 -0.57331 0.36367 -0.80550 -0.92975
2 -2 -17 2596.14 744.623 27 0.43769 -0.38277 -0.34299 0.13045 -0.78780 -0.94541
2 -2 -17 1541.73 480.100 18 0.44023 -0.38497 -0.33690 0.12667 -0.78842 -0.94532
2 2 -17 1848.12 488.823 24 -0.41344 0.46901 -0.06243 0.27817 -0.94197 -0.79316
2 -2 -16 22762.2 1666.50 9 0.13963 -0.07363 -0.64761 0.43779 -0.73205 -0.89998
2 2 -16 20238.1 1520.15 24 -0.47919 0.54410 -0.11067 0.32624 -0.91035 -0.72160
2 2 -16 19839.8 1599.93 18 0.40861 -0.34345 -0.30322 0.51847 -0.81983 -0.81131
2 -2 -16 21447.5 2176.44 27 0.46740 -0.40314 -0.45168 0.23915 -0.71407 -0.91605
2 -2 -16 21859.8 1664.83 18 0.50146 -0.43690 -0.40338 0.19301 -0.71605 -0.91455
2 -2 -16 20193.9 1348.95 24 -0.52495 0.58917 -0.14548 -0.06385 -0.88251
-0.74873
2 2 -16 21688.4 2269.56 27 0.42206 -0.35715 -0.29291 0.50568 -0.81598 -0.81409
2 -2 -15 1357.97 554.848 18 0.55050 -0.47663 -0.45811 0.24760 -0.64421 -0.88325
2 2 -15 1043.77 438.972 18 0.45753 -0.38305 -0.35551 0.57063 -0.76962 -0.75840
2 -2 -15 845.944 586.616 27 0.48599 -0.41240 -0.53694 0.32442 -0.64214 -0.88489
2 2 -15 352.920 413.045 24 -0.53117 0.60540 -0.15031 0.36570 -0.87830 -0.65047
2 -2 -15 321.568 211.904 24 -0.58438 0.65793 -0.19252 -0.01699 -0.83779
-0.69027
2 2 -15 337.788 505.802 27 0.44512 -0.37087 -0.36819 0.58098 -0.77230 -0.75467
2 -2 -15 498.148 374.737 9 0.19790 -0.12267 -0.70419 0.49418 -0.65963 -0.86917
2 -2 -15 466.481 278.209 8 0.48972 -0.41561 -0.52914 0.32121 -0.64353 -0.88581
2 2 -15 846.241 452.911 9 0.01762 0.05850 -0.51168 0.72815 -0.85294 -0.67663
2 -2 -15 910.291 485.268 20 0.61966 -0.54639 -0.32878 0.11900 -0.65268 -0.87519
2 2 -14 562.682 383.096 9 0.06630 0.01904 -0.56863 0.78491 -0.80948 -0.61687
2 2 -14 617.740 239.221 24 -0.57357 0.65713 -0.18379 0.39901 -0.84673 -0.57886
2 2 -14 757.745 294.311 10 0.71063 -0.62578 -0.03734 0.25419 -0.63590 -0.78987
2 -2 -14 401.165 288.919 10 0.72343 -0.63954 -0.03932 -0.16964 -0.62150
-0.80325
2 -2 -14 686.198 451.379 18 0.59103 -0.50785 -0.50471 0.29408 -0.57193 -0.85239
2 2 -14 996.132 717.367 27 0.46245 -0.37887 -0.43187 0.64467 -0.72889 -0.69499
2 -2 -14 1154.13 345.970 24 -0.63201 0.71489 -0.23202 0.02235 -0.79341 -0.63147
2 -2 -14 707.788 285.460 8 0.58037 -0.49694 -0.51614 0.30787 -0.57244 -0.85361
2 2 -14 760.172 355.572 18 0.49873 -0.41495 -0.40038 0.61537 -0.71964 -0.70524
2 -2 -14 1512.62 594.592 20 0.69201 -0.60941 -0.30904 0.09908 -0.58606 -0.83864
2 2 -13 8078.19 1188.23 18 0.53405 -0.44096 -0.43958 0.65443 -0.66995 -0.65179
2 -2 -13 6999.17 1106.34 20 0.75373 -0.66179 -0.28804 0.07791 -0.51901 -0.80251
2 -2 -13 8491.14 1002.10 8 0.65689 -0.56414 -0.49868 0.29007 -0.50132 -0.82144
2 2 -13 9439.64 1174.95 9 0.10851 -0.01394 -0.61511 0.83120 -0.76672 -0.55641
2 2 -13 7997.12 997.781 10 0.76433 -0.67024 -0.04582 0.26242 -0.57189 -0.75071
2 2 -13 6713.48 973.323 24 -0.60861 0.70150 -0.21239 0.42744 -0.81628 -0.50612
2 2 -13 8022.65 1566.93 27 0.47564 -0.38272 -0.48690 0.69971 -0.68602 -0.63476
2 -2 -13 8289.70 975.169 10 0.77831 -0.68519 -0.04811 -0.16110 -0.55352
-0.76806
2 -2 -13 6577.45 848.823 24 -0.67119 0.76340 -0.26607 0.05621 -0.74965 -0.57204
2 2 -12 344.957 290.979 9 0.14581 -0.04202 -0.65388 0.86979 -0.72484 -0.49506
2 2 -12 -271.659 670.377 27 0.48562 -0.38336 -0.53497 0.74780 -0.64396 -0.57374
2 2 -12 484.791 264.847 7 0.82044 -0.71641 0.20111 0.01534 -0.46120 -0.75864
2 2 -12 222.391 212.866 10 0.81128 -0.70794 -0.05368 0.27003 -0.50686 -0.71257
2 -2 -12 445.528 384.847 5 -0.51285 0.61462 -0.64158 0.43154 -0.61383 -0.60384
2 2 -12 930.695 635.392 18 0.56461 -0.46221 -0.47417 0.68889 -0.62060 -0.59801
2 -2 -12 1007.57 379.440 20 0.80702 -0.70574 -0.26581 0.05550 -0.45106 -0.76729
2 2 -12 1238.23 574.683 5 -0.43013 0.53261 -0.48748 0.70338 -0.79488 -0.42368
2 -2 -12 444.516 302.553 10 0.82607 -0.72371 -0.05627 -0.15319 -0.48415
-0.73426
2 -2 -12 1037.71 449.967 24 -0.70382 0.80536 -0.29578 0.08575 -0.70682 -0.51169
2 -2 -12 492.340 263.788 8 0.72293 -0.62086 -0.47746 0.26851 -0.42941 -0.79006
2 2 -11 5810.13 803.620 24 -0.66134 0.77288 -0.25735 0.47206 -0.76137 -0.35467
2 2 -11 5274.25 1152.23 5 -0.44551 0.55729 -0.51471 0.73040 -0.76906 -0.34638
2 -2 -11 5418.82 1186.65 5 -0.52872 0.63979 -0.67453 0.46428 -0.56043 -0.55413
2 2 -11 5581.29 891.483 18 0.59116 -0.47945 -0.50487 0.71945 -0.57168 -0.54379
2 -2 -11 4519.62 617.970 7 0.81482 -0.70279 0.19707 -0.40717 -0.47160 -0.64411
2 2 -11 5828.01 787.650 10 0.85262 -0.74004 -0.06108 0.27718 -0.44010 -0.67616
2 2 -10 20504.1 2006.65 5 -0.45770 0.57877 -0.53664 0.75211 -0.74664 -0.26569
2 -2 -10 20288.3 2107.40 5 -0.54177 0.66214 -0.70337 0.49291 -0.50692 -0.50452
2 -2 -9 54690.0 3244.74 5 -0.55233 0.68199 -0.72859 0.51791 -0.45323 -0.45509
2 2 -9 54623.0 3093.82 5 -0.46673 0.59710 -0.55314 0.76840 -0.72871 -0.18051
2 -2 -9 55092.4 3072.36 2 -0.52754 0.65815 -0.75077 0.54041 -0.44306 -0.46628
2 -2 -8 40384.5 2419.83 2 -0.58744 0.72727 -0.72363 0.51301 -0.41376 -0.39236
2 -2 -8 43753.2 2676.72 5 -0.56062 0.69958 -0.75053 0.53964 -0.39927 -0.40594
2 2 -8 42653.9 2515.61 5 -0.47243 0.61209 -0.56366 0.77870 -0.71678 -0.08932
2 -2 -7 10514.9 1176.98 2 -0.63570 0.78474 -0.69747 0.48657 -0.38710 -0.31580
2 2 -7 11084.7 1182.99 5 -0.47423 0.62319 -0.56700 0.78182 -0.71291 0.00992
2 -2 -7 11501.4 1318.25 5 -0.56682 0.71507 -0.76949 0.55838 -0.34489 -0.35721
2 -2 -6 -228.758 402.962 5 -0.57104 0.72859 -0.78566 0.57434 -0.28984 -0.30915
2 -2 -6 135.622 328.529 2 -0.67330 0.83155 -0.67399 0.46283 -0.36414 -0.23554
-2 -2 6 144.328 143.355 3 -0.33627 0.17760 0.76626 -0.98073 0.51320 0.08739
2 2 -6 -133.816 425.109 5 -0.47095 0.62920 -0.56092 0.77553 -0.71993 0.12006
2 2 -6 194.050 103.194 2 0.15472 0.00444 -0.78457 0.99985 -0.58160 -0.01918
-2 -2 5 2702.78 357.995 3 -0.32289 0.15492 0.77233 -0.98674 0.51395 -0.01665
2 2 -5 2843.69 487.997 5 -0.46025 0.62779 -0.54127 0.75567 -0.74170 0.24494
2 -2 -5 2900.52 480.992 5 -0.57333 0.74017 -0.79922 0.58768 -0.23367 -0.26220
2 2 -5 2855.53 367.827 2 0.16756 0.00081 -0.78121 0.99622 -0.58136 0.08381
2 -2 -5 3472.07 532.150 2 -0.70029 0.86776 -0.65523 0.44380 -0.34629 -0.15016
-2 -2 4 4965.58 476.181 3 -0.34715 0.16989 0.76117 -0.97551 0.51250 -0.11848
2 2 -4 5401.21 482.566 2 0.22130 -0.04371 -0.76552 0.98026 -0.57926 0.18493
2 -2 -4 4188.99 549.065 5 -0.57367 0.74981 -0.81027 0.59852 -0.17548 -0.21728
2 -2 -4 4091.13 533.810 2 -0.71566 0.89235 -0.64374 0.43204 -0.33556 -0.05767
2 2 -4 4872.81 547.883 5 -0.43746 0.61430 -0.50039 0.71457 -0.78291 0.38927
2 -2 -3 20509.6 1106.03 2 -0.71671 0.90261 -0.64293 0.43097 -0.33482 0.04481
-2 -2 3 18606.4 911.602 3 -0.40572 0.21916 0.73144 -0.94572 0.50736 -0.21662
2 -2 -2 17007.4 942.996 2 -0.69744 0.89256 -0.65729 0.44505 -0.34823 0.16145
-2 -2 2 16761.0 878.470 3 -0.49356 0.29770 0.67879 -0.89300 0.49498 -0.30753
2 -2 -1 70534.4 1774.77 2 -0.64516 0.84949 -0.69184 0.47934 -0.38152 0.29795
2 -2 0 -551.998 240.585 2 -0.53302 0.74657 -0.74851 0.53575 -0.44054 0.46020
-2 2 -1 3597.20 376.885 5 -0.47743 0.25482 -0.57296 0.78579 -0.70588 0.58306
2 -2 1 2874.37 523.207 2 -0.30853 0.53130 -0.81052 0.59749 -0.52221 0.64510
-2 2 -2 872.792 196.959 5 -0.54156 0.30966 -0.70290 0.91594 -0.50786 0.28193
2 -2 2 1090.98 212.593 2 0.09718 0.13480 -0.79788 0.58458 -0.58137 0.80748
-2 -2 -2 718.216 238.437 1 -0.88269 0.64967 0.24053 -0.45433 0.32170 -0.54726
-2 -2 -3 7552.76 632.067 1 -0.93524 0.69300 0.10312 -0.31680 0.25296 -0.58188
-2 2 -3 8255.65 418.393 3 -0.51443 0.27315 0.66471 -0.45150 0.49113 -0.82037
-2 2 -3 7943.35 643.224 5 -0.55405 0.31285 -0.73294 0.94620 -0.44314 0.11409
-2 -2 -4 60878.1 1885.64 1 -0.96329 0.71181 -0.03346 -0.18009 0.17964 -0.61191
-2 2 -4 60905.0 2055.50 5 -0.55627 0.30578 -0.73871 0.95218 -0.42933 -0.00283
-2 -2 -5 12318.9 880.133 1 -0.96789 0.70719 -0.16621 -0.04721 0.10369 -0.63931
-2 2 -5 10899.3 989.992 5 -0.55470 0.29491 -0.73462 0.94831 -0.43917 -0.09611
-2 2 -6 632.591 433.921 5 -0.55081 0.28173 -0.72482 0.93872 -0.46175 -0.17664
-2 -2 -6 -210.534 257.142 4 -0.44888 0.17876 -0.88923 0.67673 0.05885 -0.69690
-2 2 -7 11623.1 1237.10 5 -0.54496 0.26658 -0.71077 0.92489 -0.49194 -0.24957
-2 -2 -7 11900.5 995.016 2 -0.94762 0.66865 -0.32101 0.10921 -0.06773 -0.67338
-2 -2 -7 13076.7 1317.37 4 -0.57218 0.29274 -0.82117 0.60890 -0.03119 -0.71007
-2 -2 -8 18963.6 1348.49 2 -0.90681 0.61863 -0.41853 0.20700 -0.14375 -0.70059
-2 2 -8 18278.5 1689.91 5 -0.53718 0.24951 -0.69300 0.90734 -0.52701 -0.31762
-2 -2 -9 3192.71 864.968 5 -0.57366 0.27598 -0.80297 0.59159 -0.21560 -0.73125
-2 2 -9 3000.05 726.798 5 -0.52737 0.23040 -0.67165 0.88620 -0.56538 -0.38235
-2 2 -10 28753.5 2430.65 5 -0.51534 0.20907 -0.64663 0.86139 -0.60610 -0.44475
-2 -2 -10 27497.2 2635.44 5 -0.57050 0.26353 -0.78328 0.57212 -0.29860 -0.75136
-2 2 -11 6458.30 985.460 9 0.11089 -0.42601 -0.61765 0.83249 -0.76416 -0.39080
-2 -2 -11 6275.30 1428.61 5 -0.56334 0.24708 -0.75845 0.54750 -0.37761 -0.77547
-2 -2 -11 4590.19 838.321 18 0.55047 -0.86700 -0.45807 0.24643 -0.64426
-0.50926
-2 2 -11 4858.40 940.540 18 0.45073 -0.76666 -0.34819 0.56217 -0.77714 -0.37693
-2 -2 -11 4757.81 900.539 20 0.59222 -0.90886 -0.33514 0.12406 -0.67518
-0.47868
-2 2 -11 6079.32 1197.20 5 -0.50082 0.18526 -0.61765 0.83263 -0.64851 -0.50545
-2 -2 -11 4594.79 717.515 21 0.37730 -0.69491 -0.69957 0.48684 -0.56804
-0.58506
-2 -2 -11 6014.42 939.787 8 0.51466 -0.83172 -0.52629 0.31632 -0.62522 -0.52960
-2 2 -11 5199.30 1197.41 27 0.44274 -0.75903 -0.36000 0.57218 -0.77744 -0.37591
-2 2 -12 915.477 754.793 27 0.42950 -0.75513 -0.31628 0.52844 -0.80326 -0.45319
-2 -2 -12 473.757 331.604 21 0.31413 -0.64103 -0.69923 0.48659 -0.60926
-0.64694
-2 -2 -12 325.102 320.307 8 0.46112 -0.78750 -0.53178 0.32214 -0.66346 -0.59465
-2 2 -12 203.199 394.149 9 0.08461 -0.40897 -0.58913 0.80416 -0.79152 -0.46666
-2 2 -12 78.4542 300.928 18 0.42525 -0.75048 -0.32090 0.53501 -0.80375 -0.45345
-2 -2 -12 -387.382 450.716 5 -0.55226 0.22670 -0.72842 0.51768 -0.45361
-0.80259
-2 2 -12 -185.935 299.319 24 -0.76456 0.43917 -0.35589 0.57008 -0.60445
-0.65343
-2 -2 -12 -117.333 468.734 18 0.51926 -0.84510 -0.42307 0.21156 -0.69162
-0.56503
-2 2 -12 -213.455 418.308 5 -0.48345 0.15859 -0.58427 0.79946 -0.69218 -0.56490
-2 -2 -13 838.921 394.183 18 0.48303 -0.81818 -0.38319 0.17181 -0.73961
-0.62018
-2 2 -13 651.247 351.864 24 -0.73511 0.40038 -0.32578 0.54014 -0.65861 -0.70245
-2 -2 -13 637.364 375.050 8 0.39952 -0.73522 -0.53536 0.32607 -0.70278 -0.65862
-2 2 -13 1140.78 677.873 27 0.41236 -0.74732 -0.26349 0.47564 -0.83097 -0.52856
-2 -2 -13 418.583 401.243 9 0.20992 -0.54439 -0.71513 0.50386 -0.64340 -0.71723
-2 2 -13 482.740 407.567 9 0.05404 -0.38762 -0.55462 0.76983 -0.82102 -0.54038
-2 -2 -13 1099.05 404.884 21 0.24114 -0.57734 -0.69447 0.48193 -0.65174
-0.70754
-2 2 -14 1140.94 401.675 24 -0.69961 0.35556 -0.29186 0.50640 -0.71274 -0.75151
-2 -2 -14 1241.28 377.284 21 0.15605 -0.50155 -0.68344 0.47100 -0.69482
-0.76755
-2 -2 -14 946.674 355.763 24 -0.76293 0.41820 -0.35416 0.14380 -0.60774
-0.85579
-2 2 -14 1130.30 496.449 9 0.01880 -0.36161 -0.51311 0.72850 -0.85196 -0.61266
-2 -2 -14 527.144 309.879 9 0.16812 -0.51181 -0.67599 0.46490 -0.69791 -0.76595
-2 -2 -14 660.216 420.219 18 0.44056 -0.78501 -0.33726 0.12601 -0.78807
-0.67486
-2 -2 -15 1284.91 537.680 9 0.12150 -0.47442 -0.62886 0.41796 -0.75257 -0.81450
-2 -2 -15 1139.38 476.258 24 -0.72220 0.36815 -0.31319 0.10301 -0.67948
-0.88723
-2 2 -15 317.273 261.786 24 -0.65652 0.30314 -0.25313 0.46785 -0.76691 -0.80051
-2 -2 -16 54.8852 362.793 9 0.06867 -0.43081 -0.57131 0.36059 -0.80721 -0.86309
-2 2 -16 315.301 295.445 24 -0.60322 0.24051 -0.20792 0.42281 -0.82125 -0.84936
-2 -2 -16 359.272 238.016 24 -0.66998 0.30660 -0.26499 0.05498 -0.75112
-0.91877
-2 -2 -17 91.5030 167.551 24 -0.60030 0.22759 -0.20552 -0.00432 -0.82390
-0.94918
-2 2 -17 405.322 257.689 24 -0.53458 0.16255 -0.15296 0.36802 -0.87596 -0.89783
-2 -2 -17 154.427 252.850 9 0.00606 -0.37743 -0.49765 0.28712 -0.86235 -0.91117
-2 2 -18 6103.39 436.093 11 -0.20807 -0.17226 -0.20003 0.41512 -0.97204
-0.90566
-2 2 -18 5447.61 526.969 24 -0.43737 0.05601 -0.07976 0.29500 -0.93152 -0.94545
-2 -2 -18 5426.87 478.897 24 -0.49554 0.11350 -0.12298 -0.08668 -0.90100
-0.97526
2 -3 -18 77.5597 168.307 9 0.00540 0.04193 -0.49684 0.18076 -0.86287 -0.97541
2 3 -18 -154.212 182.489 24 -0.29033 0.33675 0.02317 0.29897 -0.97900 -0.85949
2 -3 -17 89.7436 145.861 24 -0.42269 0.47742 -0.06910 -0.24628 -0.93807
-0.79617
2 -3 -17 -165.102 332.153 27 0.44130 -0.38654 -0.35510 0.03623 -0.78047
-0.95275
2 -3 -17 98.3095 209.157 18 0.44620 -0.39110 -0.34331 0.02667 -0.78206 -0.95153
2 -3 -17 313.994 295.284 9 0.09807 -0.04151 -0.60387 0.28760 -0.77774 -0.95732
2 3 -17 -32.8880 270.521 24 -0.38178 0.43752 -0.03987 0.36184 -0.95408 -0.78124
2 -3 -16 -185.482 468.575 27 0.47250 -0.40841 -0.47310 0.15424 -0.69728
-0.93285
2 3 -16 505.284 329.109 24 -0.44833 0.51340 -0.08778 0.40958 -0.92634 -0.70579
2 -3 -16 1193.72 349.379 24 -0.51304 0.57709 -0.13631 -0.17924 -0.89026
-0.74080
2 3 -16 798.241 603.529 27 0.40325 -0.33817 -0.23684 0.55594 -0.84360 -0.78645
2 -3 -16 1117.52 405.333 9 0.16799 -0.10220 -0.67586 0.35941 -0.69807 -0.93377
2 -3 -16 1330.94 544.229 18 0.51043 -0.44602 -0.41328 0.09650 -0.70396 -0.92650
2 -3 -16 1250.47 334.976 8 0.41486 -0.35023 -0.53473 0.22045 -0.69343 -0.93885
2 -3 -15 25381.9 1821.11 9 0.22672 -0.15171 -0.72997 0.41334 -0.61995 -0.90867
2 -3 -15 22228.7 1863.21 20 0.62558 -0.55247 -0.32733 0.01120 -0.64764 -0.88005
2 -3 -15 23251.6 1539.31 8 0.51932 -0.44537 -0.52570 0.21109 -0.62171 -0.90728
2 3 -15 21292.3 2496.36 27 0.42770 -0.35329 -0.31057 0.62969 -0.80643 -0.72053
2 -3 -15 22673.4 1475.54 24 -0.57841 0.65180 -0.18769 -0.12804 -0.84277
-0.68511
2 -3 -15 22975.1 1835.61 18 0.56089 -0.48717 -0.46992 0.15301 -0.62697 -0.90036
2 3 -15 22623.0 1727.23 24 -0.50058 0.57498 -0.12681 0.44843 -0.89798 -0.63097
2 3 -15 21552.3 1774.82 18 0.41954 -0.34492 -0.31482 0.63634 -0.80938 -0.71877
2 3 -14 204.518 360.272 9 0.00366 0.08191 -0.49471 0.81761 -0.86426 -0.56228
2 -3 -14 751.331 353.629 10 0.70590 -0.62226 -0.03662 -0.27880 -0.64109
-0.78340
2 3 -14 385.957 313.538 18 0.46124 -0.37730 -0.35952 0.68091 -0.76543 -0.65959
2 -3 -14 981.256 511.349 18 0.60201 -0.51898 -0.51762 0.20058 -0.54970 -0.87448
2 3 -14 978.746 458.515 24 -0.54293 0.62666 -0.15948 0.48093 -0.87007 -0.55569
2 -3 -14 840.631 469.296 20 0.69566 -0.61321 -0.30791 -0.00839 -0.58238
-0.84213
2 -3 -14 665.953 372.067 24 -0.62970 0.71242 -0.23007 -0.08583 -0.79576
-0.62894
2 -3 -14 819.443 382.260 8 0.60461 -0.52134 -0.51132 0.19638 -0.55114 -0.87456
2 3 -14 -190.710 641.254 27 0.44635 -0.36260 -0.37249 0.69162 -0.76957 -0.65430
2 3 -13 13903.0 1292.85 10 0.74204 -0.64770 -0.04224 0.36529 -0.59964 -0.72321
2 -3 -13 13247.0 1474.73 20 0.75549 -0.66370 -0.28737 -0.02911 -0.51693
-0.80441
2 -3 -13 12229.8 1147.85 10 0.76304 -0.67016 -0.04561 -0.27005 -0.57354
-0.74778
2 3 -13 14118.5 1512.83 18 0.49677 -0.40352 -0.39822 0.71948 -0.72221 -0.59967
2 -3 -13 12515.0 1196.52 21 0.51839 -0.42570 -0.68579 0.36811 -0.45888 -0.86159
2 3 -13 14335.9 1431.42 9 0.04411 0.05068 -0.54311 0.86583 -0.83006 -0.49326
2 -3 -13 13007.5 1266.43 8 0.67690 -0.58432 -0.49293 0.17764 -0.48069 -0.84172
2 3 -13 14259.0 2117.86 27 0.46082 -0.36773 -0.42552 0.74466 -0.73351 -0.58726
2 -3 -13 14642.8 1225.04 24 -0.67140 0.76344 -0.26625 -0.04982 -0.74940
-0.57211
2 3 -13 14924.5 1414.06 24 -0.57766 0.67071 -0.18708 0.50836 -0.84339 -0.47919
2 3 -12 4234.59 622.730 7 0.81650 -0.71218 0.19827 0.12476 -0.46852 -0.75155
2 3 -12 4648.43 734.061 10 0.79012 -0.68655 -0.05007 0.37288 -0.53738 -0.68231
2 3 -12 3950.45 1149.94 27 0.47208 -0.36966 -0.47129 0.79045 -0.69872 -0.51896
2 -3 -12 4033.87 651.800 10 0.81265 -0.71053 -0.05392 -0.26199 -0.50479
-0.71336
2 -3 -12 3037.79 593.812 24 -0.70589 0.80725 -0.29770 -0.01855 -0.70388
-0.51445
2 -3 -12 4296.47 737.503 8 0.73931 -0.63741 -0.47110 0.15548 -0.40970 -0.80942
2 -3 -12 5952.93 1216.75 5 -0.52404 0.62564 -0.66462 0.34810 -0.57726 -0.64019
2 3 -12 4380.09 777.570 18 0.52732 -0.42476 -0.43205 0.75317 -0.67998 -0.53877
2 -3 -12 2745.74 547.233 21 0.60093 -0.49894 -0.66635 0.34858 -0.38163 -0.83575
2 3 -12 3858.61 686.951 24 -0.60607 0.70845 -0.21028 0.53139 -0.81864 -0.40077
2 -3 -12 3820.60 838.699 20 0.80717 -0.70604 -0.26574 -0.05092 -0.45085
-0.76732
2 -3 -11 1532.14 573.426 5 -0.53946 0.65036 -0.69812 0.38139 -0.51722 -0.59712
2 -3 -11 1663.26 431.034 8 0.79358 -0.68237 -0.44609 0.13012 -0.33762 -0.77820
2 -3 -11 1317.96 346.274 10 0.85615 -0.74479 -0.06173 -0.25442 -0.43386
-0.68113
2 3 -11 1394.16 709.272 5 -0.41316 0.52511 -0.45794 0.78011 -0.82055 -0.29512
2 -3 -11 517.897 390.194 14 0.49802 -0.38607 -0.79639 0.47755 -0.29500 -0.81983
2 3 -11 1660.64 575.753 18 0.55365 -0.44179 -0.46168 0.78267 -0.63906 -0.47654
2 -3 -11 1921.62 533.934 21 0.67236 -0.56106 -0.64056 0.32268 -0.30422 -0.81007
2 3 -11 1738.68 435.798 7 0.85512 -0.74159 0.22758 0.09523 -0.38936 -0.72751
2 -3 -11 2033.61 548.704 20 0.85195 -0.74148 -0.24299 -0.07384 -0.38375
-0.73125
2 3 -11 1802.57 538.940 24 -0.62891 0.74062 -0.22940 0.55033 -0.79656 -0.31966
2 3 -11 1727.87 537.462 10 0.83245 -0.71963 -0.05740 0.37996 -0.47397 -0.64254
2 3 -11 2087.91 809.930 27 0.48079 -0.36903 -0.51079 0.82995 -0.66570 -0.44889
2 3 -10 2675.37 728.020 5 -0.42409 0.54534 -0.47691 0.79886 -0.80433 -0.20822
2 -3 -10 4439.94 1059.51 2 -0.52571 0.64687 -0.75152 0.43481 -0.44390 -0.56838
2 -3 -10 3172.99 867.523 5 -0.55181 0.67200 -0.72729 0.41035 -0.45618 -0.55504
2 -3 -9 6649.90 1111.54 2 -0.59116 0.72155 -0.72176 0.40479 -0.41181 -0.49726
2 -3 -9 7096.97 1180.74 5 -0.56135 0.69083 -0.75261 0.43545 -0.39372 -0.51438
2 3 -9 7349.13 1165.35 5 -0.43133 0.56187 -0.48959 0.81133 -0.79296 -0.11648
2 3 -8 286.212 324.009 5 -0.43449 0.57433 -0.49516 0.81668 -0.78782 -0.01850
2 -3 -8 311.537 438.876 5 -0.56823 0.70701 -0.77439 0.45702 -0.32922 -0.47577
2 -3 -8 -104.004 246.072 2 -0.64500 0.78460 -0.69193 0.37469 -0.38161 -0.42423
2 3 -7 34970.8 2104.20 5 -0.43275 0.58188 -0.49208 0.81339 -0.79066 0.08746
2 -3 -7 35755.6 2312.67 5 -0.57244 0.72051 -0.79282 0.47523 -0.26171 -0.44017
2 -3 -7 35997.2 2175.59 2 -0.68886 0.83767 -0.66338 0.34588 -0.35400 -0.34862
2 3 -6 1079.79 402.161 5 -0.42457 0.58299 -0.47774 0.79884 -0.80360 0.20351
2 -3 -6 1672.97 465.483 2 -0.72361 0.88164 -0.63755 0.31978 -0.32984 -0.26955
2 -3 -6 1647.48 480.765 5 -0.57377 0.73114 -0.80786 0.49005 -0.18963 -0.40913
2 -3 -5 12340.8 1045.62 2 -0.74954 0.91678 -0.61612 0.29808 -0.31029 -0.18589
2 -3 -4 83075.0 2547.57 2 -0.76622 0.94268 -0.60121 0.28290 -0.29691 -0.09604
2 -3 -3 4594.92 534.716 2 -0.77218 0.95786 -0.59565 0.27707 -0.29197 0.00224
2 -3 -2 54539.0 1752.04 2 -0.76403 0.95892 -0.60322 0.28438 -0.29871 0.11220
2 -3 -1 8304.23 682.590 2 -0.73445 0.93856 -0.62883 0.30972 -0.32184 0.23855
2 -3 0 27902.8 1121.13 2 -0.66759 0.88092 -0.67775 0.35837 -0.36776 0.38769
-2 -3 -1 9568.47 817.280 1 -0.88569 0.66164 0.23416 -0.55485 0.31863 -0.44071
2 -3 1 8531.14 650.348 2 -0.52824 0.75078 -0.75049 0.43084 -0.44274 0.56590
2 -3 2 23236.8 893.397 2 -0.23887 0.47062 -0.81880 0.49888 -0.53978 0.76616
-2 -3 -2 22943.0 1187.45 1 -0.92559 0.69232 0.13405 -0.45462 0.26889 -0.49432
-2 3 -2 25589.0 952.623 5 -0.43160 0.19987 -0.49006 0.80958 -0.79253 0.56637
-2 -3 -3 3766.00 518.198 1 -0.95329 0.71079 0.02948 -0.34992 0.21403 -0.54282
-2 3 -3 3977.15 475.849 5 -0.48615 0.24512 -0.58938 0.90912 -0.68581 0.35654
-2 3 -4 10473.1 840.288 5 -0.50728 0.25696 -0.63041 0.95037 -0.63040 0.19801
-2 -3 -4 9510.74 806.051 1 -0.96729 0.71556 -0.07707 -0.24324 0.15520 -0.58734
-2 3 -5 75624.4 2517.40 5 -0.51491 0.25529 -0.64575 0.96592 -0.60745 0.07195
-2 -3 -5 75165.9 2402.03 1 -0.96678 0.70582 -0.18374 -0.13645 0.09331 -0.62880
-2 3 -6 -329.601 320.865 5 -0.51579 0.24688 -0.64755 0.96793 -0.60468 -0.03394
-2 -3 -7 7909.71 1023.28 4 -0.46770 0.18803 -0.88071 0.56169 0.04574 -0.78675
-2 -3 -7 8225.44 885.362 2 -0.94997 0.67078 -0.31359 -0.00482 -0.06207 -0.67876
-2 3 -7 8516.18 1044.95 5 -0.51250 0.23429 -0.64087 0.96147 -0.61491 -0.12682
-2 3 -8 1582.87 503.501 5 -0.50607 0.21857 -0.62800 0.94882 -0.63389 -0.21096
-2 -3 -8 1457.41 442.369 2 -0.91624 0.62783 -0.39965 0.08151 -0.12877 -0.71528
-2 3 -9 2900.09 720.397 5 -0.49689 0.20010 -0.61000 0.93103 -0.65897 -0.28899
-2 -3 -9 2382.29 549.754 2 -0.86808 0.57046 -0.48339 0.16551 -0.19625 -0.75103
-2 -3 -10 13642.3 1932.20 5 -0.57317 0.26603 -0.79785 0.48019 -0.23995 -0.80979
-2 3 -10 13409.3 1631.58 5 -0.48504 0.17895 -0.58728 0.90853 -0.68844 -0.36263
-2 -3 -11 213.188 378.553 21 0.42182 -0.73978 -0.69753 0.37826 -0.53631
-0.61670
-2 3 -11 1257.71 602.023 9 0.05557 -0.37047 -0.55638 0.87784 -0.81960 -0.33555
-2 3 -11 1052.04 561.632 5 -0.47038 0.15500 -0.55986 0.88132 -0.72114 -0.43305
-2 3 -11 -563.075 558.362 27 0.42305 -0.73918 -0.29597 0.61448 -0.81435
-0.33899
-2 -3 -11 319.540 374.744 8 0.53941 -0.85664 -0.52294 0.20629 -0.60615 -0.54833
-2 3 -11 518.276 389.751 18 0.41250 -0.72828 -0.30734 0.62773 -0.81616 -0.33805
-2 -3 -11 634.941 528.419 18 0.56229 -0.87897 -0.47152 0.15347 -0.62458
-0.52880
-2 -3 -11 382.350 426.819 20 0.59853 -0.91533 -0.33372 0.01629 -0.67012
-0.48355
-2 3 -11 269.769 296.531 24 -0.76287 0.44697 -0.35409 0.67434 -0.60786 -0.54701
-2 -3 -11 524.347 551.435 5 -0.56854 0.25210 -0.77555 0.45811 -0.32541 -0.82745
-2 -3 -12 9359.60 1038.74 21 0.35893 -0.68619 -0.69985 0.38067 -0.58047
-0.67562
-2 -3 -12 7532.82 1595.37 5 -0.55950 0.23376 -0.74740 0.43018 -0.40749 -0.84848
-2 3 -12 8252.10 1125.72 9 0.03205 -0.35618 -0.52893 0.85058 -0.84071 -0.41766
-2 3 -12 10109.2 1101.66 24 -0.73700 0.41178 -0.32766 0.64808 -0.65541 -0.60265
-2 -3 -12 8353.72 1044.82 8 0.48708 -0.81362 -0.52941 0.21310 -0.64543 -0.61234
-2 -3 -12 10183.5 1255.19 18 0.52945 -0.85544 -0.43442 0.11650 -0.67684
-0.57968
-2 3 -12 6806.32 1267.68 5 -0.45261 0.12794 -0.52745 0.84913 -0.75622 -0.50108
-2 3 -12 8688.71 1573.48 27 0.40996 -0.73542 -0.25639 0.57488 -0.83442 -0.42200
-2 -3 -13 6229.70 957.440 9 0.23620 -0.57088 -0.73811 0.42022 -0.60630 -0.75414
-2 3 -13 6592.53 916.118 24 -0.70609 0.37153 -0.29789 0.61849 -0.70359 -0.65765
-2 -3 -13 6523.50 874.904 21 0.28866 -0.62521 -0.69808 0.37900 -0.62468
-0.73450
-2 -3 -13 6776.08 961.254 8 0.42704 -0.76290 -0.53410 0.21813 -0.68581 -0.67525
-2 -3 -13 5292.49 881.740 18 0.49120 -0.82650 -0.39212 0.07433 -0.72937
-0.63028
-2 3 -13 5737.82 1040.17 9 0.00377 -0.33713 -0.49485 0.81668 -0.86417 -0.49742
-2 -3 -14 1554.88 449.993 24 -0.76698 0.42209 -0.35846 0.04188 -0.59952
-0.86383
-2 -3 -14 976.006 430.556 18 0.44606 -0.79067 -0.34316 0.02551 -0.78221
-0.68058
-2 3 -14 1350.76 446.886 24 -0.66901 0.32513 -0.26413 0.58490 -0.75229 -0.71213
-2 -3 -14 935.544 503.088 9 0.19312 -0.53703 -0.69976 0.38206 -0.66597 -0.79770
-2 -3 -14 1163.10 415.885 21 0.20687 -0.55273 -0.69072 0.37173 -0.66989
-0.79237
-2 -3 -15 10260.9 1227.85 9 0.14519 -0.49833 -0.65325 0.33573 -0.72558 -0.84131
-2 -3 -15 9544.60 953.723 24 -0.72497 0.37075 -0.31587 -0.00054 -0.67512
-0.89141
-2 3 -15 8670.99 944.543 24 -0.62407 0.27086 -0.22531 0.54625 -0.80142 -0.76618
-2 -3 -15 8960.72 932.875 21 0.10892 -0.46408 -0.67493 0.35604 -0.71584
-0.84951
-2 -3 -16 571.686 227.412 24 -0.67011 0.30656 -0.26510 -0.05113 -0.75096
-0.91875
-2 3 -16 728.114 307.291 24 -0.56833 0.20579 -0.17959 0.50070 -0.85093 -0.81986
-2 -3 -16 982.096 384.024 9 0.09051 -0.45288 -0.59563 0.27829 -0.78554 -0.88457
-2 -3 -16 833.288 283.202 21 -0.01493 -0.34952 -0.64466 0.32586 -0.76181
-0.90663
-2 -3 -17 1765.15 338.124 24 -0.59468 0.22180 -0.20091 -0.11515 -0.82890
-0.94400
-2 3 -17 1757.92 423.271 24 -0.49590 0.12404 -0.12326 0.44455 -0.90078 -0.87319
-2 -3 -17 2303.82 487.252 9 0.02563 -0.39723 -0.52130 0.20415 -0.84621 -0.92712
-2 3 -18 1061.38 248.840 24 -0.39021 0.00902 -0.04583 0.36730 -0.95104 -0.92611
2 -4 -18 383.226 184.775 9 0.02257 0.02455 -0.51763 0.09494 -0.84881 -0.98928
2 4 -18 -121.429 165.018 24 -0.24320 0.28978 0.05454 0.37383 -0.98654 -0.85214
2 4 -17 -177.973 200.029 24 -0.34033 0.39624 -0.01092 0.43911 -0.96714 -0.76835
2 -4 -17 68.0954 210.090 9 0.11875 -0.06242 -0.62598 0.20309 -0.75560 -0.97926
2 -4 -17 -158.754 272.771 18 0.44386 -0.38891 -0.34080 -0.08225 -0.78457
-0.94889
2 -4 -16 3629.53 588.194 8 0.43576 -0.37130 -0.53359 0.11264 -0.68023 -0.95170
2 4 -16 2933.31 647.692 24 -0.40915 0.47440 -0.05935 0.48738 -0.94372 -0.68859
2 -4 -16 3606.57 712.361 18 0.51332 -0.44906 -0.41648 -0.00670 -0.69996
-0.93036
2 -4 -16 4289.36 789.544 9 0.19003 -0.12447 -0.69689 0.27382 -0.67001 -0.96164
2 -4 -16 3926.73 848.552 27 0.47532 -0.41139 -0.48547 0.06028 -0.68721 -0.94294
2 -4 -15 831.707 286.280 21 0.35056 -0.27681 -0.69987 0.27584 -0.58601 -0.94052
2 -4 -15 860.788 362.156 18 0.56631 -0.49274 -0.47611 0.05280 -0.61765 -0.90954
2 -4 -15 898.005 420.422 20 0.62190 -0.54893 -0.32823 -0.09425 -0.65078
-0.87672
2 4 -15 1408.55 427.749 24 -0.46245 0.53702 -0.09820 0.52605 -0.91929 -0.60984
2 -4 -15 431.634 253.014 8 0.53552 -0.46174 -0.52350 0.10221 -0.60921 -0.91943
2 -4 -14 19231.5 1345.07 24 -0.61826 0.70080 -0.22043 -0.20170 -0.80712
-0.61740
2 4 -14 17852.1 1575.85 24 -0.50518 0.58908 -0.13031 0.55798 -0.89518 -0.53077
2 -4 -14 16769.1 1653.73 20 0.69088 -0.60858 -0.30938 -0.11327 -0.58719
-0.83714
2 4 -14 17556.8 1640.61 18 0.41677 -0.33269 -0.31188 0.73967 -0.81207 -0.61308
2 -4 -14 17815.6 1416.79 8 0.61733 -0.53424 -0.50854 0.08691 -0.53952 -0.88583
2 -4 -14 21749.3 1479.07 21 0.45913 -0.37609 -0.69425 0.27012 -0.50786 -0.91559
2 4 -14 18772.9 2330.44 27 0.42671 -0.34279 -0.30741 0.73287 -0.80817 -0.61568
2 4 -13 8445.28 973.599 10 0.71023 -0.61565 -0.03728 0.46678 -0.63635 -0.68676
2 -4 -13 8152.44 1003.51 21 0.55013 -0.45778 -0.67946 0.25524 -0.43052 -0.88984
2 4 -13 9203.96 1221.27 18 0.45242 -0.35902 -0.35000 0.77767 -0.77529 -0.54672
2 4 -13 7656.56 1596.87 27 0.44226 -0.34901 -0.35836 0.78383 -0.77846 -0.54230
2 4 -13 6830.89 1064.97 6 -0.08219 0.17705 0.88181 -0.45416 -0.47044 -0.85386
2 4 -13 9095.42 1121.74 24 -0.53980 0.63303 -0.15703 0.58453 -0.87230 -0.45046
2 -4 -13 8323.85 1007.69 8 0.68673 -0.59432 -0.48990 0.06793 -0.47021 -0.85185
2 -4 -13 7401.17 901.831 10 0.73804 -0.64540 -0.04161 -0.38050 -0.60443
-0.71664
2 -4 -13 8709.73 1215.62 20 0.74974 -0.65810 -0.28953 -0.13330 -0.52368
-0.79748
2 4 -12 16939.1 1504.72 24 -0.56768 0.67023 -0.17907 0.60640 -0.85144 -0.36814
2 -4 -12 12403.7 1286.43 21 0.62696 -0.52531 -0.65805 0.23373 -0.35471 -0.86257
2 -4 -12 16638.2 1416.51 8 0.74658 -0.64485 -0.46812 0.04582 -0.40068 -0.81809
2 -4 -12 16145.9 1634.24 20 0.80056 -0.69958 -0.26875 -0.15426 -0.45990
-0.75809
2 -4 -12 15588.3 1585.95 14 0.50138 -0.39884 -0.77411 0.34894 -0.33821 -0.87972
2 4 -12 17124.9 2340.35 27 0.45447 -0.35189 -0.40160 0.82708 -0.75032 -0.46735
2 -4 -12 18123.9 2165.88 5 -0.53217 0.63359 -0.68196 0.25896 -0.54732 -0.66991
2 4 -12 13841.2 1504.93 6 -0.16113 0.26515 0.90397 -0.47637 -0.40961 -0.81138
2 -4 -12 15185.1 1267.62 10 0.79038 -0.68849 -0.05012 -0.37224 -0.53703
-0.68087
2 4 -12 15644.8 1549.34 18 0.48265 -0.37995 -0.38277 0.81030 -0.74008 -0.47880
2 4 -12 14688.0 1284.91 10 0.75993 -0.65611 -0.04510 0.47436 -0.57751 -0.64243
2 4 -11 2174.99 514.259 10 0.80353 -0.69047 -0.05235 0.48136 -0.51828 -0.59848
2 -4 -11 2313.54 523.109 10 0.83607 -0.72494 -0.05805 -0.36456 -0.46809
-0.64663
2 -4 -11 3274.99 712.549 21 0.69370 -0.58276 -0.63083 0.20641 -0.27870 -0.83549
2 4 -11 4301.97 740.150 24 -0.58954 0.70142 -0.19671 0.62386 -0.83338 -0.28302
2 -4 -11 2082.47 689.067 14 0.49309 -0.38138 -0.81808 0.39295 -0.24800 -0.86687
2 -4 -11 2693.10 569.685 8 0.79852 -0.68747 -0.44346 0.02082 -0.33047 -0.78501
2 -4 -11 4006.60 779.608 20 0.84461 -0.73430 -0.24703 -0.17615 -0.39552
-0.71930
2 4 -11 2028.29 523.478 6 -0.23200 0.34519 0.91527 -0.48774 -0.34967 -0.76801
2 4 -11 3036.22 701.488 18 0.50824 -0.39622 -0.41086 0.83825 -0.70695 -0.40879
2 -4 -11 2300.84 732.278 5 -0.54713 0.65785 -0.71590 0.29269 -0.48118 -0.63293
2 4 -11 3644.59 982.390 27 0.46401 -0.35209 -0.43801 0.86350 -0.72437 -0.39021
2 -4 -10 36962.4 2904.73 5 -0.55867 0.67868 -0.74511 0.32168 -0.41337 -0.59763
2 -4 -10 38091.3 2922.59 2 -0.57110 0.69204 -0.73159 0.30827 -0.42214 -0.58987
2 -4 -9 16336.3 1828.97 5 -0.56698 0.69629 -0.77004 0.34640 -0.34317 -0.56472
2 -4 -9 16501.9 1774.67 2 -0.63033 0.76049 -0.70059 0.27701 -0.39021 -0.51858
2 -4 -8 870.194 423.345 2 -0.67924 0.81861 -0.67000 0.24615 -0.36031 -0.44526
2 -4 -8 980.998 393.912 5 -0.57210 0.71070 -0.79089 0.36703 -0.26958 -0.53519
2 -4 -7 1720.91 514.527 2 -0.71921 0.86779 -0.64100 0.21688 -0.33303 -0.36931
2 -4 -7 1409.25 463.415 5 -0.57378 0.72168 -0.80759 0.38352 -0.19113 -0.51052
2 -4 -6 3170.56 651.391 2 -0.75104 0.90884 -0.61481 0.19043 -0.30911 -0.29001
2 -4 -5 53373.8 2360.85 2 -0.77509 0.94211 -0.59289 0.16823 -0.28952 -0.20638
2 -4 -4 22522.1 1464.66 2 -0.79119 0.96743 -0.57702 0.15210 -0.27556 -0.11712
2 -4 -3 72970.8 2376.25 2 -0.79844 0.98389 -0.56953 0.14435 -0.26904 -0.02042
2 -4 -2 42241.1 1676.72 2 -0.79462 0.98929 -0.57350 0.14805 -0.27249 0.08626
-2 -4 1 -184.992 281.389 1 -0.88097 0.67512 0.24412 -0.67183 0.32343 -0.23866
2 -4 -1 49.9904 219.083 2 -0.77505 0.97894 -0.59292 0.16720 -0.28955 0.20654
2 -4 0 6315.06 555.296 2 -0.72974 0.94283 -0.63267 0.20668 -0.32535 0.34556
-2 -4 0 5707.36 586.822 1 -0.90634 0.69127 0.18658 -0.61416 0.29533 -0.31393
2 -4 1 1956.41 320.377 2 -0.63666 0.85897 -0.69691 0.27065 -0.38654 0.50997
-2 -4 -1 2311.28 447.652 1 -0.93058 0.70627 0.11857 -0.54602 0.26095 -0.38289
-2 -4 -2 1335.97 488.018 1 -0.95056 0.71702 0.04268 -0.47001 0.22112 -0.44642
2 -4 2 -58.9902 162.273 2 -0.44366 0.67519 -0.78031 0.35379 -0.47810 0.70476
-2 -4 -3 2386.15 410.564 1 -0.96391 0.72115 -0.03887 -0.38833 0.17664 -0.50529
2 -4 3 2211.45 260.280 2 -0.00546 0.24621 -0.81456 0.38777 -0.57597 0.90585
-2 -4 -4 76148.4 2561.71 1 -0.96889 0.71690 -0.12427 -0.30281 0.12819 -0.56020
-2 4 -4 78337.9 2316.84 5 -0.43459 0.18445 -0.49533 0.92177 -0.78766 0.35505
-2 4 -5 65825.6 2359.26 5 -0.45607 0.19663 -0.53369 0.96034 -0.74975 0.21403
-2 -4 -5 66750.8 2489.31 1 -0.96412 0.70290 -0.21203 -0.21492 0.07637 -0.61173
-2 4 -6 6528.74 811.842 5 -0.46550 0.19676 -0.55086 0.97773 -0.73124 0.09240
-2 -4 -6 7017.18 895.949 2 -0.96733 0.69713 -0.24380 -0.18150 -0.00965 -0.62768
-2 -4 -7 6077.58 879.015 2 -0.94781 0.66840 -0.32040 -0.10462 -0.06726 -0.67329
-2 -4 -7 6280.98 956.339 4 -0.36658 0.08668 -0.91978 0.49402 0.11388 -0.85463
-2 4 -7 5929.06 855.172 5 -0.46755 0.18953 -0.55465 0.98173 -0.72703 -0.01492
-2 -4 -8 304.193 337.230 2 -0.91770 0.62907 -0.39657 -0.02818 -0.12634 -0.71744
-2 4 -8 -97.7214 217.394 5 -0.46451 0.17718 -0.54905 0.97635 -0.73324 -0.11183
-2 4 -9 4082.52 843.185 5 -0.45745 0.16083 -0.53619 0.96370 -0.74711 -0.20107
-2 -4 -9 2719.54 621.518 2 -0.87567 0.57782 -0.47196 0.04747 -0.18687 -0.76013
-2 -4 -10 2063.82 730.101 5 -0.57378 0.26646 -0.80748 0.38334 -0.19176 -0.85776
-2 -4 -10 2166.40 556.319 8 0.59796 -0.90604 -0.51271 0.08904 -0.55708 -0.49375
-2 -4 -10 2359.76 663.544 20 0.63295 -0.94056 -0.32549 -0.09847 -0.64127
-0.40906
-2 4 -10 1563.23 661.191 5 -0.44685 0.14094 -0.51711 0.94484 -0.76669 -0.28461
-2 -4 -11 621.630 321.314 8 0.55313 -0.87053 -0.52084 0.09751 -0.59516 -0.55897
-2 -4 -11 679.396 434.778 21 0.45283 -0.77113 -0.69491 0.26909 -0.51280
-0.64012
-2 4 -11 -69.6963 284.103 5 -0.43282 0.11762 -0.49221 0.92016 -0.79055 -0.36387
-2 4 -11 -160.930 415.716 9 -0.00320 -0.31148 -0.48626 0.91434 -0.86963
-0.28571
-2 -4 -11 33.0415 388.003 5 -0.57146 0.25484 -0.78765 0.36373 -0.28231 -0.87033
-2 4 -11 0.32360 257.639 24 -0.72855 0.41282 -0.31934 0.74582 -0.66940 -0.48565
-2 4 -11 -189.435 540.284 27 0.40034 -0.71630 -0.22851 0.65334 -0.84736
-0.30596
-2 -4 -11 554.863 462.129 20 0.59532 -0.91226 -0.33445 -0.08934 -0.67270
-0.48079
-2 -4 -12 4876.60 770.846 21 0.39117 -0.71878 -0.69915 0.27343 -0.55840
-0.69759
-2 -4 -12 3991.19 756.773 8 0.50181 -0.82853 -0.52782 0.10483 -0.63477 -0.62265
-2 4 -12 4813.33 812.991 24 -0.70156 0.37650 -0.29366 0.72031 -0.71002 -0.54822
-2 -4 -13 7266.55 991.074 8 0.44295 -0.77898 -0.53313 0.11047 -0.67556 -0.68515
2 4 13 5072.32 823.533 31 -0.14618 0.48364 0.81888 -0.39531 0.53795 0.82201
-2 -4 -13 6360.29 932.432 18 0.49274 -0.82819 -0.39381 -0.03038 -0.72740
-0.63211
-2 -4 -13 4147.34 754.382 21 0.32219 -0.65909 -0.69947 0.27385 -0.60423
-0.75485
-2 4 -13 5999.58 878.375 24 -0.66924 0.33485 -0.26433 0.69115 -0.75202 -0.60940
-2 -4 -14 160.059 323.580 9 0.21291 -0.55704 -0.71781 0.29348 -0.63930 -0.82417
-2 -4 -14 -39.0187 228.966 18 0.44380 -0.78856 -0.34073 -0.08332 -0.78463
-0.67802
-2 -4 -14 582.735 331.351 21 0.24275 -0.58895 -0.69462 0.26909 -0.65085
-0.81131
-2 4 -14 147.985 343.484 24 -0.63038 0.28667 -0.23064 0.65763 -0.79507 -0.66953
-2 -4 -14 88.1350 197.245 24 -0.76646 0.42140 -0.35791 -0.06490 -0.60059
-0.86258
-2 -4 -15 38.7054 179.171 24 -0.72182 0.36743 -0.31282 -0.10981 -0.68008
-0.88628
-2 -4 -15 345.463 268.267 21 0.14800 -0.50350 -0.68211 0.25668 -0.69855
-0.86671
-2 4 -15 394.077 305.668 24 -0.58303 0.22999 -0.19142 0.61859 -0.83892 -0.72886
-2 -4 -15 7.35399 317.639 9 0.16348 -0.51684 -0.67146 0.24732 -0.70363 -0.86306
-2 -4 -16 10289.5 857.742 24 -0.66204 0.29832 -0.25797 -0.16449 -0.76055
-0.90898
-2 -4 -16 11619.3 938.796 21 0.02962 -0.39443 -0.65685 0.23151 -0.74680
-0.92154
-2 -4 -16 12240.1 1178.16 9 0.10685 -0.46943 -0.61333 0.18937 -0.76849 -0.90142
-2 4 -16 11616.4 1006.26 24 -0.52373 0.16137 -0.14454 0.57188 -0.88332 -0.78765
-2 4 -17 580.055 186.044 11 -0.22739 -0.14314 -0.16947 0.59739 -0.97531
-0.79946
-2 -4 -17 1078.31 359.181 9 0.03871 -0.41052 -0.53679 0.11302 -0.83488 -0.93826
-2 -4 -17 612.287 173.791 24 -0.57542 0.20237 -0.18528 -0.23701 -0.84522
-0.92750
-2 4 -17 785.886 246.250 24 -0.44501 0.07331 -0.08535 0.51286 -0.92794 -0.84621
2 5 -18 491.038 193.153 24 -0.17834 0.22510 0.09654 0.43805 -0.99148 -0.84738
2 5 -17 3588.78 594.238 24 -0.28739 0.34347 0.02515 0.50927 -0.97958 -0.75610
2 -5 -17 2976.87 449.735 18 0.43000 -0.37520 -0.32596 -0.20349 -0.79898
-0.93434
2 -5 -16 1961.92 467.081 18 0.50898 -0.44487 -0.41168 -0.11791 -0.70594
-0.92425
2 -5 -16 3215.84 549.854 8 0.44284 -0.37855 -0.53313 0.00550 -0.67563 -0.95595
2 -5 -16 3469.29 672.390 9 0.20579 -0.14044 -0.71140 0.18171 -0.64904 -0.98241
2 -5 -16 1852.30 534.296 27 0.47554 -0.41177 -0.48643 -0.04508 -0.68641
-0.94375
2 -5 -16 2598.90 444.296 21 0.24792 -0.18382 -0.69510 0.16462 -0.64801 -0.98151
2 5 -16 2279.63 515.257 24 -0.36056 0.42597 -0.02497 0.55922 -0.96115 -0.67135
2 -5 -15 702.986 321.349 18 0.56629 -0.49287 -0.47609 -0.05363 -0.61769
-0.90936
2 -5 -15 235.991 346.865 20 0.60893 -0.53612 -0.33133 -0.19750 -0.66164
-0.86569
2 5 -15 802.740 398.021 24 -0.41592 0.49066 -0.06422 0.59829 -0.94094 -0.58836
2 -5 -15 986.500 325.468 21 0.37842 -0.30502 -0.69954 0.16897 -0.56727 -0.95916
2 -5 -15 676.129 423.662 8 0.54033 -0.46672 -0.52280 -0.00517 -0.60542 -0.92287
2 -5 -14 204.456 240.620 8 0.62019 -0.53727 -0.50789 -0.02042 -0.53686 -0.88814
2 5 -14 196.683 271.424 24 -0.45956 0.54362 -0.09606 0.62996 -0.92077 -0.50536
2 -5 -14 -137.574 330.011 20 0.67793 -0.59578 -0.31325 -0.21575 -0.59994
-0.82422
2 -5 -14 171.953 211.074 21 0.48234 -0.39964 -0.69143 0.16076 -0.48926 -0.93409
2 5 -14 -374.150 760.213 27 0.40327 -0.31919 -0.23689 0.76867 -0.84357 -0.58027
2 -5 -13 7622.90 960.478 8 0.68784 -0.59560 -0.48955 -0.03910 -0.46901 -0.85270
2 -5 -13 6933.93 1141.35 20 0.73665 -0.64516 -0.29430 -0.23488 -0.53867
-0.78232
2 5 -13 7408.60 1073.45 24 -0.49434 0.58773 -0.12207 0.65580 -0.90171 -0.42123
2 -5 -13 6485.04 933.561 21 0.56862 -0.47662 -0.67514 0.14437 -0.41325 -0.90701
2 5 -13 6552.68 989.412 18 0.40032 -0.30677 -0.29444 0.82851 -0.82749 -0.49466
2 5 -13 5623.80 1348.24 27 0.41976 -0.32635 -0.28583 0.81763 -0.81969 -0.50106
2 5 -13 5848.43 1025.01 6 -0.12262 0.21739 0.89438 -0.35997 -0.44004 -0.88432
2 5 -12 3205.37 760.891 6 -0.20062 0.30455 0.91131 -0.37695 -0.37686 -0.84420
2 5 -12 2122.02 638.391 18 0.42999 -0.32713 -0.32595 0.85989 -0.79899 -0.42003
2 5 -12 3685.04 656.922 10 0.71841 -0.61435 -0.03854 0.57425 -0.62721 -0.59299
2 5 -12 4468.89 1295.66 27 0.43267 -0.32992 -0.32649 0.85830 -0.79746 -0.42019
2 -5 -12 4282.42 685.982 10 0.75652 -0.65488 -0.04455 -0.48426 -0.58182
-0.63583
2 -5 -12 4134.55 893.351 20 0.78728 -0.68646 -0.27456 -0.25479 -0.47751
-0.74030
2 -5 -12 4415.41 816.261 8 0.74606 -0.64450 -0.46834 -0.06065 -0.40132 -0.81710
2 5 -12 3733.56 758.216 24 -0.52175 0.62447 -0.14302 0.67657 -0.88462 -0.33514
2 -5 -12 3524.41 710.075 21 0.64153 -0.54023 -0.65287 0.12201 -0.33902 -0.87816
2 -5 -12 4070.51 802.814 14 0.49898 -0.39668 -0.79094 0.25948 -0.30597 -0.91200
2 -5 -11 5944.85 963.249 14 0.48814 -0.37667 -0.83390 0.30248 -0.20965 -0.90526
2 -5 -11 7133.29 1363.16 2 -0.53204 0.64354 -0.74892 0.21926 -0.44100 -0.67396
2 -5 -11 6526.97 868.996 8 0.79651 -0.68563 -0.44454 -0.08478 -0.33340 -0.78173
2 5 -11 5443.96 787.386 10 0.76361 -0.65031 -0.04570 0.58116 -0.57282 -0.54421
2 -5 -11 7255.17 1386.27 5 -0.55222 0.66276 -0.72833 0.19863 -0.45383 -0.66006
2 -5 -11 7047.83 1054.38 20 0.83117 -0.72101 -0.25409 -0.27544 -0.41623
-0.69841
2 5 -11 6593.61 931.973 24 -0.54256 0.65461 -0.15919 0.69257 -0.87034 -0.24624
2 5 -11 6640.69 1024.21 18 0.45435 -0.34219 -0.35209 0.88589 -0.77316 -0.34273
2 -5 -11 5982.69 756.860 10 0.80531 -0.69442 -0.05265 -0.47641 -0.51569
-0.59878
2 5 -11 6203.64 1316.07 27 0.44265 -0.33056 -0.35969 0.89151 -0.77763 -0.33693
2 5 -11 7175.14 1207.67 6 -0.27040 0.38349 0.91776 -0.38347 -0.31494 -0.80280
2 5 -10 659.609 588.285 27 0.45010 -0.32868 -0.38572 0.91756 -0.76097 -0.25050
2 -5 -10 1549.09 535.805 20 0.86922 -0.74972 -0.23288 -0.29683 -0.35460
-0.65687
2 -5 -10 1812.68 645.333 5 -0.56304 0.68288 -0.75756 0.22765 -0.38013 -0.63065
2 -5 -10 1703.96 801.297 2 -0.59791 0.71862 -0.71831 0.18838 -0.40822 -0.60351
2 5 -10 1758.32 604.176 6 -0.33366 0.45591 0.91581 -0.38158 -0.25396 -0.76047
2 -5 -10 1075.10 432.445 8 0.84018 -0.71999 -0.41827 -0.11139 -0.26489 -0.74694
2 5 -10 1203.92 425.470 24 -0.55699 0.67837 -0.17056 0.70377 -0.85971 -0.15368
2 -5 -9 943.759 594.725 5 -0.57018 0.69931 -0.78194 0.25181 -0.30344 -0.60422
2 -5 -9 297.530 399.864 2 -0.65237 0.78230 -0.68742 0.15723 -0.37717 -0.53134
2 -5 -8 2718.57 736.925 2 -0.69737 0.83651 -0.65734 0.12688 -0.34828 -0.45700
2 -5 -8 2852.01 737.676 5 -0.57356 0.71198 -0.80156 0.27122 -0.22257 -0.58198
2 -5 -7 55620.5 2965.07 2 -0.73412 0.88248 -0.62910 0.09838 -0.32209 -0.37998
2 -5 -6 1527.76 336.062 2 -0.76338 0.92096 -0.60381 0.07282 -0.29924 -0.29961
2 -5 -5 3885.22 698.810 2 -0.78550 0.95230 -0.58274 0.05148 -0.28058 -0.21505
-2 -5 4 17991.6 974.232 1 -0.93036 0.75193 0.11928 -0.65413 0.26132 0.13364
2 -5 -4 17774.7 1373.27 2 -0.80043 0.97644 -0.56743 0.03590 -0.26721 -0.12519
2 -5 -3 164555. 3882.93 2 -0.80750 0.99273 -0.55984 0.02804 -0.26064 -0.02854
-2 -5 3 164717. 3139.77 1 -0.92416 0.73651 0.13833 -0.67306 0.27107 0.02053
-2 -5 2 4224.20 624.468 1 -0.92631 0.72943 0.13189 -0.66649 0.26778 -0.07954
2 -5 -2 3941.34 585.848 2 -0.80508 0.99952 -0.56246 0.03040 -0.26291 0.07695
-2 -5 1 72111.7 2269.39 1 -0.93406 0.72795 0.10713 -0.64160 0.25504 -0.17015
2 -5 -1 70597.6 2217.58 2 -0.78974 0.99339 -0.57850 0.04616 -0.27685 0.19412
2 -5 0 136862. 2891.82 2 -0.75438 0.96725 -0.61189 0.07928 -0.30647 0.32696
-2 -5 0 138601. 3271.06 1 -0.94461 0.72927 0.06841 -0.60276 0.23479 -0.25325
-2 -5 -1 379.159 286.290 1 -0.95533 0.73077 0.01881 -0.55303 0.20827 -0.33009
2 -5 1 427.631 275.111 2 -0.68399 0.90608 -0.66676 0.13389 -0.35721 0.48092
2 -5 2 16205.0 917.646 2 -0.54384 0.77514 -0.74392 0.21079 -0.43547 0.66240
-2 -5 -2 17517.1 1261.75 1 -0.96396 0.73017 -0.03930 -0.49479 0.17639 -0.40156
2 -5 3 41929.4 1253.47 2 -0.23447 0.47499 -0.81916 0.28576 -0.54078 0.87094
-2 -5 -3 46318.3 2082.59 1 -0.96855 0.72553 -0.10400 -0.42997 0.13987 -0.46839
-2 -5 -4 4546.91 736.424 1 -0.96747 0.71522 -0.17368 -0.36016 0.09927 -0.53115
-2 -5 -5 25881.8 1691.64 1 -0.95930 0.69782 -0.24703 -0.28669 0.05509 -0.59032
-2 -5 -6 25383.6 1795.58 2 -0.96175 0.69132 -0.27017 -0.26173 -0.02930 -0.60776
-2 -5 -7 10691.7 1222.31 2 -0.94221 0.66257 -0.33700 -0.19463 -0.07998 -0.66030
-2 5 -7 9934.27 1093.92 5 -0.41152 0.13367 -0.45512 0.98869 -0.82289 0.08071
-2 5 -8 29383.5 2063.38 5 -0.41312 0.12597 -0.45788 0.99166 -0.82061 -0.02468
-2 -5 -8 30438.5 2130.00 2 -0.91384 0.62499 -0.40460 -0.12677 -0.13268 -0.71082
-2 -5 -9 8179.42 1142.41 2 -0.87532 0.57725 -0.47250 -0.05860 -0.18731 -0.75942
-2 -5 -10 695.447 445.532 21 0.52694 -0.83630 -0.68422 0.15176 -0.45139
-0.59834
-2 -5 -10 527.606 331.819 8 0.60102 -0.90927 -0.51208 -0.01827 -0.55436
-0.49613
-2 -5 -10 298.329 381.002 20 0.61985 -0.92761 -0.32873 -0.20158 -0.65251
-0.39763
-2 5 -10 668.318 273.882 24 -0.70711 0.40088 -0.29885 0.83137 -0.70212 -0.34993
-2 -5 -10 554.126 371.628 2 -0.82476 0.51747 -0.54030 0.00947 -0.24388 -0.80606
-2 -5 -11 5950.73 1030.81 20 0.58296 -0.90005 -0.33716 -0.19298 -0.68246
-0.47085
-2 -5 -11 5835.17 907.151 8 0.55698 -0.87455 -0.52022 -0.00979 -0.59203
-0.56175
-2 5 -11 5899.39 802.440 24 -0.68440 0.36884 -0.27792 0.81062 -0.73311 -0.42212
-2 5 -11 5651.34 737.987 22 -0.71560 0.40147 -0.24857 0.78335 -0.71466 -0.44262
-2 -5 -11 7171.68 955.752 21 0.47291 -0.79157 -0.69265 0.16029 -0.49691
-0.65591
-2 -5 -11 7142.97 1464.00 5 -0.57290 0.25611 -0.79579 0.26539 -0.24907 -0.90335
-2 -5 -12 5256.40 867.398 21 0.41197 -0.73993 -0.69815 0.16589 -0.54353
-0.71237
-2 5 -12 4478.30 729.348 24 -0.65663 0.33175 -0.25323 0.78610 -0.76679 -0.49163
-2 -5 -12 4805.75 778.756 8 0.50643 -0.83332 -0.52729 -0.00238 -0.63137
-0.62570
-2 -5 -13 266.102 250.764 8 0.44832 -0.78453 -0.53275 0.00342 -0.67203 -0.68833
-2 -5 -13 122.488 210.836 21 0.34388 -0.68113 -0.69985 0.16768 -0.59038
-0.76860
-2 5 -13 -441.157 375.550 24 -0.62296 0.28875 -0.22438 0.75742 -0.80251
-0.55908
-2 -5 -14 7963.56 883.869 24 -0.76056 0.41533 -0.35166 -0.17737 -0.61243
-0.85056
-2 5 -14 8323.12 944.528 24 -0.58201 0.23847 -0.19060 0.72382 -0.83978 -0.62500
-2 -5 -14 7690.33 1062.15 9 0.22737 -0.57173 -0.73054 0.19959 -0.61901 -0.84427
2 5 14 7160.99 878.693 31 -0.08107 0.42816 0.81092 -0.28130 0.56845 0.89453
-2 -5 -14 9006.39 1000.50 21 0.26615 -0.61270 -0.69661 0.16453 -0.63777
-0.82430
-2 -5 -15 -130.075 309.029 9 0.17621 -0.52979 -0.68380 0.15304 -0.68777
-0.87873
-2 5 -15 343.187 234.136 24 -0.53145 0.17858 -0.15052 0.68392 -0.87811 -0.68985
-2 -5 -15 218.988 219.979 24 -0.71116 0.35660 -0.30266 -0.22620 -0.69622
-0.86996
-2 -5 -16 143.768 316.370 9 0.11696 -0.47976 -0.62408 0.09351 -0.75757 -0.91215
-2 -5 -16 349.201 277.819 21 0.05684 -0.42199 -0.66358 0.13170 -0.73680
-0.93145
-2 5 -16 397.050 247.866 24 -0.46679 0.10460 -0.10142 0.63499 -0.91703 -0.75411
-2 -5 -16 -76.7024 181.607 24 -0.64228 0.27840 -0.24080 -0.28789 -0.78264
-0.88672
-2 5 -16 -212.880 155.156 11 -0.22132 -0.13968 -0.17915 0.71341 -0.97441
-0.69727
-2 5 -17 796.980 262.173 24 -0.37707 0.00554 -0.03654 0.57028 -0.95572 -0.81861
-2 5 -17 598.007 161.119 11 -0.28759 -0.08267 -0.06954 0.60395 -0.97713
-0.79779
-2 -5 -17 155.825 189.719 9 0.04423 -0.41626 -0.54325 0.01286 -0.82996 -0.94299
2 -6 -17 8656.84 806.390 9 0.13757 -0.08168 -0.64551 0.00939 -0.73443 -1.00005
2 6 -17 6070.51 678.826 24 -0.21951 0.27576 0.07003 0.57062 -0.98905 -0.74680
2 6 -16 535.996 297.423 24 -0.30065 0.36623 0.01621 0.62427 -0.97689 -0.65578
2 -6 -16 500.926 261.049 21 0.26583 -0.20208 -0.69658 0.05956 -0.63795 -0.99147
2 -6 -16 389.915 292.429 8 0.43718 -0.37307 -0.53350 -0.10081 -0.67931 -0.95192
2 -6 -16 479.965 214.353 18 0.49467 -0.43072 -0.39593 -0.24007 -0.72492
-0.90513
2 -6 -16 1056.59 456.829 9 0.21508 -0.14995 -0.71974 0.08343 -0.63631 -0.99496
2 -6 -15 -166.759 195.962 21 0.39240 -0.31935 -0.69910 0.06199 -0.55754
-0.96880
2 -6 -15 27.1094 338.909 20 0.58625 -0.51359 -0.33645 -0.29874 -0.67988
-0.84726
2 -6 -15 388.663 330.996 8 0.53464 -0.46121 -0.52363 -0.11102 -0.60990 -0.91804
2 -6 -15 138.044 239.961 18 0.55964 -0.48637 -0.46849 -0.16764 -0.62909
-0.89782
2 6 -15 114.312 308.894 24 -0.35962 0.43453 -0.02431 0.66461 -0.96144 -0.56805
2 6 -14 8188.71 1105.17 24 -0.40497 0.48920 -0.05635 0.69648 -0.94540 -0.48090
2 -6 -14 6895.00 1061.03 20 0.65643 -0.57443 -0.31932 -0.31603 -0.62024
-0.80374
2 -6 -14 8998.57 1014.99 21 0.49316 -0.41081 -0.68990 0.05269 -0.48034 -0.94291
2 -6 -14 8464.29 1008.18 8 0.61399 -0.53124 -0.50929 -0.12570 -0.54260 -0.88205
2 6 -13 1562.70 562.847 24 -0.44031 0.53388 -0.08191 0.72186 -0.93016 -0.39297
2 6 -13 991.179 475.981 6 -0.15222 0.24689 0.90196 -0.26078 -0.41678 -0.90765
2 -6 -13 1443.17 472.660 8 0.68092 -0.58885 -0.49170 -0.14362 -0.47643 -0.84493
2 -6 -13 1509.21 545.427 20 0.71585 -0.62452 -0.30144 -0.33409 -0.56142
-0.75938
2 -6 -13 2152.28 562.669 21 0.57637 -0.48472 -0.67317 0.03587 -0.40583 -0.91433
2 -6 -12 3654.70 853.054 20 0.76693 -0.66626 -0.28293 -0.35277 -0.50316
-0.71447
2 -6 -12 3834.48 804.819 14 0.49686 -0.39480 -0.80228 0.16453 -0.28276 -0.93526
2 -6 -12 3296.14 639.062 8 0.73838 -0.63699 -0.47148 -0.16419 -0.41084 -0.80723
2 6 -12 2635.42 747.199 6 -0.22931 0.33314 0.91500 -0.27388 -0.35204 -0.86907
2 6 -12 4555.26 1300.11 27 0.40661 -0.30369 -0.24656 0.88470 -0.83909 -0.37855
2 6 -12 4902.79 922.555 24 -0.46745 0.57034 -0.10191 0.74169 -0.91669 -0.30325
2 -6 -12 3066.66 656.227 21 0.64669 -0.54574 -0.65094 0.01354 -0.33334 -0.88374
2 -6 -11 219.369 334.441 14 0.48390 -0.37268 -0.84465 0.20693 -0.18102 -0.93393
2 -6 -11 432.123 423.867 2 -0.54935 0.66062 -0.74152 0.10525 -0.43284 -0.68184
2 6 -11 569.353 626.174 27 0.41675 -0.30450 -0.27667 0.91482 -0.82439 -0.29016
2 6 -11 337.291 486.097 6 -0.29788 0.41087 0.91788 -0.27682 -0.28905 -0.82876
2 -6 -11 296.045 251.911 8 0.78808 -0.67737 -0.44894 -0.18706 -0.34547 -0.76930
2 6 -11 -46.6078 264.032 24 -0.48722 0.59944 -0.11670 0.75630 -0.90584 -0.21092
2 -6 -11 167.377 416.976 20 0.81116 -0.70115 -0.26388 -0.37200 -0.44529
-0.66917
2 -6 -11 126.860 480.012 5 -0.55513 0.66549 -0.73571 0.09953 -0.43657 -0.67710
2 6 -10 1633.76 468.389 24 -0.49985 0.62139 -0.12625 0.76568 -0.89842 -0.11515
2 -6 -10 2247.49 873.104 2 -0.61085 0.73133 -0.71146 0.07493 -0.40120 -0.61026
2 6 -10 1954.11 530.847 18 0.40839 -0.28676 -0.30298 0.94305 -0.82004 -0.19284
2 -6 -10 2132.15 878.485 5 -0.56553 0.68519 -0.76524 0.12885 -0.35787 -0.65268
2 -6 -10 1084.07 506.491 14 0.46487 -0.34447 -0.87631 0.23864 -0.07713 -0.93475
2 6 -10 1115.13 817.742 27 0.42399 -0.30241 -0.29890 0.93706 -0.81278 -0.19868
2 -6 -10 1376.92 369.779 8 0.83110 -0.71108 -0.42428 -0.21206 -0.28007 -0.73142
2 6 -10 3760.28 861.662 6 -0.35967 0.48183 0.91263 -0.27164 -0.22741 -0.78708
2 -6 -10 1342.08 557.164 20 0.84952 -0.73017 -0.24434 -0.39172 -0.38767
-0.62362
2 -6 -9 5450.33 1154.67 2 -0.66170 0.79141 -0.68155 0.04474 -0.37144 -0.53679
2 -6 -9 6839.51 1245.97 5 -0.57179 0.70075 -0.78928 0.15267 -0.27597 -0.63147
2 -6 -8 56747.8 3276.86 5 -0.57377 0.71203 -0.80786 0.17104 -0.18960 -0.61472
2 -6 -8 60273.5 3478.18 2 -0.70367 0.84259 -0.65275 0.01568 -0.34397 -0.46104
2 -6 -7 76.1267 247.446 2 -0.73786 0.88599 -0.62602 -0.01132 -0.31927 -0.38252
2 -6 -6 757.019 330.149 2 -0.76497 0.92232 -0.60235 -0.03525 -0.29793 -0.30063
2 -6 -5 36421.8 2227.12 2 -0.78535 0.95192 -0.58289 -0.05499 -0.28071 -0.21464
-2 -6 4 9551.91 759.913 1 -0.96443 0.78575 -0.04360 -0.59802 0.17400 0.22108
2 -6 -4 10659.7 1154.49 2 -0.79897 0.97475 -0.56898 -0.06916 -0.26855 -0.12357
2 -6 -3 5316.29 770.707 2 -0.80525 0.99025 -0.56228 -0.07613 -0.26275 -0.02615
-2 -6 3 4715.85 581.928 1 -0.95990 0.77198 -0.00835 -0.63314 0.19348 0.09825
-2 -6 2 23372.9 1353.81 1 -0.95855 0.76142 0.00023 -0.64159 0.19818 -0.00980
2 -6 -2 20612.4 1399.74 2 -0.80285 0.99706 -0.56486 -0.07381 -0.26498 0.07930
-2 -6 1 71519.2 2436.07 1 -0.96015 0.75379 -0.01007 -0.63117 0.19254 -0.10752
2 -6 -1 73545.1 2476.62 2 -0.78894 0.99237 -0.57930 -0.05964 -0.27756 0.19510
2 -6 0 37554.4 1664.31 2 -0.75792 0.97057 -0.60874 -0.03047 -0.30365 0.32441
-2 -6 0 35050.6 1758.95 1 -0.96343 0.74783 -0.03466 -0.60646 0.17898 -0.19731
-2 -6 -1 2285.44 546.078 1 -0.96684 0.74201 -0.07046 -0.57053 0.15894 -0.28063
2 -6 1 2226.72 405.547 2 -0.69840 0.92026 -0.65660 0.01712 -0.34758 0.47157
-2 -6 -2 4770.30 830.680 1 -0.96880 0.73475 -0.11519 -0.52568 0.13344 -0.35848
2 -6 2 3727.38 517.424 2 -0.58500 0.81608 -0.72485 0.08510 -0.41503 0.64224
-2 -6 -3 1350.13 422.348 1 -0.96784 0.72457 -0.16704 -0.47369 0.10320 -0.43159
-2 -6 -4 38524.9 2141.83 1 -0.96259 0.71008 -0.22456 -0.41605 0.06879 -0.50054
-2 -6 -5 5658.14 854.063 1 -0.95175 0.69002 -0.28652 -0.35396 0.03066 -0.56576
-2 -6 -5 5388.85 893.940 2 -0.96694 0.70550 -0.24586 -0.39292 -0.01118 -0.52238
-2 -6 -6 11942.5 1315.33 2 -0.95339 0.68274 -0.30215 -0.33636 -0.05338 -0.58340
-2 -6 -7 779.028 390.207 2 -0.93332 0.65346 -0.36066 -0.27759 -0.09825 -0.64176
-2 -6 -8 7782.34 1136.87 2 -0.90564 0.61656 -0.42077 -0.21721 -0.14553 -0.69770
-2 -6 -9 27205.9 1757.06 8 0.63242 -0.93152 -0.50500 -0.13236 -0.52533 -0.42151
-2 -6 -9 25242.0 1936.41 20 0.62724 -0.92581 -0.32692 -0.30991 -0.64621
-0.30058
-2 -6 -9 26955.0 1825.85 21 0.58189 -0.88229 -0.67172 0.03263 -0.40049 -0.54605
-2 -6 -10 4075.14 778.725 21 0.53510 -0.84481 -0.68263 0.04363 -0.44414
-0.60548
-2 -6 -10 3883.93 897.086 2 -0.82177 0.51425 -0.54379 -0.09365 -0.24686
-0.80280
-2 6 -10 5226.46 757.506 24 -0.65067 0.34461 -0.24804 0.88679 -0.77349 -0.27874
-2 -6 -10 4656.80 941.458 20 0.59753 -0.90544 -0.33395 -0.30271 -0.67092
-0.37904
-2 6 -10 4676.06 649.350 22 -0.72262 0.41821 -0.19341 0.83403 -0.72610 -0.32833
-2 -6 -10 3893.81 739.229 8 0.59497 -0.90340 -0.51331 -0.12372 -0.55973
-0.49040
-2 6 -11 29381.2 1781.16 24 -0.62846 0.31307 -0.22902 0.86794 -0.79702 -0.35839
-2 6 -11 28528.5 1634.34 22 -0.72669 0.41297 -0.14700 0.78802 -0.73385 -0.42385
-2 -6 -11 35088.1 2128.00 21 0.48207 -0.80108 -0.69146 0.05257 -0.48948
-0.66323
-2 -6 -11 29001.6 1948.13 8 0.55155 -0.86929 -0.52109 -0.11560 -0.59644
-0.55698
-2 -6 -12 1185.33 567.178 8 0.50148 -0.82854 -0.52786 -0.10849 -0.63501
-0.62171
-2 6 -12 922.149 358.154 24 -0.60025 0.27553 -0.20548 0.84458 -0.82394 -0.43465
-2 -6 -12 846.967 425.052 21 0.42213 -0.75043 -0.69751 0.05871 -0.53608
-0.71972
-2 -6 -13 1700.28 476.694 8 0.44366 -0.78004 -0.53308 -0.10293 -0.67510
-0.68491
-2 6 -13 1556.21 493.163 24 -0.56515 0.23110 -0.17705 0.81632 -0.85343 -0.50835
-2 -6 -13 1617.49 477.513 21 0.35461 -0.69221 -0.69987 0.06116 -0.58334
-0.77555
-2 6 -14 -205.774 255.270 24 -0.52151 0.17814 -0.14283 0.78227 -0.88478
-0.58017
2 6 14 -275.681 266.625 31 -0.11193 0.45919 0.81518 -0.17940 0.55437 0.90850
-2 -6 -14 -135.207 246.851 21 0.27769 -0.62459 -0.69742 0.05880 -0.63113
-0.83084
-2 -6 -14 61.9473 170.871 24 -0.74732 0.40191 -0.33800 -0.29726 -0.63737
-0.82544
-2 6 -15 567.549 237.626 11 -0.23163 -0.11984 -0.16268 0.80328 -0.97586
-0.59275
-2 -6 -15 289.053 247.955 21 0.18523 -0.54143 -0.68787 0.04935 -0.68080
-0.88426
-2 6 -15 673.766 294.861 24 -0.46624 0.11354 -0.10102 0.74063 -0.91732 -0.65082
-2 -6 -15 716.240 286.192 24 -0.68923 0.33450 -0.28232 -0.35277 -0.72680
-0.83920
-2 -6 -15 694.929 359.599 9 0.18296 -0.53676 -0.69023 0.05285 -0.67917 -0.88714
-2 6 -16 6162.39 527.354 11 -0.28167 -0.07906 -0.07971 0.72045 -0.97755
-0.69429
-2 -6 -16 6209.76 664.755 21 0.06875 -0.43424 -0.66635 0.02793 -0.73221
-0.93593
-2 -6 -16 5911.28 726.555 9 0.12008 -0.48310 -0.62737 -0.00983 -0.75415
-0.91539
-2 6 -16 4914.72 603.208 24 -0.39269 0.03066 -0.04759 0.68739 -0.95012 -0.72120
-2 6 -17 328.548 172.964 24 -0.27957 -0.09179 0.03040 0.60956 -0.98103 -0.79348
-2 -6 -17 352.051 212.334 9 0.04004 -0.41230 -0.53835 -0.09866 -0.83370
-0.93906
2 -7 -17 509.701 223.672 9 0.13302 -0.07735 -0.64084 -0.10191 -0.73964 -0.99465
2 7 -17 -340.253 218.103 24 -0.12861 0.18503 0.12789 0.61898 -0.99122 -0.74481
2 7 -16 151.447 261.399 24 -0.22596 0.29171 0.06583 0.68087 -0.98845 -0.64440
2 -7 -16 -91.2039 212.249 9 0.21735 -0.15244 -0.72175 -0.02118 -0.63315
-0.99792
2 -7 -16 -137.369 184.801 8 0.41843 -0.35449 -0.53455 -0.20643 -0.69122
-0.93967
2 -7 -16 144.437 140.091 21 0.26684 -0.20343 -0.69666 -0.04690 -0.63738
-0.99194
2 -7 -15 782.877 288.327 18 0.54358 -0.47046 -0.45028 -0.29225 -0.65526
-0.87151
2 -7 -15 1366.84 395.134 8 0.51840 -0.44514 -0.52582 -0.21551 -0.62240 -0.90519
2 7 -15 1074.78 341.199 24 -0.29138 0.36645 0.02247 0.72405 -0.97880 -0.55087
2 -7 -15 1689.79 412.027 21 0.39335 -0.32065 -0.69906 -0.04459 -0.55687
-0.96937
2 7 -14 5213.89 814.882 6 -0.08277 0.16818 0.88201 -0.13401 -0.47001 -0.95779
2 -7 -14 5785.54 819.625 8 0.59875 -0.51617 -0.51255 -0.22912 -0.55639 -0.86791
2 -7 -14 6714.78 859.389 21 0.49297 -0.41096 -0.68993 -0.05382 -0.48050
-0.94265
2 -7 -14 5564.99 798.274 18 0.59926 -0.51684 -0.51438 -0.22828 -0.55539
-0.86825
2 7 -14 5605.36 901.788 24 -0.33979 0.42419 -0.01054 0.75689 -0.96729 -0.45919
2 -7 -14 3970.62 768.412 20 0.62532 -0.54347 -0.32740 -0.41431 -0.64786
-0.77593
2 -7 -13 469.773 367.223 21 0.57479 -0.48349 -0.67358 -0.07026 -0.40736
-0.91271
2 7 -13 -30.3870 385.575 6 -0.17164 0.26621 0.90617 -0.15823 -0.40105 -0.92344
2 -7 -13 -319.517 441.673 20 0.68638 -0.59520 -0.31074 -0.43114 -0.59166
-0.72896
2 -7 -13 259.093 384.430 8 0.66604 -0.57415 -0.49612 -0.24589 -0.49200 -0.82901
2 7 -13 578.011 391.311 24 -0.37642 0.47015 -0.03609 0.78226 -0.95594 -0.36736
2 -7 -12 19010.8 1653.21 14 0.49553 -0.39372 -0.80835 0.06430 -0.26976 -0.94829
2 7 -12 16523.2 1585.94 24 -0.40364 0.50670 -0.05540 0.80141 -0.94593 -0.27419
2 -7 -12 17992.8 1745.38 20 0.73857 -0.63804 -0.29361 -0.44844 -0.53651
-0.68094
2 -7 -12 18704.8 1516.06 8 0.72356 -0.62235 -0.47722 -0.26512 -0.42866 -0.78906
2 7 -12 17484.8 1694.09 6 -0.24809 0.35182 0.91664 -0.16876 -0.33532 -0.88587
2 -7 -12 14321.3 1426.76 21 0.64362 -0.54302 -0.65210 -0.09185 -0.33673
-0.88025
2 -7 -11 989.475 530.026 8 0.77320 -0.66267 -0.45627 -0.28641 -0.36603 -0.74839
2 7 -11 904.183 417.909 24 -0.42252 0.53491 -0.06898 0.81481 -0.93814 -0.17879
2 7 -11 921.824 462.066 6 -0.31561 0.42851 0.91717 -0.16936 -0.27186 -0.84601
2 -7 -11 1480.63 584.660 14 0.48101 -0.37003 -0.85096 0.10695 -0.16301 -0.95198
2 -7 -11 1011.84 508.336 20 0.78359 -0.67372 -0.27613 -0.46610 -0.48229
-0.63199
2 7 -10 3929.36 747.479 24 -0.43338 0.55509 -0.07686 0.82251 -0.93335 -0.08041
2 -7 -10 8841.25 1645.94 2 -0.61278 0.73305 -0.71041 -0.03274 -0.40013 -0.61105
2 -7 -10 5148.28 915.188 14 0.46013 -0.33998 -0.88156 0.13759 -0.05520 -0.95673
2 -7 -10 4943.91 941.234 20 0.82257 -0.70337 -0.25840 -0.48401 -0.42897
-0.58214
2 -7 -10 7632.28 1021.49 8 0.81615 -0.69630 -0.43350 -0.30952 -0.30391 -0.70722
2 7 -9 389.786 722.608 27 0.39683 -0.26575 -0.21857 0.96307 -0.85174 -0.05662
2 -7 -9 442.253 364.253 14 0.43281 -0.30349 -0.90036 0.15642 0.05417 -0.96303
2 -7 -9 24.8510 365.887 8 0.85320 -0.72403 -0.40909 -0.33427 -0.24215 -0.66570
2 7 -9 -65.1006 228.968 24 -0.43590 0.56694 -0.07869 0.82418 -0.93220 0.02163
2 -7 -9 154.735 330.334 2 -0.66098 0.79046 -0.68201 -0.06141 -0.37189 -0.53607
2 -7 -9 186.577 387.351 20 0.85630 -0.72777 -0.24052 -0.50207 -0.37660 -0.53134
2 -7 -9 239.581 463.121 5 -0.57243 0.70121 -0.79277 0.04967 -0.26191 -0.64531
2 -7 -8 5402.25 1038.20 5 -0.57362 0.71169 -0.81090 0.06759 -0.17161 -0.63249
2 -7 -8 5503.24 1108.96 2 -0.70065 0.83934 -0.65496 -0.08872 -0.34605 -0.45869
2 -7 -7 105632. 4570.55 2 -0.73283 0.88074 -0.63016 -0.11379 -0.32305 -0.37847
2 -7 -6 932.446 465.339 2 -0.75819 0.91532 -0.60850 -0.13572 -0.30343 -0.29486
2 -7 -5 5335.54 947.352 2 -0.77704 0.94338 -0.59102 -0.15346 -0.28787 -0.20720
2 -7 -4 1983.90 572.775 2 -0.78932 0.96488 -0.57891 -0.16584 -0.27722 -0.11463
-2 -7 3 987.304 141.397 1 -0.96887 0.78070 -0.13306 -0.61520 0.12310 0.16876
2 -7 -3 1553.79 379.779 2 -0.79452 0.97929 -0.57361 -0.17141 -0.27259 -0.01604
2 -7 -2 94964.4 3239.22 2 -0.79136 0.98535 -0.57685 -0.16844 -0.27541 0.09001
-2 -7 2 95141.5 2894.60 1 -0.96878 0.77138 -0.11381 -0.63432 0.13423 0.05428
-2 -7 1 178779. 4149.39 1 -0.96877 0.76215 -0.11343 -0.63458 0.13445 -0.04930
2 -7 -1 175679. 4194.63 2 -0.77734 0.98055 -0.59073 -0.15483 -0.28761 0.20543
2 -7 0 1888.51 448.065 2 -0.74764 0.96006 -0.61776 -0.12806 -0.31177 0.33281
-2 -7 0 1494.89 484.499 1 -0.96889 0.75304 -0.12736 -0.62052 0.12641 -0.14461
-2 -7 -1 -111.299 216.716 1 -0.96847 0.74339 -0.15259 -0.59516 0.11170 -0.23326
2 -7 1 -165.624 230.897 2 -0.69271 0.91435 -0.66067 -0.08542 -0.35142 0.47569
-2 -7 -2 2176.74 505.808 1 -0.96653 0.73223 -0.18693 -0.56069 0.09140 -0.31631
2 -7 2 2795.46 480.938 2 -0.59205 0.82291 -0.72131 -0.02505 -0.41134 0.63882
-2 -7 -3 1599.34 497.491 1 -0.96204 0.71850 -0.22869 -0.51881 0.06629 -0.39455
-2 -7 -4 42848.1 2460.32 2 -0.96712 0.71468 -0.24488 -0.50078 -0.01046 -0.41961
-2 -7 -4 46699.2 2553.60 1 -0.95389 0.70112 -0.27648 -0.47089 0.03691 -0.46853
-2 -7 -5 19420.2 1695.95 2 -0.95684 0.69517 -0.28978 -0.45561 -0.04403 -0.48925
-2 -7 -6 12014.3 1421.64 2 -0.94176 0.67088 -0.33827 -0.40685 -0.08095 -0.55555
-2 -7 -7 18311.1 1827.48 2 -0.92095 0.64085 -0.38960 -0.35526 -0.12085 -0.61888
-2 -7 -8 1459.03 481.908 2 -0.89334 0.60403 -0.44312 -0.30147 -0.16345 -0.67950
-2 7 -9 397.300 295.530 22 -0.72825 0.43357 -0.12096 0.86741 -0.73747 -0.21410
-2 -7 -9 212.572 342.123 21 0.58005 -0.88080 -0.67221 -0.07342 -0.40228
-0.54416
-2 -7 -9 869.808 499.006 20 0.59390 -0.89262 -0.33476 -0.40842 -0.67383
-0.27278
-2 -7 -9 850.236 396.285 8 0.61673 -0.91601 -0.50868 -0.23537 -0.54008 -0.40642
-2 -7 -9 1034.20 367.108 2 -0.85765 0.55913 -0.49830 -0.24602 -0.20857 -0.73760
-2 -7 -10 3534.28 903.564 2 -0.81221 0.50447 -0.55466 -0.18940 -0.25617
-0.79322
-2 -7 -10 3477.18 679.303 8 0.57995 -0.88854 -0.51622 -0.22749 -0.57280
-0.47698
-2 -7 -10 3334.72 759.586 21 0.53412 -0.84417 -0.68282 -0.06271 -0.44502
-0.60451
-2 7 -10 3484.20 585.159 22 -0.72946 0.42547 -0.08949 0.83635 -0.74115 -0.31369
-2 7 -11 24272.9 1522.83 22 -0.72992 0.41661 -0.04483 0.79209 -0.74510 -0.41301
-2 -7 -11 23666.9 1762.72 8 0.53694 -0.85485 -0.52330 -0.22007 -0.60810
-0.54498
-2 -7 -11 29479.3 1957.24 21 0.48183 -0.80118 -0.69150 -0.05394 -0.48968
-0.66294
-2 7 -11 27530.7 1698.82 24 -0.55821 0.24299 -0.17153 0.91667 -0.85879 -0.29680
-2 7 -12 1658.17 402.520 22 -0.72821 0.40559 0.01535 0.73231 -0.74806 -0.51331
-2 -7 -12 2401.83 573.823 21 0.42249 -0.75114 -0.69748 -0.04786 -0.53581
-0.71989
-2 7 -12 2188.60 545.610 24 -0.52969 0.20514 -0.14916 0.89448 -0.87931 -0.37946
-2 -7 -12 1850.71 572.979 8 0.48698 -0.81421 -0.52942 -0.21361 -0.64549
-0.61087
-2 7 -13 743.111 345.683 24 -0.49270 0.15883 -0.12084 0.86633 -0.90267 -0.45929
-2 -7 -13 573.776 394.139 8 0.42887 -0.76542 -0.53400 -0.20869 -0.68464
-0.67502
-2 -7 -13 998.554 436.534 21 0.35528 -0.69323 -0.69987 -0.04538 -0.58290
-0.77589
-2 7 -13 677.571 300.929 11 -0.22539 -0.10727 -0.17267 0.91945 -0.97503
-0.38727
-2 -7 -14 2202.81 527.039 21 0.27820 -0.62545 -0.69745 -0.04771 -0.63083
-0.83105
2 7 14 2316.41 540.053 31 -0.12847 0.47591 0.81710 -0.07515 0.54654 0.91621
-2 7 -14 1946.20 468.726 24 -0.44499 0.10179 -0.08534 0.83101 -0.92795 -0.53719
-2 7 -14 1918.57 373.634 11 -0.25443 -0.08750 -0.12552 0.87245 -0.97776
-0.48777
-2 -7 -15 814.229 349.658 9 0.18293 -0.53695 -0.69020 -0.05380 -0.67921
-0.88691
-2 7 -15 -106.101 221.933 24 -0.38176 0.02923 -0.03986 0.78570 -0.95408
-0.61424
-2 7 -15 768.578 247.955 11 -0.29337 -0.05783 -0.05955 0.80663 -0.97658
-0.59218
-2 -7 -15 355.723 233.104 21 0.18470 -0.54125 -0.68779 -0.05727 -0.68106
-0.88390
2 7 15 455.937 241.303 31 0.00316 0.35373 0.79486 -0.05302 0.60354 0.96235
-2 -7 -16 1973.57 359.596 21 0.06465 -0.43050 -0.66541 -0.07955 -0.73380
-0.93424
-2 7 -16 2119.61 259.696 11 -0.34971 -0.01076 0.04230 0.70493 -0.96356 -0.70843
-2 -7 -16 2126.09 422.634 9 0.11469 -0.47794 -0.62169 -0.12213 -0.76004
-0.90930
-2 7 -16 2072.46 373.980 24 -0.28994 -0.07192 0.02344 0.72258 -0.97908 -0.69242
-2 -7 -17 3570.30 405.596 9 0.02076 -0.39323 -0.51546 -0.22817 -0.85033
-0.92224
2 -8 -16 2731.52 496.531 9 0.21128 -0.14660 -0.71635 -0.13320 -0.64154 -0.98934
2 -8 -16 2634.84 391.248 21 0.25042 -0.18737 -0.69532 -0.15478 -0.64662
-0.98260
2 -8 -15 0.23345 181.071 8 0.49048 -0.41739 -0.52906 -0.31895 -0.64299 -0.88425
2 -8 -15 173.003 217.890 21 0.38159 -0.30923 -0.69946 -0.15074 -0.56509
-0.96105
2 8 -15 -26.1732 246.090 24 -0.20724 0.28248 0.07799 0.77476 -0.99003 -0.53981
2 8 -14 2976.73 623.985 24 -0.26138 0.34596 0.04252 0.81005 -0.98404 -0.44263
2 -8 -14 3483.17 593.190 21 0.48219 -0.40053 -0.69145 -0.15884 -0.48939
-0.93367
2 -8 -14 3220.80 634.204 8 0.57373 -0.49132 -0.51735 -0.33099 -0.57809 -0.84586
2 8 -14 3061.75 681.358 6 -0.09143 0.17674 0.88491 -0.03015 -0.46364 -0.96423
2 -8 -14 3174.26 735.384 20 0.58251 -0.50081 -0.33725 -0.51080 -0.68281
-0.74081
2 8 -13 -328.173 375.875 6 -0.18131 0.27578 0.90804 -0.05334 -0.39307 -0.93148
2 -8 -13 -228.404 333.783 21 0.56431 -0.47335 -0.67619 -0.17420 -0.41733
-0.90264
2 -8 -13 -176.502 310.687 8 0.64262 -0.55089 -0.50246 -0.34623 -0.51548
-0.80518
2 -8 -13 -56.1550 302.502 20 0.64649 -0.55545 -0.32199 -0.52624 -0.62928
-0.69116
2 8 -13 328.074 360.719 24 -0.30066 0.39456 0.01621 0.83620 -0.97689 -0.34659
2 -8 -12 339.065 423.540 21 0.63277 -0.53251 -0.65603 -0.19445 -0.34851
-0.86838
2 8 -12 173.842 284.417 24 -0.32870 0.43193 -0.00291 0.85514 -0.97027 -0.25003
2 8 -12 588.564 499.581 6 -0.25768 0.36131 0.91723 -0.06260 -0.32663 -0.89462
2 -8 -12 777.424 537.441 14 0.49539 -0.39381 -0.80898 -0.04137 -0.26840
-0.94970
2 -8 -12 161.041 310.835 8 0.70109 -0.60004 -0.48521 -0.36381 -0.45445 -0.76292
2 -8 -12 346.637 375.851 20 0.70057 -0.60019 -0.30638 -0.54203 -0.57738
-0.63989
2 8 -11 1860.61 613.243 6 -0.32451 0.43731 0.91658 -0.06201 -0.26309 -0.85485
2 -8 -11 1048.43 430.292 21 0.69149 -0.58194 -0.63188 -0.21869 -0.28141
-0.83239
2 -8 -11 1928.23 548.254 14 0.47993 -0.36919 -0.85314 0.00284 -0.15653 -0.95850
2 -8 -11 1752.04 619.359 8 0.75134 -0.64098 -0.46611 -0.38325 -0.39466 -0.71941
2 -8 -11 1406.05 505.627 20 0.74687 -0.63716 -0.29060 -0.55799 -0.52702
-0.58709
2 8 -11 1915.10 585.305 24 -0.34712 0.45967 -0.01561 0.86767 -0.96521 -0.15190
2 8 -10 977.443 588.506 15 -0.15354 0.27538 0.98531 -0.13153 -0.08989 -0.92366
2 -8 -10 949.697 479.220 14 0.45786 -0.33795 -0.88381 0.03354 -0.04510 -0.96686
2 -8 -10 1144.38 454.470 8 0.79475 -0.67507 -0.44547 -0.40423 -0.33594 -0.67485
2 8 -10 294.624 262.585 24 -0.35642 0.47830 -0.02208 0.87396 -0.96243 -0.05150
2 -8 -10 1198.79 619.284 20 0.78672 -0.66767 -0.27480 -0.57395 -0.47824
-0.53269
2 -8 -9 5095.89 919.251 14 0.42937 -0.30029 -0.90170 0.05147 0.06644 -0.97535
2 8 -9 5170.85 826.928 24 -0.35641 0.48762 -0.02207 0.87378 -0.96243 0.05169
2 -8 -9 4347.33 743.011 8 0.83224 -0.70324 -0.42354 -0.42650 -0.27819 -0.62931
2 -8 -9 4253.18 1154.68 2 -0.65171 0.78096 -0.68783 -0.16220 -0.37757 -0.53011
2 -8 -9 4414.51 886.769 20 0.82102 -0.69263 -0.25916 -0.58977 -0.43122 -0.47654
2 -8 -8 50732.2 2706.58 20 0.85039 -0.71266 -0.24386 -0.60525 -0.38628 -0.41831
2 -8 -8 47946.5 3486.94 2 -0.68968 0.82815 -0.66280 -0.18749 -0.35345 -0.45101
2 8 -8 51005.3 2497.57 24 -0.34627 0.48680 -0.01502 0.86656 -0.96546 0.15789
2 8 -8 42826.8 3196.38 32 -0.66382 0.80355 0.70591 0.14508 -0.30589 -0.50229
2 -8 -7 2552.44 876.743 2 -0.72032 0.86801 -0.64013 -0.21043 -0.33222 -0.36901
2 -8 -6 14476.5 1735.69 2 -0.74424 0.90114 -0.62066 -0.23017 -0.31440 -0.28362
2 -8 -5 3302.77 721.188 2 -0.76172 0.92783 -0.60533 -0.24577 -0.30059 -0.19421
2 -8 -4 9093.39 1212.13 2 -0.77267 0.94800 -0.59519 -0.25618 -0.29156 -0.10001
2 -8 -3 5555.08 983.542 2 -0.77655 0.96110 -0.59149 -0.26014 -0.28829 -0.00006
-2 -8 3 6009.61 744.627 1 -0.96001 0.77158 -0.24254 -0.61248 0.05784 0.23415
-2 -8 2 42815.8 2064.81 1 -0.96371 0.76605 -0.21557 -0.63933 0.07423 0.11440
2 -8 -2 41808.4 2337.76 2 -0.77211 0.96588 -0.59571 -0.25619 -0.29202 0.10690
-2 -8 1 20559.0 1517.97 1 -0.96466 0.75778 -0.20712 -0.64765 0.07932 0.00596
2 -8 -1 19600.3 1525.16 2 -0.75696 0.95994 -0.60960 -0.24257 -0.30441 0.22251
-2 -8 0 20836.2 1594.67 1 -0.96403 0.74792 -0.21281 -0.64183 0.07589 -0.09397
2 -8 0 20033.0 1485.25 2 -0.72663 0.93882 -0.63516 -0.21728 -0.32764 0.34896
2 -8 1 40899.9 2024.03 2 -0.67248 0.89389 -0.67453 -0.17817 -0.36466 0.48919
-2 -8 -1 44462.1 2406.18 1 -0.96189 0.73656 -0.22973 -0.62479 0.06565 -0.18708
-2 -8 -2 436.981 234.785 1 -0.95782 0.72325 -0.25579 -0.59861 0.04972 -0.27450
-2 -8 -3 6878.48 1013.29 1 -0.95112 0.70733 -0.28937 -0.56490 0.02888 -0.35701
-2 -8 -3 6705.33 978.663 2 -0.96289 0.71943 -0.26520 -0.58733 -0.02558 -0.30098
-2 -8 -4 36432.1 2422.80 2 -0.95457 0.70190 -0.29802 -0.55425 -0.05025 -0.37953
-2 -8 -5 511.324 254.936 2 -0.94264 0.68075 -0.33578 -0.51623 -0.07904 -0.45397
-2 -8 -6 53502.0 3165.56 2 -0.92630 0.65520 -0.37756 -0.47418 -0.11141 -0.52482
-2 -8 -7 229.571 352.457 2 -0.90468 0.62436 -0.42260 -0.42886 -0.14699 -0.59246
-2 -8 -8 3721.24 1005.25 2 -0.87676 0.58723 -0.47028 -0.38092 -0.18549 -0.65718
-2 8 -8 3108.32 507.361 11 -0.24732 -0.03873 -0.13722 0.98975 -0.97736 0.13108
-2 -8 -8 2768.16 611.578 8 0.62167 -0.91180 -0.50755 -0.34351 -0.53549 -0.30736
-2 -8 -8 1685.35 588.769 21 0.60889 -0.90070 -0.66393 -0.18834 -0.37353
-0.46972
-2 8 -8 2793.18 993.983 32 -0.88124 0.59295 0.45624 0.39432 -0.20076 -0.64634
-2 8 -8 2061.40 500.718 22 -0.72981 0.44486 -0.03404 0.88633 -0.74583 -0.10289
-2 -8 -9 1192.41 420.666 8 0.59172 -0.89117 -0.51396 -0.33676 -0.56259 -0.38355
-2 8 -9 1933.55 724.296 32 -0.83912 0.54144 0.52153 0.32922 -0.22835 -0.72202
-2 8 -9 1666.93 510.836 22 -0.72944 0.43517 -0.01625 0.86894 -0.74684 -0.20514
-2 -8 -9 1290.69 575.792 2 -0.84131 0.54256 -0.52004 -0.33090 -0.22673 -0.71916
-2 8 -9 1669.24 448.347 11 -0.24243 -0.05289 -0.14521 0.99789 -0.97699 0.02747
-2 -8 -9 1396.37 506.863 21 0.56970 -0.87081 -0.67487 -0.17731 -0.41222
-0.53413
-2 8 -10 8725.60 874.859 11 -0.24390 -0.06068 -0.14280 0.99563 -0.97711
-0.07564
-2 -8 -10 10179.6 1146.96 21 0.52418 -0.83458 -0.68474 -0.16734 -0.45383
-0.59560
-2 8 -10 8794.66 945.720 22 -0.72829 0.42471 0.01382 0.83928 -0.74802 -0.30724
-2 -8 -10 8982.19 1070.18 8 0.55550 -0.86427 -0.52046 -0.32993 -0.59323
-0.45620
-2 8 -11 80.6717 244.765 22 -0.72544 0.41254 0.05745 0.79604 -0.74852 -0.41000
-2 -8 -11 424.353 393.578 8 0.51263 -0.83072 -0.52654 -0.32350 -0.62675
-0.52598
-2 8 -11 280.682 208.714 11 -0.25169 -0.06216 -0.13003 0.98300 -0.97763
-0.17835
-2 -8 -11 800.392 476.048 21 0.47249 -0.79219 -0.69270 -0.15928 -0.49725
-0.65527
-2 8 -12 940.725 312.162 22 -0.71921 0.39701 0.11748 0.73642 -0.74687 -0.51491
-2 8 -12 686.064 266.025 11 -0.26597 -0.05716 -0.10631 0.95943 -0.97801
-0.28120
-2 -8 -12 1269.65 491.840 8 0.46232 -0.78972 -0.53168 -0.31803 -0.66265
-0.59337
-2 -8 -12 1853.53 530.390 21 0.41326 -0.74226 -0.69808 -0.15381 -0.54259
-0.71301
-2 8 -13 3751.57 596.813 24 -0.40028 0.06657 -0.05300 0.90473 -0.94724 -0.41490
-2 -8 -13 3556.19 676.638 21 0.34593 -0.68423 -0.69986 -0.15193 -0.58905
-0.76964
-2 8 -13 3559.04 508.953 11 -0.28734 -0.04506 -0.06998 0.92325 -0.97715
-0.38530
-2 -8 -13 3856.83 671.576 8 0.40318 -0.73990 -0.53522 -0.31414 -0.70058
-0.65873
-2 -8 -14 50.2076 242.687 9 0.23551 -0.58053 -0.73753 -0.11327 -0.60729
-0.85541
2 8 14 -24.2302 267.157 31 -0.13134 0.47896 0.81741 0.03071 0.54516 0.91747
-2 8 -14 -356.292 254.897 24 -0.34489 0.00186 -0.01407 0.86597 -0.96585
-0.49946
-2 8 -14 388.586 157.530 11 -0.31735 -0.02432 -0.01721 0.87063 -0.97281
-0.49287
-2 -8 -14 -20.0629 208.240 21 0.26748 -0.61508 -0.69670 -0.15499 -0.63701
-0.82476
-2 8 -15 1482.29 264.219 11 -0.36028 0.00934 0.06237 0.79119 -0.95939 -0.60952
-2 -8 -15 1698.72 416.748 9 0.17459 -0.52883 -0.68224 -0.16838 -0.68982
-0.87610
2 8 15 1080.93 293.740 31 0.00317 0.35390 0.79486 0.05314 0.60355 0.96223
-2 -8 -15 1308.70 319.641 21 0.17079 -0.52768 -0.68576 -0.16584 -0.68783
-0.87703
-2 -8 -16 450.169 243.587 9 0.09691 -0.46038 -0.60260 -0.24783 -0.77895
-0.89020
-2 -8 -16 152.126 118.528 21 0.04218 -0.40837 -0.66002 -0.19148 -0.74227
-0.92568
2 -9 -16 -278.567 178.476 9 0.19371 -0.12925 -0.70031 -0.25586 -0.66518
-0.96550
2 -9 -16 94.7854 128.438 21 0.21182 -0.14911 -0.69132 -0.26532 -0.66734
-0.96179
2 -9 -15 -28.5242 153.755 21 0.35635 -0.28434 -0.69987 -0.25687 -0.58219
-0.94385
2 9 -15 116.603 252.122 24 -0.09829 0.17370 0.14665 0.81233 -0.98939 -0.54063
2 -9 -15 -28.0801 195.125 8 0.44809 -0.37517 -0.53277 -0.42191 -0.67218
-0.85471
2 9 -14 1276.20 435.986 24 -0.16477 0.24951 0.10517 0.85363 -0.99175 -0.43509
2 -9 -14 1480.03 435.618 8 0.53714 -0.45490 -0.52327 -0.43175 -0.60794 -0.81566
2 -9 -14 2006.70 474.752 21 0.46035 -0.37904 -0.69411 -0.26272 -0.50691
-0.91605
2 9 -14 1077.24 426.445 6 -0.08887 0.17408 0.88406 0.07746 -0.46553 -0.96240
2 -9 -13 18272.6 1677.67 20 0.59308 -0.50219 -0.33495 -0.61964 -0.67449
-0.64577
2 9 -13 20105.0 1622.55 6 -0.18131 0.27568 0.90804 0.05342 -0.39308 -0.93154
2 9 -13 18724.6 1522.41 24 -0.20961 0.30368 0.07646 0.88217 -0.98986 -0.33380
2 -9 -13 20798.2 1539.76 21 0.54462 -0.45402 -0.68066 -0.27627 -0.43555
-0.88432
2 -9 -13 21190.1 1537.99 8 0.60927 -0.51771 -0.51033 -0.44504 -0.54692 -0.77339
2 -9 -12 3781.13 752.919 21 0.61397 -0.51407 -0.66233 -0.29469 -0.36831
-0.84848
2 -9 -12 5619.08 818.934 14 0.49666 -0.39533 -0.80324 -0.15340 -0.28074
-0.93739
2 -9 -12 5944.66 857.945 8 0.66976 -0.56889 -0.49504 -0.46066 -0.48815 -0.72886
2 -9 -12 5466.74 1029.04 20 0.65024 -0.55001 -0.32100 -0.63376 -0.62590
-0.59120
2 9 -12 5531.24 976.146 6 -0.25844 0.36198 0.91727 0.04412 -0.32593 -0.89538
2 9 -12 5302.25 883.605 24 -0.24004 0.34344 0.05661 0.90184 -0.98692 -0.23355
2 9 -11 1602.57 661.639 15 -0.06784 0.18046 0.98687 -0.02641 -0.15373 -0.96313
2 -9 -11 1605.23 556.537 21 0.67300 -0.56380 -0.64028 -0.31684 -0.30346
-0.81023
2 9 -11 1031.43 508.737 6 -0.32516 0.43786 0.91653 0.04480 -0.26244 -0.85556
2 -9 -11 2085.61 734.175 20 0.69846 -0.58890 -0.30704 -0.64789 -0.57953
-0.53439
2 -9 -11 1815.96 558.373 14 0.48099 -0.37049 -0.85102 -0.10558 -0.16284
-0.95223
2 -9 -11 1846.61 542.338 8 0.72138 -0.61119 -0.47804 -0.47800 -0.43123 -0.68250
2 9 -11 1807.52 573.194 24 -0.25890 0.37162 0.04417 0.91411 -0.98441 -0.13288
2 9 -10 7901.55 1039.37 24 -0.26722 0.38927 0.03864 0.91946 -0.98313 -0.03098
2 9 -10 8133.15 1488.00 15 -0.16118 0.28301 0.98457 -0.02428 -0.08408 -0.92965
2 -9 -10 10329.2 1169.77 8 0.76578 -0.64627 -0.45973 -0.49665 -0.37595 -0.63448
2 -9 -10 11617.6 1283.19 14 0.45841 -0.33874 -0.88328 -0.07328 -0.04750
-0.96451
2 -9 -10 8501.94 1221.37 20 0.73944 -0.62054 -0.29330 -0.66181 -0.53551
-0.47524
2 -9 -9 4169.84 846.913 14 0.42942 -0.30059 -0.90168 -0.05484 0.06624 -0.97519
2 9 -9 4065.78 781.388 24 -0.26509 0.39647 0.04006 0.91787 -0.98347 0.07254
2 -9 -9 4469.51 811.585 8 0.80405 -0.67523 -0.44043 -0.51629 -0.32230 -0.58485
2 -9 -9 4583.77 970.644 20 0.77423 -0.64599 -0.28000 -0.67528 -0.49414 -0.41344
-2 9 8 2338.00 608.771 23 -0.82407 0.68730 0.50760 0.44748 0.17130 0.63257
2 -9 -8 3477.35 688.933 8 0.83696 -0.69881 -0.42044 -0.53661 -0.27035 -0.53351
2 9 -8 2425.61 760.143 13 -0.28930 0.42990 0.95350 0.00703 0.05211 -0.86019
2 9 -8 363.707 634.503 32 -0.64660 0.78644 0.71924 0.23790 -0.31147 -0.49691
2 -9 -8 4778.87 1167.81 2 -0.67141 0.80965 -0.67524 -0.28166 -0.36534 -0.43884
2 -9 -8 2962.92 767.603 20 0.80348 -0.66590 -0.26743 -0.68803 -0.45593 -0.34848
2 -9 -7 1524.77 690.808 2 -0.70087 0.84833 -0.65480 -0.30237 -0.34589 -0.35507
2 9 -7 1560.00 705.702 32 -0.68436 0.83360 0.68912 0.26784 -0.29885 -0.40626
-2 9 7 1681.42 561.102 23 -0.86184 0.71566 0.44482 0.51045 0.16034 0.54041
2 -9 -6 11795.6 1634.70 2 -0.72358 0.88026 -0.63757 -0.31987 -0.32986 -0.26788
2 -9 -5 7816.86 1279.76 2 -0.73979 0.90568 -0.62441 -0.33330 -0.31780 -0.17671
2 -9 -4 47.6117 288.173 2 -0.74937 0.92448 -0.61626 -0.34171 -0.31042 -0.08088
2 -9 -3 3554.31 771.158 2 -0.75171 0.93603 -0.61423 -0.34401 -0.30858 0.02051
2 -9 -2 63878.0 3131.98 2 -0.74552 0.93906 -0.61957 -0.33894 -0.31341 0.12856
-2 -9 1 81374.6 3017.02 2 -0.95380 0.74699 -0.30073 -0.65949 -0.05230 0.13891
2 -9 -1 77757.2 3330.94 2 -0.72840 0.93115 -0.63374 -0.32504 -0.32634 0.24471
-2 -9 0 1092.44 335.621 2 -0.95659 0.74055 -0.29072 -0.66924 -0.04473 0.02812
2 -9 0 1309.20 382.709 2 -0.69592 0.90789 -0.65838 -0.30067 -0.34926 0.37085
-2 -9 -1 1134.15 510.824 2 -0.95591 0.73066 -0.29319 -0.66649 -0.04660 -0.07324
-2 -9 -2 596.045 393.229 2 -0.95244 0.71798 -0.30541 -0.65401 -0.05585 -0.16721
-2 -9 -3 1059.61 486.183 2 -0.94617 0.70249 -0.32543 -0.63372 -0.07110 -0.25518
-2 -9 -4 460.872 501.319 2 -0.93678 0.68388 -0.35180 -0.60708 -0.09138 -0.33813
-2 -9 -5 33569.5 2539.45 2 -0.92374 0.66163 -0.38340 -0.57521 -0.11598 -0.41674
-2 9 -6 2208.70 465.555 22 -0.72436 0.45845 0.06992 0.88781 -0.74840 0.10580
-2 -9 -6 2180.61 701.226 2 -0.90640 0.63507 -0.41933 -0.53902 -0.14438 -0.49158
-2 -9 -7 5677.57 912.943 21 0.62231 -0.90516 -0.65961 -0.29929 -0.35961
-0.38046
-2 -9 -7 8390.14 1612.35 2 -0.88397 0.60343 -0.45883 -0.49925 -0.17616 -0.56301
-2 -9 -7 4767.61 740.899 8 0.60706 -0.88805 -0.51080 -0.44728 -0.54892 -0.19029
-2 9 -7 8190.40 891.255 22 -0.72490 0.44967 0.06390 0.89423 -0.74847 0.00261
2 9 7 6747.25 1038.52 23 -0.58918 0.87049 0.76192 0.19412 0.20963 0.53009
-2 9 -7 6747.18 743.699 11 -0.31914 0.04263 -0.01398 0.97285 -0.97242 0.22921
-2 -9 -8 -18.0730 359.758 8 0.58515 -0.87545 -0.51524 -0.44250 -0.56832
-0.27418
-2 -9 -8 172.819 326.449 21 0.58934 -0.88150 -0.66969 -0.28912 -0.39319
-0.44997
-2 -9 -8 -389.133 351.427 2 -0.85550 0.56574 -0.50128 -0.45653 -0.21105
-0.63135
-2 9 -8 154.964 176.991 11 -0.30876 0.02298 -0.03253 0.99155 -0.97444 0.12800
-2 9 -8 243.522 288.058 22 -0.72441 0.43988 0.06935 0.88918 -0.74841 -0.10072
-2 9 -8 -454.886 572.315 32 -0.85607 0.56789 0.49678 0.45994 -0.21789 -0.62941
-2 9 -9 602.366 641.061 32 -0.81359 0.51602 0.55571 0.40120 -0.24276 -0.70780
-2 9 -9 206.352 239.646 11 -0.30427 0.00922 -0.04046 0.99963 -0.97517 0.02550
-2 -9 -9 302.132 436.602 21 0.55063 -0.85208 -0.67935 -0.27936 -0.43006
-0.51618
-2 -9 -9 244.022 320.629 8 0.55627 -0.85589 -0.52033 -0.43707 -0.59261 -0.35319
-2 9 -9 125.233 229.525 22 -0.72276 0.42891 0.08650 0.87243 -0.74806 -0.20434
-2 9 -10 101.369 203.580 11 -0.30582 0.00150 -0.03774 0.99705 -0.97493 -0.07798
-2 -9 -10 -20.9168 272.795 21 0.50556 -0.81631 -0.68798 -0.27064 -0.46991
-0.57942
-2 9 -10 56.9133 230.539 22 -0.71938 0.41622 0.11610 0.84323 -0.74694 -0.30872
-2 -9 -10 302.159 301.886 8 0.52048 -0.82942 -0.52555 -0.43151 -0.62082
-0.42826
-2 9 -11 43.0886 177.738 11 -0.31361 0.00002 -0.02389 0.98335 -0.97356 -0.18258
-2 -9 -11 -107.510 275.895 8 0.47739 -0.79565 -0.53036 -0.42637 -0.65226
-0.50011
-2 -9 -11 452.044 335.497 21 0.45334 -0.77339 -0.69485 -0.26367 -0.51239
-0.64002
-2 9 -12 53.5503 151.902 11 -0.32814 0.00528 0.00233 0.95728 -0.97028 -0.28909
-2 -9 -12 205.945 235.030 21 0.39393 -0.72327 -0.69904 -0.25939 -0.55646
-0.69904
-2 9 -12 78.7162 232.430 6 -0.32347 -0.00172 0.91666 0.04513 -0.26411 -0.99522
-2 -9 -12 -387.961 354.513 8 0.42606 -0.75363 -0.53416 -0.42223 -0.68643
-0.56924
-2 -9 -13 10833.2 1069.08 21 0.32567 -0.66432 -0.69956 -0.25877 -0.60204
-0.75655
-2 9 -13 17694.4 1000.11 11 -0.35055 0.01841 0.04387 0.91589 -0.96325 -0.39935
-2 9 -14 167.956 155.163 11 -0.38372 0.04232 0.10816 0.85174 -0.94791 -0.51792
-2 -9 -14 -284.749 224.755 21 0.24405 -0.59199 -0.69474 -0.26349 -0.65014
-0.81153
2 9 14 -133.929 304.778 31 -0.12017 0.46797 0.81617 0.13811 0.55049 0.91203
-2 -9 -14 -321.802 289.548 9 0.22332 -0.56856 -0.72701 -0.23042 -0.62477
-0.83775
-2 -9 -15 2617.57 434.349 21 0.14093 -0.49817 -0.68090 -0.27725 -0.70178
-0.86298
-2 -9 -15 2406.73 455.400 9 0.15453 -0.50900 -0.66262 -0.29462 -0.71449
-0.85125
2 9 15 1997.73 355.673 31 0.02276 0.33449 0.79020 0.16397 0.61100 0.95466
2 -10 -15 1023.80 273.512 21 0.31410 -0.24244 -0.69923 -0.36405 -0.60927
-0.91667
2 -10 -14 3334.44 530.123 21 0.42612 -0.34516 -0.69723 -0.36615 -0.53312
-0.88973
2 10 -14 2201.85 420.413 24 -0.03746 0.12237 0.18348 0.88154 -0.98200 -0.44502
2 -10 -14 2816.03 520.187 8 0.48522 -0.40315 -0.52960 -0.53210 -0.64675
-0.77650
2 10 -14 3105.51 563.572 6 -0.07344 0.15855 0.87876 0.18952 -0.47682 -0.95118
2 10 -13 1051.24 386.295 24 -0.09614 0.19038 0.14796 0.91689 -0.98922 -0.33462
2 -10 -13 1099.08 396.989 8 0.56331 -0.47193 -0.51917 -0.54287 -0.58682
-0.73314
2 10 -13 310.052 287.626 6 -0.17108 0.26536 0.90606 0.16216 -0.40151 -0.92318
2 -10 -13 977.517 357.309 21 0.51428 -0.42403 -0.68651 -0.37696 -0.46244
-0.85734
2 10 -12 469.044 359.756 24 -0.13273 0.23629 0.12532 0.93936 -0.99137 -0.22928
2 10 -12 857.128 475.144 6 -0.25028 0.35373 0.91679 0.15137 -0.33334 -0.88804
2 -10 -12 849.604 432.600 21 0.58639 -0.48683 -0.67051 -0.39306 -0.39609
-0.82059
2 -10 -12 297.569 313.810 8 0.62740 -0.52670 -0.50621 -0.55617 -0.53010
-0.68657
2 -10 -12 302.684 354.443 20 0.58274 -0.48267 -0.33720 -0.72390 -0.68263
-0.53428
2 -10 -11 658.353 320.288 21 0.64674 -0.53789 -0.65092 -0.41274 -0.33329
-0.78031
2 10 -11 1558.63 711.503 15 -0.06492 0.17754 0.98671 0.08026 -0.15585 -0.96118
2 -10 -11 368.424 307.436 20 0.63403 -0.52462 -0.32522 -0.73607 -0.64033
-0.47341
2 10 -11 838.428 411.997 6 -0.31773 0.43033 0.91705 0.15105 -0.26978 -0.84828
2 10 -11 375.924 315.897 24 -0.15409 0.26698 0.11192 0.95259 -0.99178 -0.12569
2 -10 -11 867.403 374.989 8 0.68137 -0.57135 -0.49157 -0.57115 -0.47595
-0.63742
2 -10 -10 -333.134 326.287 20 0.67656 -0.55781 -0.31365 -0.74781 -0.60126
-0.40931
2 10 -10 411.636 364.871 15 -0.15839 0.28022 0.98485 0.08195 -0.08620 -0.92771
2 -10 -10 745.719 369.555 8 0.72738 -0.60804 -0.47578 -0.58728 -0.42414
-0.58595
2 -10 -10 -141.927 391.860 21 0.69841 -0.58025 -0.62854 -0.43522 -0.27291
-0.73760
2 -10 -10 798.077 486.232 14 0.46197 -0.34254 -0.87961 -0.18324 -0.06359
-0.94846
2 10 -10 585.643 346.064 24 -0.16271 0.28493 0.10647 0.95786 -0.99177 -0.02252
2 -10 -9 3557.33 818.750 20 0.71168 -0.58359 -0.30281 -0.75882 -0.56584
-0.34156
2 -10 -9 3387.98 744.768 8 0.76677 -0.63812 -0.45927 -0.60413 -0.37464 -0.53215
2 -10 -9 3789.47 724.773 14 0.43312 -0.30453 -0.90023 -0.16259 0.05305 -0.96204
-2 10 8 329.437 310.561 23 -0.78894 0.65236 0.55815 0.50326 0.17978 0.62391
2 10 -8 -6.32344 364.480 25 -0.65857 0.79902 0.64024 0.42412 -0.45251 -0.35362
2 10 -8 -202.730 334.588 13 -0.28290 0.42362 0.95574 0.11131 0.04889 -0.85717
2 -10 -8 495.212 402.341 8 0.80046 -0.66249 -0.44241 -0.62133 -0.32761 -0.47589
2 -10 -7 15499.6 2145.31 2 -0.67447 0.82170 -0.67321 -0.39057 -0.36339 -0.33730
2 10 -7 11245.9 1814.28 32 -0.65856 0.80790 0.71004 0.35307 -0.30762 -0.39769
-2 10 7 14372.6 1455.26 23 -0.82818 0.68219 0.50124 0.56035 0.17021 0.53034
2 -10 -7 13218.6 1287.24 8 0.82908 -0.68179 -0.42557 -0.63850 -0.28337 -0.41684
2 10 -7 12972.8 1479.10 25 -0.68292 0.83288 0.61181 0.45241 -0.45844 -0.24463
-2 10 6 14005.7 1449.34 23 -0.85677 0.70138 0.45387 0.60791 0.16194 0.43548
2 -10 -6 10259.0 1077.16 8 0.85306 -0.69645 -0.40919 -0.65522 -0.24241 -0.35451
-2 10 6 17082.0 2323.38 26 -0.83015 0.67277 0.34377 0.71762 0.36039 0.23763
2 -10 -6 11600.4 1779.20 2 -0.69616 0.85261 -0.65821 -0.40584 -0.34910 -0.24836
2 10 -6 13363.5 1898.10 32 -0.68630 0.84503 0.68749 0.37543 -0.29817 -0.30388
2 -10 -5 3426.66 734.520 28 0.81378 -0.64989 -0.57539 -0.48718 0.14501 -0.64291
2 10 -5 2439.51 842.031 32 -0.70594 0.87406 0.67039 0.39233 -0.29100 -0.20779
-2 10 5 2405.89 638.057 23 -0.87730 0.71250 0.41581 0.64614 0.15512 0.33917
2 -10 -5 2583.18 771.341 2 -0.71115 0.87681 -0.64717 -0.41714 -0.33876 -0.15548
-2 10 5 4007.82 1147.81 26 -0.83595 0.66898 0.32226 0.73922 0.36505 0.12982
2 10 -4 10300.9 1672.00 32 -0.71797 0.89549 0.65942 0.40312 -0.28640 -0.10914
2 -10 -4 9270.05 1437.55 2 -0.71924 0.89412 -0.64097 -0.42361 -0.33300 -0.05802
2 -10 -3 392.676 452.110 2 -0.71977 0.90386 -0.64056 -0.42429 -0.33262 0.04483
2 -10 -2 1366.45 560.478 2 -0.71132 0.90463 -0.64704 -0.41808 -0.33864 0.15406
-2 -10 1 26565.6 1834.42 2 -0.92331 0.71627 -0.38437 -0.68246 -0.11674 0.20362
2 -10 -1 26527.8 2139.23 2 -0.69136 0.89389 -0.66162 -0.40377 -0.35233 0.27098
-2 -10 0 1692.02 491.103 2 -0.93024 0.71398 -0.36826 -0.69830 -0.10416 0.08781
-2 -10 -1 37007.2 2423.66 2 -0.93168 0.70621 -0.36473 -0.70157 -0.10141
-0.01816
-2 -10 -2 -258.436 392.467 2 -0.92907 0.69438 -0.37106 -0.69497 -0.10633
-0.11645
-2 -10 -3 6044.94 1109.04 2 -0.92288 0.67897 -0.38533 -0.68043 -0.11750
-0.20851
-2 -10 -4 16052.9 1815.88 2 -0.91309 0.65997 -0.40613 -0.65936 -0.13389
-0.29534
2 10 4 16651.9 1661.17 23 -0.66612 0.91940 0.69630 0.36661 0.20096 0.22919
-2 -10 -5 3995.65 966.947 2 -0.89941 0.63707 -0.43235 -0.63287 -0.15479
-0.37767
-2 -10 -5 2296.72 567.922 21 0.63923 -0.90384 -0.65371 -0.41193 -0.34152
-0.19228
2 10 5 2926.26 802.647 23 -0.64294 0.90562 0.71745 0.34527 0.20387 0.32940
-2 10 -5 3619.08 534.120 11 -0.40643 0.14872 0.15439 0.91067 -0.93349 0.39659
-2 -10 -6 24121.8 1751.60 21 0.61908 -0.89298 -0.66068 -0.40486 -0.36300
-0.27389
-2 -10 -6 30672.4 2643.32 2 -0.88132 0.60976 -0.46311 -0.60185 -0.17964
-0.45604
-2 10 -6 29198.7 1536.36 11 -0.38851 0.12154 0.11776 0.94745 -0.94516 0.30503
2 10 6 32338.6 2371.91 23 -0.60979 0.88188 0.74559 0.31696 0.20758 0.42883
-2 -10 -7 4484.20 800.784 21 0.59285 -0.87606 -0.66870 -0.39675 -0.38971
-0.35026
-2 -10 -7 5116.99 1143.63 2 -0.85811 0.57734 -0.49767 -0.56702 -0.20805
-0.53085
-2 10 -7 5893.31 698.485 11 -0.37498 0.09874 0.09088 0.97448 -0.95257 0.20921
2 10 7 5479.03 1045.70 23 -0.56472 0.84622 0.78023 0.28213 0.21184 0.52770
-2 10 -7 7611.67 1647.90 32 -0.85886 0.58018 0.49252 0.57016 -0.21610 -0.52814
-2 10 -8 9986.84 1784.94 32 -0.82564 0.53756 0.54001 0.52286 -0.23614 -0.61135
-2 -10 -8 6659.20 891.829 8 0.53585 -0.82632 -0.52345 -0.54097 -0.60895
-0.23320
-2 -10 -8 6229.68 1004.23 21 0.56076 -0.85327 -0.67703 -0.38832 -0.42066
-0.42240
-2 10 -8 6456.65 728.221 11 -0.36638 0.08087 0.07412 0.99138 -0.95671 0.11012
2 10 8 8833.22 1218.51 23 -0.50446 0.79536 0.82086 0.24132 0.21627 0.62640
-2 10 -9 2005.44 386.094 11 -0.36312 0.06834 0.06783 0.99782 -0.95817 0.00835
-2 -10 -9 1980.30 509.901 8 0.50819 -0.80798 -0.52708 -0.53700 -0.63006
-0.31538
-2 -10 -9 1511.33 514.492 21 0.52197 -0.82377 -0.68515 -0.38011 -0.45576
-0.49038
-2 10 -9 1350.62 676.789 32 -0.78215 0.48468 0.59353 0.46953 -0.25869 -0.69206
-2 10 -10 4937.71 1149.85 32 -0.72474 0.41788 0.65308 0.41017 -0.28374 -0.77028
-2 -10 -10 5929.25 860.545 8 0.47265 -0.78176 -0.53079 -0.53295 -0.65556
-0.39317
-2 -10 -10 6491.77 919.519 21 0.47688 -0.78798 -0.69215 -0.37301 -0.49370
-0.55553
-2 10 -10 6449.25 699.784 11 -0.36559 0.06154 0.07259 0.99320 -0.95707 -0.09599
-2 -10 -11 8474.98 996.964 21 0.42446 -0.74486 -0.69735 -0.36772 -0.53436
-0.61796
-2 -10 -11 7670.55 986.724 8 0.42877 -0.74719 -0.53401 -0.52940 -0.68471
-0.46732
-2 10 -11 6850.27 653.467 11 -0.37433 0.06100 0.08959 0.97635 -0.95290 -0.20338
-2 10 -12 3788.92 686.507 6 -0.31367 -0.01162 0.91728 0.15127 -0.27376 -0.98564
-2 -10 -12 3824.31 619.559 21 0.36380 -0.69349 -0.69981 -0.36516 -0.57722
-0.67819
-2 10 -12 3216.83 437.042 11 -0.39030 0.06770 0.12135 0.94474 -0.94409 -0.31543
-2 -10 -13 804.188 290.094 21 0.29260 -0.63160 -0.69830 -0.36658 -0.62234
-0.73615
-2 -10 -14 1084.69 336.487 21 0.20536 -0.55366 -0.69053 -0.37425 -0.67067
-0.79091
-2 -10 -14 699.844 246.526 9 0.19895 -0.54441 -0.70516 -0.35889 -0.65823
-0.80409
2 10 14 1330.48 367.844 31 -0.09299 0.44097 0.81267 0.24778 0.56309 0.89931
-2 -10 -15 1147.11 276.529 9 0.11241 -0.46709 -0.61927 -0.44460 -0.76252
-0.80303
-2 -10 -15 1096.62 261.319 21 0.08898 -0.44657 -0.67082 -0.39386 -0.72414
-0.84052
2 -11 -15 8387.70 644.015 9 0.21468 -0.14144 -0.71939 -0.45021 -0.63685
-0.89023
2 -11 -15 9153.42 630.623 21 0.24207 -0.17076 -0.69456 -0.47526 -0.65123
-0.87461
2 -11 -14 493.597 256.990 8 0.40937 -0.32748 -0.53497 -0.63341 -0.69681
-0.72609
2 -11 -14 475.787 239.574 21 0.37492 -0.29431 -0.69963 -0.47029 -0.56968
-0.85308
2 -11 -13 311.697 229.812 21 0.47118 -0.38127 -0.69286 -0.47715 -0.49830
-0.82137
2 11 -13 854.656 338.531 6 -0.14899 0.24317 0.90120 0.27378 -0.41936 -0.90539
2 -11 -13 568.222 357.022 8 0.49934 -0.40812 -0.52810 -0.64062 -0.63658
-0.68303
2 11 -12 1130.04 472.787 6 -0.23244 0.33578 0.91531 0.25960 -0.34928 -0.87216
2 -11 -12 1285.85 428.034 8 0.56992 -0.46939 -0.51803 -0.65103 -0.58131
-0.63501
2 -11 -12 1151.21 425.770 21 0.54801 -0.44881 -0.67993 -0.49018 -0.43246
-0.78412
2 -11 -11 6624.36 907.043 8 0.62786 -0.51801 -0.50610 -0.66330 -0.52967
-0.58336
2 11 -11 7235.43 1181.89 15 -0.05004 0.16265 0.98566 0.18782 -0.16666 -0.95055
2 11 -11 7878.79 1118.42 6 -0.30184 0.41435 0.91777 0.25708 -0.28524 -0.83289
2 11 -10 6276.66 1157.75 15 -0.14530 0.26713 0.98600 0.18730 -0.09614 -0.91795
2 -11 -10 7869.26 1019.97 8 0.67640 -0.55723 -0.49308 -0.67666 -0.48122
-0.52851
2 -11 -10 5875.73 993.912 21 0.66466 -0.54685 -0.64382 -0.52648 -0.31313
-0.69729
2 11 -10 7734.34 1223.93 6 -0.36140 0.48307 0.91237 0.26243 -0.22562 -0.78920
2 -11 -9 26759.8 1866.76 8 0.71736 -0.58888 -0.47951 -0.69056 -0.43592 -0.47052
2 -11 -9 28115.6 1864.09 14 0.44057 -0.31222 -0.89661 -0.27250 0.02549 -0.93451
2 11 -9 28239.8 2156.14 13 -0.16930 0.30079 0.98532 0.18845 -0.00746 -0.90423
-2 11 9 29579.8 2061.17 23 -0.69098 0.56400 0.67212 0.49544 0.19750 0.70913
-2 11 8 5741.22 938.690 23 -0.74761 0.61122 0.61037 0.55736 0.18816 0.61534
2 11 -8 5275.87 934.897 25 -0.61773 0.75849 0.68379 0.48683 -0.44170 -0.36457
2 11 -8 7190.58 1237.04 13 -0.26567 0.40652 0.96145 0.21212 0.04023 -0.84872
2 -11 -8 7667.93 1010.58 8 0.75188 -0.61408 -0.46588 -0.70454 -0.39398 -0.40918
2 11 -7 -158.849 381.941 13 -0.34575 0.49594 0.93091 0.24247 0.08082 -0.78610
2 -11 -7 330.215 402.363 8 0.78067 -0.63355 -0.45266 -0.71810 -0.35583 -0.34403
2 11 -7 680.435 502.647 25 -0.64374 0.79400 0.65662 0.51386 -0.44870 -0.25452
-2 11 7 934.266 426.485 23 -0.78884 0.64305 0.55829 0.60963 0.17980 0.52057
-2 11 6 27438.0 2983.44 26 -0.80172 0.64421 0.43022 0.73733 0.33926 0.25865
2 11 -6 21132.0 1993.89 25 -0.65926 0.81904 0.63945 0.53089 -0.45268 -0.14748
2 11 -6 17912.7 2361.96 32 -0.65299 0.81183 0.71437 0.45471 -0.30943 -0.29282
-2 11 6 24244.4 1953.38 23 -0.81906 0.66386 0.51522 0.65288 0.17260 0.42464
2 11 -5 5098.24 944.208 25 -0.66623 0.83551 0.63150 0.53871 -0.45442 -0.04270
-2 11 5 5730.18 969.405 23 -0.84086 0.67626 0.48094 0.68734 0.16670 0.32741
-2 11 5 5023.36 1389.83 26 -0.80989 0.64277 0.40786 0.75979 0.34511 0.14966
2 -11 -5 7270.94 1441.71 2 -0.67518 0.84062 -0.67274 -0.49819 -0.36293 -0.13103
2 11 -5 4287.49 1220.69 32 -0.67203 0.84026 0.69931 0.46957 -0.30312 -0.19587
-2 11 4 5984.75 1009.20 23 -0.85587 0.68186 0.45545 0.71301 0.16222 0.22875
2 11 -4 4530.35 924.975 25 -0.66561 0.84440 0.63222 0.53785 -0.45427 0.06020
-2 11 4 5320.40 1535.81 26 -0.81342 0.63671 0.39764 0.77011 0.34769 0.04393
2 -11 -4 6455.54 1115.92 28 0.81556 -0.64221 -0.57264 -0.59609 0.14715 -0.54176
2 -11 -4 5814.81 1170.35 2 -0.68162 0.85627 -0.66839 -0.50281 -0.35877 -0.03198
2 11 -4 3642.58 1109.56 32 -0.68331 0.86093 0.69000 0.47869 -0.29922 -0.09651
-2 11 3 5745.11 1495.95 26 -0.81316 0.62684 0.39841 0.76943 0.34750 -0.05902
2 11 -3 4471.80 959.102 25 -0.65775 0.84605 0.64116 0.52878 -0.45230 0.16129
2 11 -3 2894.75 955.690 32 -0.68685 0.87386 0.68702 0.48149 -0.29797 0.00550
-2 11 3 5242.88 915.534 23 -0.86508 0.68166 0.43892 0.72972 0.15928 0.12856
2 11 -3 5332.10 901.258 30 -0.24370 0.42929 0.81630 0.35231 0.49760 -0.78888
2 -11 -3 5446.09 1017.09 28 0.83930 -0.65630 -0.53286 -0.63577 0.17702 -0.46826
2 11 -3 3584.57 904.818 23 -0.54164 0.72928 0.79653 0.37397 0.21369 -0.50565
2 -11 -3 6704.48 1273.55 2 -0.67995 0.86382 -0.66953 -0.50194 -0.35985 0.07233
2 -11 -2 12715.0 1654.10 2 -0.66860 0.86169 -0.67709 -0.49465 -0.36712 0.18282
2 11 -2 11232.7 1432.20 25 -0.64261 0.84041 0.65784 0.51196 -0.44841 0.26044
-2 11 2 11625.2 1964.85 26 -0.80936 0.61344 0.40936 0.75857 0.34473 -0.15939
2 -11 -2 10207.9 1325.23 28 0.85792 -0.66526 -0.49711 -0.67142 0.20251 -0.39036
2 11 -2 9031.93 1469.87 32 -0.68220 0.87861 0.69093 0.47738 -0.29961 0.11040
2 11 -2 10335.1 1460.93 23 -0.58646 0.78351 0.76401 0.40631 0.20989 -0.39871
-2 11 2 11475.6 1319.08 23 -0.86901 0.67619 0.43165 0.73718 0.15798 0.02674
-2 11 1 9367.48 1951.04 26 -0.80187 0.59636 0.42984 0.73819 0.33937 -0.25718
2 11 -1 6696.26 1255.66 32 -0.66834 0.87413 0.70229 0.46583 -0.30437 0.21842
2 11 -1 7616.16 1158.79 25 -0.61979 0.82710 0.68171 0.48795 -0.44227 0.35736
2 -11 -1 7257.88 1092.36 28 0.87203 -0.66972 -0.46642 -0.70201 0.22345 -0.30793
-2 11 1 7200.84 1084.17 23 -0.86773 0.66550 0.43403 0.73497 0.15841 -0.07682
2 11 -1 7154.58 1161.15 23 -0.61796 0.82441 0.73887 0.43127 0.20672 -0.29241
-2 11 0 517.884 467.618 23 -0.86085 0.64922 0.44661 0.72258 0.16066 -0.18220
2 11 0 -29.2845 313.651 25 -0.58862 0.80544 0.71207 0.45745 -0.43342 0.45156
-2 11 0 -777.850 913.904 26 -0.79024 0.57513 0.45923 0.70889 0.33126 -0.35222
2 -11 0 216.122 301.559 28 0.88214 -0.67017 -0.44190 -0.72643 0.23960 -0.22070
2 11 0 430.913 440.639 32 -0.64346 0.85864 0.72161 0.44632 -0.31246 0.32976
2 11 0 24.4295 482.562 23 -0.63847 0.85433 0.72139 0.44857 0.20440 -0.18697
2 -11 1 7469.97 1107.07 28 0.88862 -0.66700 -0.42480 -0.74344 0.25058 -0.12829
-2 -11 -1 9101.39 1257.89 2 -0.89816 0.67246 -0.43461 -0.73829 -0.15660 0.03731
2 11 1 7607.81 1088.04 25 -0.54821 0.77453 0.74797 0.42142 -0.42124 0.54243
-2 11 -1 9105.45 1187.14 23 -0.84740 0.62636 0.47005 0.69932 0.16480 -0.28947
2 11 1 7849.94 1197.59 23 -0.64952 0.87478 0.71158 0.45820 0.20307 -0.08251
2 11 2 10262.0 1329.92 25 -0.49743 0.73326 0.78818 0.38107 -0.40492 0.62916
2 -11 2 9292.73 1197.79 28 0.89158 -0.66030 -0.41656 -0.75158 0.25578 -0.03012
2 11 2 10533.7 1417.09 23 -0.65198 0.88664 0.70936 0.46024 0.20277 0.02093
-2 11 -2 11184.1 1348.84 23 -0.82565 0.59521 0.50516 0.66438 0.17088 -0.39869
2 11 3 46272.7 2657.34 25 -0.43497 0.68031 0.83111 0.33800 -0.38349 0.71079
2 11 3 46387.9 2885.93 23 -0.64625 0.89031 0.71451 0.45490 0.20347 0.12335
-2 -11 -3 48605.0 3175.55 2 -0.89220 0.64807 -0.44508 -0.72729 -0.16503
-0.16071
-2 11 -4 2244.67 945.523 32 -0.88391 0.63351 0.45163 0.71663 -0.19881 -0.23585
2 11 4 1602.29 632.047 23 -0.63224 0.88571 0.72680 0.44244 0.20513 0.22483
-2 -11 -4 1995.47 632.236 2 -0.88265 0.62930 -0.46098 -0.71113 -0.17790
-0.25105
-2 -11 -5 1445.18 644.616 2 -0.86874 0.60617 -0.48243 -0.68941 -0.19546
-0.33672
-2 11 -5 1365.59 871.861 32 -0.86984 0.61005 0.47522 0.69323 -0.20879 -0.32913
2 11 5 251.060 386.413 23 -0.60941 0.87229 0.74590 0.42316 0.20762 0.32547
-2 -11 -6 -91.4378 214.919 21 0.57759 -0.85184 -0.67286 -0.49923 -0.40466
-0.23213
2 11 6 -220.008 335.597 23 -0.57661 0.84890 0.77147 0.39740 0.21080 0.42543
-2 11 -6 33.8092 679.739 32 -0.85012 0.58094 0.50568 0.66297 -0.22165 -0.41952
-2 11 -6 19.9308 149.955 11 -0.43671 0.17000 0.21946 0.95223 -0.90820 0.26792
-2 -11 -7 2723.95 603.871 21 0.55293 -0.83648 -0.67884 -0.49315 -0.42794
-0.31194
-2 11 -7 2233.10 740.126 32 -0.82373 0.54515 0.54255 0.62629 -0.23721 -0.50722
2 11 7 2499.22 724.514 23 -0.53190 0.81359 0.80312 0.36557 0.21442 0.52493
-2 11 -7 2328.94 447.563 11 -0.42619 0.15021 0.19637 0.97547 -0.91786 0.17435
-2 11 -8 3260.21 1379.46 32 -0.78912 0.50115 0.58550 0.58353 -0.25531 -0.59238
-2 -11 -8 1739.19 463.424 21 0.52098 -0.81383 -0.68533 -0.48657 -0.45663
-0.38634
-2 11 -8 3005.20 482.589 11 -0.41998 0.13473 0.18298 0.98900 -0.92311 0.07636
2 11 8 2330.09 631.418 23 -0.47191 0.76301 0.84037 0.32814 0.21813 0.62435
-2 -11 -9 1181.20 424.271 21 0.48254 -0.78469 -0.69140 -0.48040 -0.48910
-0.45695
-2 11 -9 863.581 656.988 32 -0.74393 0.44657 0.63437 0.53485 -0.27587 -0.67508
-2 11 -9 1043.11 347.695 11 -0.41868 0.12415 0.18020 0.99193 -0.92417 -0.02581
-2 -11 -9 1058.18 487.196 8 0.44338 -0.74334 -0.53310 -0.63766 -0.67528
-0.26981
-2 -11 -10 1212.61 396.037 8 0.40772 -0.71700 -0.53504 -0.63538 -0.69782
-0.35056
-2 11 -10 1483.25 343.309 11 -0.42295 0.11915 0.18935 0.98293 -0.92064 -0.13257
-2 11 -10 282.776 426.335 32 -0.68425 0.37750 0.68921 0.48020 -0.29889 -0.75532
-2 -11 -10 1828.66 471.415 21 0.43697 -0.74842 -0.69638 -0.47533 -0.52497
-0.52416
-2 -11 -11 8686.60 959.934 21 0.38319 -0.70394 -0.69941 -0.47219 -0.56398
-0.58824
-2 11 -11 7892.71 653.037 11 -0.43377 0.12071 0.21295 0.95948 -0.91100 -0.24544
-2 -11 -12 2117.46 465.461 21 0.32066 -0.65071 -0.69943 -0.47208 -0.60519
-0.65012
-2 11 -12 3335.28 600.946 6 -0.29224 -0.03315 0.91797 0.25734 -0.29443 -0.96503
-2 -11 -13 2026.59 432.390 9 0.23163 -0.56808 -0.73421 -0.43664 -0.61292
-0.74599
2 11 13 2510.92 516.788 31 -0.16853 0.50724 0.82069 0.34603 0.52678 0.83237
-2 -11 -13 3279.53 503.881 21 0.24344 -0.58278 -0.69469 -0.47673 -0.65048
-0.70791
-2 -11 -14 582.666 222.001 21 0.14378 -0.49242 -0.68139 -0.48993 -0.70048
-0.76099
2 11 14 799.594 267.040 31 -0.04414 0.39230 0.80468 0.36194 0.58444 0.87785
-2 -11 -14 381.409 123.766 9 0.15053 -0.49621 -0.65862 -0.51205 -0.71927
-0.74286
2 -12 -14 2322.17 349.214 21 0.29620 -0.21594 -0.69848 -0.57798 -0.62018
-0.80247
2 -12 -13 -501.846 215.389 21 0.40934 -0.31978 -0.69830 -0.57825 -0.54544
-0.77413
2 -12 -13 112.407 179.281 8 0.40383 -0.31279 -0.53520 -0.74020 -0.70019
-0.61907
2 12 -12 41.4777 234.183 6 -0.20291 0.30615 0.91165 0.37003 -0.37491 -0.84659
2 -12 -12 -331.315 306.657 21 0.49482 -0.39596 -0.68966 -0.58699 -0.47896
-0.73753
2 -12 -12 -382.200 290.216 8 0.48852 -0.38816 -0.52926 -0.74648 -0.64439
-0.57157
2 -12 -11 1488.73 461.222 8 0.55404 -0.44436 -0.52069 -0.75538 -0.59443
-0.51825
2 -12 -11 1222.66 422.516 21 0.56359 -0.45544 -0.67636 -0.60038 -0.41800
-0.69540
2 12 -11 2046.72 631.471 15 -0.02131 0.13392 0.98260 0.29738 -0.18732 -0.93007
2 12 -11 1516.54 554.448 6 -0.27632 0.38873 0.91791 0.36371 -0.30944 -0.80875
2 -12 -10 -14.1720 312.985 8 0.60695 -0.48795 -0.51083 -0.76559 -0.54903
-0.46036
2 12 -10 123.967 314.684 6 -0.33795 0.45952 0.91538 0.36617 -0.24965 -0.76523
2 -12 -10 -101.311 352.523 21 0.62016 -0.50271 -0.66033 -0.61651 -0.36187
-0.64845
2 -12 -9 807.369 369.587 8 0.65031 -0.52200 -0.50045 -0.77630 -0.50790 -0.39819
2 -12 -9 549.720 390.746 21 0.66798 -0.54123 -0.64242 -0.63451 -0.30929
-0.59794
2 12 -9 -138.626 292.495 13 -0.13967 0.27128 0.99001 0.29028 -0.02189 -0.89001
2 12 -9 -155.325 289.794 25 -0.52482 0.65638 0.76712 0.50990 -0.41386 -0.49561
-2 12 9 84.4893 385.174 23 -0.63819 0.51140 0.72163 0.55225 0.20444 0.70201
2 -12 -8 18896.4 1657.77 8 0.68574 -0.54811 -0.49021 -0.78688 -0.47127 -0.33153
2 12 -8 18558.6 1766.73 25 -0.56925 0.71031 0.72973 0.54715 -0.42768 -0.37873
2 -12 -8 22208.2 1740.16 14 0.41930 -0.28202 -0.90464 -0.37073 0.10079 -0.90680
-2 12 8 21335.7 1810.72 23 -0.69883 0.56264 0.66414 0.60992 0.19633 0.60698
2 12 -8 17656.7 1854.47 13 -0.23759 0.37856 0.96980 0.31029 0.02621 -0.83490
2 12 -7 380.675 385.846 25 -0.59787 0.74843 0.70332 0.57343 -0.43610 -0.26726
-2 12 7 352.498 422.580 23 -0.74282 0.59722 0.61600 0.65824 0.18904 0.51114
2 12 -7 442.364 487.345 13 -0.31773 0.46805 0.94277 0.33712 0.06651 -0.77200
2 12 -6 203.304 491.898 25 -0.61513 0.77521 0.68641 0.59020 -0.44098 -0.15933
-2 12 6 -79.6625 315.828 23 -0.77504 0.62003 0.57650 0.69793 0.18277 0.41428
2 12 -5 1639.87 702.467 25 -0.62328 0.79286 0.67815 0.59832 -0.44323 -0.05403
2 12 -5 411.137 532.558 32 -0.63116 0.79949 0.73068 0.54436 -0.31625 -0.18294
-2 12 5 1376.78 579.674 23 -0.79826 0.63385 0.54535 0.72925 0.17766 0.31626
2 12 -4 315.626 437.814 25 -0.62346 0.80255 0.67797 0.59837 -0.44328 0.04907
2 12 -4 701.951 556.369 32 -0.64177 0.81949 0.72288 0.55197 -0.31299 -0.08294
-2 12 4 -13.7115 342.760 23 -0.81416 0.64034 0.52253 0.75225 0.17384 0.21695
2 12 -3 10777.8 1437.45 25 -0.61617 0.80477 0.68536 0.59084 -0.44127 0.15011
-2 12 3 11541.0 1418.69 23 -0.82371 0.64049 0.50816 0.76681 0.17140 0.11626
-2 12 3 11252.2 1332.59 25 -0.60992 0.42858 0.69159 0.58257 -0.43953 0.72729
2 -12 -3 12550.6 1629.40 28 0.80684 -0.62405 -0.58594 -0.68895 0.13677 -0.42811
2 12 -3 7522.79 1484.11 32 -0.64432 0.83144 0.72096 0.55369 -0.31219 0.01952
2 -12 -3 11850.2 1764.15 2 -0.63083 0.81447 -0.70030 -0.57777 -0.38993 0.10268
2 12 -3 9883.92 1492.22 23 -0.49713 0.68496 0.82540 0.45143 0.21672 -0.50886
2 12 -3 12450.4 1493.49 30 -0.20041 0.38604 0.83934 0.43546 0.48330 -0.77471
-2 12 2 8138.62 1216.70 23 -0.82739 0.63477 0.50247 0.77268 0.17042 0.01411
2 12 -2 6212.04 1129.21 23 -0.54297 0.74021 0.79561 0.48103 0.21359 -0.40260
2 12 -2 7034.10 1138.89 30 -0.27604 0.47124 0.79737 0.47731 0.50752 -0.69573
2 12 -2 5245.59 1254.43 32 -0.63834 0.83485 0.72542 0.54904 -0.31405 0.12464
-2 12 2 7300.57 1165.58 25 -0.66774 0.47688 0.62977 0.64453 -0.45479 0.63950
2 12 -2 5122.22 997.257 25 -0.60146 0.79956 0.69986 0.57620 -0.43713 0.24903
2 -12 -2 6569.43 1140.92 28 0.82593 -0.63348 -0.55596 -0.71883 0.15988 -0.34784
-2 12 1 7447.86 1249.89 32 -0.82783 0.62449 0.53708 0.73638 -0.23491 0.31634
-2 12 1 5622.63 1096.31 23 -0.82523 0.62320 0.50581 0.76952 0.17099 -0.08960
2 -12 -1 6120.53 1067.40 28 0.84032 -0.63822 -0.53102 -0.74366 0.17836 -0.26294
2 12 -1 5553.31 1068.69 25 -0.57903 0.78664 0.72092 0.55500 -0.43060 0.34555
2 12 -1 6303.02 1185.88 23 -0.57532 0.78196 0.77244 0.50403 0.21091 -0.29679
-2 12 0 22699.5 1969.72 23 -0.81678 0.60534 0.51864 0.75687 0.17318 -0.19491
-2 12 0 28709.0 2583.21 32 -0.84533 0.63260 0.51268 0.76097 -0.22461 0.20279
2 12 0 20643.0 2087.20 23 -0.59655 0.81260 0.75617 0.52011 0.20892 -0.19167
2 -12 0 22785.2 2019.23 28 0.85036 -0.63860 -0.51221 -0.76238 0.19189 -0.17309
2 12 0 21936.9 1993.39 25 -0.54832 0.76544 0.74787 0.52792 -0.42127 0.43927
2 12 1 428.082 434.448 23 -0.60818 0.83363 0.74689 0.52921 0.20775 -0.08737
-2 12 -1 748.575 576.337 23 -0.80100 0.58016 0.54151 0.73418 0.17702 -0.30189
2 12 1 461.831 356.517 25 -0.50850 0.73513 0.77984 0.49581 -0.40857 0.52962
2 -12 1 -131.002 345.634 28 0.85614 -0.63472 -0.50074 -0.77375 0.19998 -0.07780
-2 12 -1 510.257 544.874 32 -0.85435 0.63223 0.49937 0.77448 -0.21899 0.09391
2 -12 2 19445.6 1827.93 28 0.85743 -0.62636 -0.49810 -0.77629 0.20182 0.02375
2 12 2 21645.1 1940.39 25 -0.45852 0.69465 0.81571 0.45980 -0.39174 0.61584
-2 12 -2 23123.1 1980.87 23 -0.77609 0.54584 0.57515 0.70072 0.18255 -0.41055
-2 -12 -2 28237.3 2423.39 2 -0.85637 0.62123 -0.50008 -0.77917 -0.21005
-0.01219
2 12 2 21687.3 2123.75 23 -0.61108 0.84594 0.74453 0.53139 0.20745 0.01606
-2 12 -2 27327.9 2715.30 32 -0.85672 0.62521 0.49579 0.77825 -0.21748 -0.01086
-2 12 -3 315.319 659.534 32 -0.85333 0.61243 0.50090 0.77333 -0.21963 -0.11196
2 12 3 915.568 552.096 25 -0.39702 0.64266 0.85404 0.42134 -0.36983 0.69698
2 12 3 795.992 537.262 23 -0.60563 0.84989 0.74895 0.52679 0.20801 0.11863
2 12 4 3443.41 890.248 23 -0.59174 0.84541 0.75993 0.51562 0.20939 0.22038
-2 12 -4 1928.65 967.997 32 -0.84451 0.59421 0.51387 0.76055 -0.22511 -0.20975
-2 12 -5 6917.64 1494.48 32 -0.83009 0.57040 0.53403 0.74058 -0.23362 -0.30450
2 12 5 8202.34 1396.82 23 -0.56884 0.83191 0.77723 0.49814 0.21148 0.32142
-2 12 -6 1986.47 809.048 32 -0.80952 0.54044 0.56085 0.71395 -0.24493 -0.39644
-2 -12 -6 1362.18 423.771 21 0.52166 -0.79626 -0.68520 -0.59343 -0.45603
-0.18066
2 12 6 2069.66 671.953 23 -0.53573 0.80821 0.80055 0.47465 0.21414 0.42190
-2 -12 -7 1092.75 366.940 21 0.49889 -0.78279 -0.68904 -0.58949 -0.47554
-0.26423
2 12 7 1186.60 532.271 23 -0.49034 0.77222 0.82952 0.44549 0.21712 0.52204
-2 12 -7 1124.98 734.164 32 -0.78180 0.50333 0.59392 0.68107 -0.25886 -0.48577
-2 -12 -8 1014.75 440.632 21 0.46757 -0.76077 -0.69329 -0.58514 -0.50119
-0.34168
2 12 8 1135.49 522.266 23 -0.42901 0.72029 0.86371 0.41112 0.22007 0.62223
-2 12 -8 830.396 834.405 32 -0.74533 0.45747 0.63296 0.64222 -0.27528 -0.57261
-2 -12 -9 2035.68 496.792 21 0.42951 -0.73201 -0.69697 -0.58136 -0.53059
-0.41536
-2 12 -9 1178.97 633.196 32 -0.69751 0.40026 0.67784 0.59753 -0.29413 -0.65702
-2 -12 -10 1556.64 394.858 21 0.38256 -0.69435 -0.69943 -0.57881 -0.56441
-0.48462
-2 12 -10 770.927 473.134 32 -0.63385 0.32721 0.72872 0.54685 -0.31543 -0.73898
-2 -12 -11 90.8124 217.677 21 0.32673 -0.64783 -0.69959 -0.57856 -0.60137
-0.55075
-2 12 -11 617.890 303.749 6 -0.35324 0.03692 0.91355 0.36845 -0.23406 -0.92216
-2 -12 -12 9571.01 828.355 21 0.25761 -0.58800 -0.69593 -0.58212 -0.64261
-0.61260
-2 12 -12 9871.79 882.265 6 -0.25576 -0.06972 0.91713 0.36494 -0.32837 -0.93116
-2 -12 -13 833.149 266.010 21 0.16786 -0.50755 -0.68531 -0.59264 -0.68924
-0.66906
2 12 13 579.726 292.234 31 -0.11150 0.45039 0.81513 0.45776 0.55457 0.80447
2 -13 -13 -92.8381 127.153 21 0.31506 -0.22585 -0.69926 -0.68383 -0.60868
-0.71080
2 13 -12 979.935 279.905 6 -0.15684 0.26000 0.90302 0.48542 -0.41307 -0.80850
2 -13 -12 1172.49 316.197 21 0.41891 -0.32040 -0.69773 -0.68547 -0.53846
-0.67793
2 13 -11 4719.94 709.767 6 -0.23844 0.35075 0.91587 0.47250 -0.34396 -0.77429
2 -13 -11 4327.78 657.143 21 0.49750 -0.38969 -0.68925 -0.69403 -0.47671
-0.63659
2 -13 -11 4070.03 596.631 8 0.44191 -0.33240 -0.53320 -0.84956 -0.67624
-0.43608
2 13 -11 3807.50 649.547 15 0.02650 0.08610 0.97452 0.41196 -0.22108 -0.89649
2 -13 -10 200.372 175.075 8 0.50501 -0.38618 -0.52746 -0.85564 -0.63242
-0.37662
2 13 -10 89.1696 307.409 6 -0.30426 0.42574 0.91770 0.47062 -0.28291 -0.73204
2 13 -10 910.565 503.156 15 -0.08379 0.20561 0.98751 0.39880 -0.14204 -0.87241
2 -13 -10 307.177 312.577 21 0.56045 -0.44334 -0.67711 -0.70627 -0.42095
-0.58926
2 13 -9 8701.12 1431.16 15 -0.17064 0.30167 0.98350 0.40264 -0.07685 -0.83448
2 -13 -9 5754.07 905.465 21 0.61182 -0.48541 -0.66302 -0.72046 -0.37053
-0.53660
2 13 -9 7142.39 939.956 25 -0.45966 0.59151 0.81495 0.56834 -0.39213 -0.51747
2 13 -9 7406.90 1013.24 13 -0.09455 0.22629 0.99485 0.39196 -0.04365 -0.86845
-2 13 9 7911.16 1018.35 23 -0.57356 0.44696 0.77374 0.60646 0.21107 0.69519
2 13 -9 10162.3 1272.89 6 -0.35951 0.49015 0.91265 0.47560 -0.22757 -0.68406
2 -13 -8 6752.12 1063.96 21 0.65474 -0.51903 -0.64783 -0.73574 -0.32438
-0.47966
2 13 -8 7210.59 1079.71 25 -0.51114 0.65250 0.77782 0.60533 -0.40943 -0.39712
-2 13 8 7951.91 1101.90 23 -0.64065 0.50464 0.71948 0.66091 0.20415 0.59898
2 13 -8 7712.60 1166.84 13 -0.19747 0.33857 0.97972 0.40689 0.00636 -0.81525
2 -13 -7 -102.532 286.451 21 0.69060 -0.54559 -0.63231 -0.75136 -0.28249
-0.41846
2 13 -7 228.521 497.326 13 -0.27964 0.43009 0.95685 0.42956 0.04725 -0.75294
-2 13 7 904.041 503.435 23 -0.68860 0.54319 0.67451 0.70606 0.19785 0.50215
2 13 -6 -498.569 616.015 13 -0.34705 0.50685 0.93033 0.45589 0.08148 -0.68397
2 13 -6 300.094 475.303 25 -0.56368 0.72406 0.73465 0.64822 -0.42599 -0.17446
-2 13 6 -513.243 384.695 23 -0.72347 0.56865 0.63793 0.74282 0.19241 0.40445
-2 13 5 11616.5 1455.66 23 -0.74845 0.58423 0.60938 0.77155 0.18801 0.30573
2 13 -5 10262.7 1426.31 25 -0.57354 0.74343 0.72590 0.65684 -0.42897 -0.06843
2 13 -4 7935.18 1271.15 25 -0.57484 0.75424 0.72472 0.65788 -0.42936 0.03501
-2 13 4 8357.68 1275.12 23 -0.76537 0.59175 0.58878 0.79233 0.18474 0.20586
2 13 -3 45286.4 2945.10 25 -0.56827 0.75717 0.73060 0.65186 -0.42738 0.13609
2 13 -3 45895.2 3079.99 23 -0.44288 0.63091 0.85645 0.52670 0.21950 -0.51183
-2 13 3 48304.1 2983.92 23 -0.77528 0.59225 0.57618 0.80511 0.18272 0.10475
2 13 -3 44054.7 2780.70 30 -0.14688 0.33255 0.86432 0.51668 0.46407 -0.75561
-2 13 3 46790.9 2702.79 25 -0.55087 0.36983 0.74571 0.63472 -0.42207 0.70969
-2 13 2 7551.23 1204.83 23 -0.77866 0.58623 0.57180 0.80967 0.18201 0.00233
2 13 -2 7831.58 1294.14 23 -0.49092 0.68835 0.82918 0.55379 0.21709 -0.40629
2 13 -2 9985.17 1365.85 30 -0.22323 0.41848 0.82752 0.55335 0.49098 -0.67932
2 13 -2 7593.19 1209.67 25 -0.55400 0.75241 0.74304 0.63929 -0.42303 0.23479
-2 13 2 8290.69 1243.01 25 -0.61163 0.42108 0.68990 0.69067 -0.44000 0.62457
2 13 -1 5456.89 1082.45 25 -0.53184 0.73975 0.76149 0.62070 -0.41610 0.33090
2 13 -1 8207.08 1356.56 23 -0.52486 0.73169 0.80779 0.57499 0.21492 -0.30099
-2 13 1 6570.63 1318.66 32 -0.76787 0.56464 0.60938 0.77024 -0.26537 0.34661
2 -13 -1 7830.25 1232.65 28 0.80079 -0.59889 -0.59480 -0.78613 0.12973 -0.21441
-2 13 1 6219.69 1076.87 25 -0.65797 0.45791 0.64091 0.73979 -0.45236 0.53387
-2 13 1 6671.32 1101.04 23 -0.77549 0.57365 0.57591 0.80574 0.18267 -0.10146
2 13 -1 8253.33 1343.78 30 -0.28535 0.49018 0.79163 0.58911 0.51026 -0.59539
2 13 0 747.644 429.589 23 -0.54726 0.76349 0.79265 0.58996 0.21326 -0.19620
-2 13 0 1422.77 602.372 23 -0.76526 0.55402 0.58891 0.79292 0.18477 -0.20669
2 13 0 1561.05 633.417 25 -0.50129 0.71871 0.78530 0.59675 -0.40620 0.42406
2 -13 0 610.215 428.789 28 0.80999 -0.59844 -0.58120 -0.79964 0.14049 -0.12179
-2 13 0 904.078 639.615 32 -0.79058 0.57796 0.58379 0.79602 -0.25459 0.23258
2 -13 1 185.563 385.655 28 0.81407 -0.59285 -0.57496 -0.80578 0.14535 -0.02327
2 13 1 -520.993 597.817 23 -0.55970 0.78535 0.78386 0.59857 0.21226 -0.09206
2 13 1 296.020 314.952 25 -0.46159 0.68852 0.81364 0.56828 -0.39280 0.51371
-2 13 -1 499.192 628.952 32 -0.80312 0.58110 0.56878 0.81122 -0.24827 0.12299
-2 13 -1 774.825 536.052 23 -0.74683 0.52618 0.61130 0.77072 0.18831 -0.31336
-2 13 -2 1183.52 578.135 23 -0.71820 0.48814 0.64369 0.73850 0.19329 -0.42147
-2 13 -2 452.475 632.242 32 -0.80773 0.57632 0.56308 0.81711 -0.24587 0.01734
2 -13 2 1436.28 528.295 28 0.81230 -0.58144 -0.57767 -0.80297 0.14324 0.08222
2 13 2 716.426 464.313 25 -0.41166 0.64810 0.84546 0.53632 -0.37516 0.59912
2 13 2 740.834 497.256 23 -0.56311 0.79816 0.78140 0.60084 0.21197 0.01135
2 13 3 2313.47 627.954 23 -0.55785 0.80230 0.78519 0.59688 0.21241 0.11405
-2 13 -3 620.975 587.834 32 -0.80560 0.56480 0.56573 0.81465 -0.24699 -0.08481
-2 13 -3 2105.09 674.795 23 -0.67594 0.43648 0.68694 0.69543 0.19963 -0.53094
-2 13 -4 12732.7 1961.10 32 -0.79720 0.54701 0.57595 0.80462 -0.25129 -0.18376
2 13 4 10552.3 1464.84 23 -0.54380 0.79766 0.79504 0.58684 0.21353 0.21606
2 13 5 14863.9 1707.49 23 -0.52034 0.78361 0.81074 0.57096 0.21523 0.31749
-2 13 -5 13655.3 2039.78 32 -0.78249 0.52291 0.59314 0.78763 -0.25853 -0.27978
-2 13 -6 1679.21 753.830 32 -0.76095 0.49198 0.61681 0.76415 -0.26849 -0.37308
2 13 6 1939.59 754.156 23 -0.48615 0.75882 0.83204 0.54948 0.21736 0.41848
-2 -13 -7 4403.17 663.291 21 0.42597 -0.71022 -0.69724 -0.68783 -0.53323
-0.20645
-2 13 -7 3517.10 1064.36 32 -0.73152 0.45316 0.64659 0.73456 -0.28101 -0.46382
2 13 7 3381.56 825.952 23 -0.43885 0.72092 0.85859 0.52275 0.21967 0.51930
-2 -13 -8 6842.22 811.146 21 0.39616 -0.68971 -0.69895 -0.68603 -0.55488
-0.28788
2 13 8 6509.71 1015.63 23 -0.37406 0.66554 0.88993 0.49123 0.22174 0.62037
-2 13 -8 4663.10 1150.38 32 -0.69242 0.40467 0.68226 0.69908 -0.29598 -0.55211
2 13 9 4010.23 700.250 23 -0.28248 0.58337 0.92527 0.45571 0.22269 0.72255
-2 13 -9 3832.84 1023.99 32 -0.64057 0.34342 0.72377 0.65776 -0.31336 -0.63799
-2 13 -9 4099.48 784.105 25 -0.67465 0.37952 0.62168 0.76039 -0.45648 -0.49252
-2 -13 -9 2832.96 573.205 21 0.35709 -0.65993 -0.69986 -0.68502 -0.58170
-0.36415
-2 -13 -10 1949.19 435.291 21 0.30774 -0.61989 -0.69899 -0.68579 -0.61319
-0.43575
-2 13 -10 2036.61 493.722 25 -0.62036 0.31572 0.68114 0.70107 -0.44243 -0.60962
-2 -13 -11 408.639 237.259 21 0.24405 -0.56549 -0.69474 -0.68995 -0.65014
-0.50188
-2 13 -11 51.1062 242.100 6 -0.31032 -0.00609 0.91745 0.47132 -0.27702 -0.87926
2 13 11 90.5957 183.582 30 -0.24233 0.56204 0.81707 0.56210 0.49717 0.65621
-2 -13 -12 577.425 171.731 21 0.15912 -0.48986 -0.68394 -0.70065 -0.69338
-0.56173
2 13 12 582.616 233.733 31 -0.14702 0.47664 0.81895 0.56021 0.53753 0.71825
-2 13 -12 250.213 158.183 6 -0.19337 -0.13221 0.91015 0.47868 -0.38299 -0.87660
2 -14 -11 2960.52 441.615 21 0.39861 -0.29115 -0.69884 -0.79099 -0.55314
-0.56006
2 14 -11 2695.61 497.803 6 -0.18154 0.29376 0.90808 0.58705 -0.39288 -0.72544
2 14 -10 13634.9 1280.22 15 -0.02732 0.14913 0.98335 0.50947 -0.18302 -0.83160
2 -14 -10 12967.8 1009.07 21 0.47412 -0.35736 -0.69250 -0.79743 -0.49593
-0.51419
2 14 -10 13887.2 1184.36 6 -0.25630 0.37768 0.91716 0.57792 -0.32788 -0.68712
2 -14 -9 -18.1793 235.341 21 0.53320 -0.40715 -0.68300 -0.80701 -0.44584
-0.46119
2 14 -9 210.338 237.100 13 -0.02724 0.15910 0.99704 0.49630 -0.07567 -0.83663
2 14 -9 636.125 405.191 6 -0.31633 0.44687 0.91713 0.57788 -0.27115 -0.64054
2 14 -9 1194.53 566.129 15 -0.12381 0.25484 0.98726 0.50539 -0.11233 -0.79918
-2 14 9 999.769 363.824 23 -0.49133 0.36492 0.82893 0.65760 0.21707 0.68900
2 14 -8 1206.48 438.536 13 -0.14214 0.28336 0.98966 0.50347 -0.02069 -0.78841
2 14 -8 1440.05 430.380 25 -0.43977 0.58144 0.82804 0.66137 -0.38519 -0.42150
2 -14 -8 1826.29 520.738 21 0.58061 -0.44526 -0.67206 -0.81805 -0.40173
-0.40221
-2 14 8 1948.12 559.332 23 -0.56962 0.43381 0.77665 0.71006 0.21141 0.59152
2 -14 -7 2724.04 625.629 21 0.61846 -0.47381 -0.66089 -0.82932 -0.36365
-0.33721
2 14 -7 3915.18 825.462 13 -0.22949 0.38006 0.97199 0.52094 0.02219 -0.72808
2 14 -7 3169.47 807.435 25 -0.47912 0.63030 0.80147 0.68781 -0.39879 -0.30486
-2 14 7 3506.97 764.070 23 -0.62371 0.47849 0.73406 0.75283 0.20609 0.49372
-2 14 6 4144.36 870.080 23 -0.66238 0.50775 0.69980 0.78727 0.20145 0.39523
2 14 -6 4308.00 966.162 13 -0.29949 0.45941 0.94980 0.54294 0.05726 -0.65995
2 14 -6 4549.48 972.104 25 -0.50297 0.66365 0.78403 0.70511 -0.40675 -0.19384
2 -14 -6 2504.81 683.502 21 0.64846 -0.49450 -0.65027 -0.84004 -0.33139
-0.26638
2 14 -5 629.634 630.826 25 -0.51537 0.68556 0.77455 0.71445 -0.41081 -0.08673
-2 14 5 225.937 446.022 23 -0.68974 0.52571 0.67337 0.81388 0.19768 0.29587
2 14 -4 530.798 324.774 25 -0.51830 0.69799 0.77227 0.71660 -0.41175 0.01727
-2 14 4 1379.31 674.047 23 -0.70801 0.53458 0.65459 0.83285 0.19492 0.19550
2 14 -3 1103.59 602.227 25 -0.51271 0.70191 0.77661 0.71212 -0.40994 0.11850
-2 14 3 725.309 447.613 25 -0.48096 0.30022 0.80016 0.68653 -0.39941 0.68689
-2 14 3 307.965 335.940 23 -0.71841 0.53557 0.64347 0.84415 0.19325 0.09403
2 14 -3 364.599 434.938 23 -0.37661 0.56482 0.88880 0.60067 0.22168 -0.51420
-2 14 2 11128.6 1364.22 25 -0.54610 0.35585 0.74974 0.73709 -0.42058 0.60501
2 14 -2 10258.0 1474.53 23 -0.42848 0.62610 0.86398 0.62531 0.22009 -0.40947
2 14 -2 11722.6 1470.13 30 -0.15978 0.35508 0.85865 0.62842 0.46886 -0.65733
2 14 -2 11501.5 1471.73 25 -0.49896 0.69767 0.78704 0.70155 -0.40543 0.21704
-2 14 2 11771.5 1478.78 23 -0.72144 0.52920 0.64016 0.84764 0.19275 -0.00860
2 14 -1 589.034 534.829 25 -0.47696 0.68518 0.80300 0.68546 -0.39806 0.31272
2 14 -1 -61.5118 328.388 30 -0.22363 0.42850 0.82730 0.65963 0.49112 -0.57638
2 14 -1 82.9767 489.325 23 -0.46500 0.67202 0.84431 0.64480 0.21849 -0.30474
-2 14 1 116.050 343.754 25 -0.59579 0.39603 0.70530 0.78166 -0.43550 0.51688
-2 14 1 154.894 356.472 23 -0.71708 0.51543 0.64490 0.84308 0.19347 -0.11244
2 14 0 6787.07 1122.01 25 -0.44629 0.66401 0.82383 0.66449 -0.38748 0.40520
-2 14 0 6140.92 1294.42 32 -0.72369 0.51118 0.65407 0.83189 -0.28415 0.26194
-2 14 0 7451.41 1197.35 23 -0.70472 0.49367 0.65804 0.83012 0.19543 -0.21754
-2 14 0 6280.92 1100.36 25 -0.63338 0.42411 0.66767 0.81943 -0.44596 0.42428
2 14 0 7805.86 1258.49 30 -0.27468 0.48912 0.79820 0.68861 0.50712 -0.48917
2 14 0 6263.50 1209.91 23 -0.48915 0.70558 0.83024 0.65869 0.21719 -0.20031
-2 14 -1 7075.24 1398.98 32 -0.74082 0.51891 0.63748 0.84868 -0.27718 0.15171
2 14 1 8054.17 1353.94 23 -0.50273 0.72856 0.82194 0.66681 0.21638 -0.09637
-2 14 -1 8095.24 1273.28 25 -0.66109 0.44232 0.63738 0.84986 -0.45314 0.32842
-2 14 -1 6957.57 1166.70 23 -0.68304 0.46258 0.68002 0.80832 0.19864 -0.32388
2 14 1 8156.35 1212.54 25 -0.40617 0.63340 0.84871 0.63947 -0.37316 0.49393
-2 14 -2 4763.88 987.273 23 -0.64968 0.41982 0.71143 0.77709 0.20305 -0.43142
2 14 2 5410.50 1112.67 23 -0.50672 0.74196 0.81945 0.66912 0.21613 0.00701
-2 14 -2 5226.59 1029.23 25 -0.68046 0.45218 0.61477 0.87261 -0.45786 0.23008
-2 14 -2 5139.77 1210.48 32 -0.74836 0.51706 0.62988 0.85647 -0.27399 0.04526
2 14 3 716.292 519.111 23 -0.50153 0.74617 0.82269 0.66570 0.21645 0.10981
-2 14 -3 495.660 493.852 32 -0.74790 0.50721 0.63035 0.85619 -0.27418 -0.05781
-2 14 -3 404.019 273.784 23 -0.60043 0.36116 0.75311 0.73559 0.20854 -0.54004
-2 14 -4 481.144 580.083 32 -0.74013 0.49005 0.63816 0.84857 -0.27747 -0.15778
2 14 4 1497.46 756.072 23 -0.48698 0.74103 0.83154 0.65666 0.21732 0.21208
2 14 5 1044.45 539.513 23 -0.46232 0.72578 0.84582 0.64221 0.21862 0.31391
-2 14 -5 1252.24 879.512 32 -0.72509 0.46562 0.65275 0.83417 -0.28359 -0.25491
-2 14 -6 8710.76 1235.92 25 -0.68730 0.42099 0.60647 0.88145 -0.45947 -0.18052
2 14 6 8075.22 1201.99 23 -0.42596 0.69882 0.86527 0.62258 0.22018 0.41548
-2 14 -6 7237.50 1423.94 32 -0.70226 0.43339 0.67367 0.81344 -0.29238 -0.34939
-2 14 -7 153.744 617.292 32 -0.67041 0.39215 0.70063 0.78668 -0.30367 -0.44135
2 14 7 504.169 353.439 23 -0.37492 0.65718 0.88955 0.59811 0.22172 0.51707
-2 14 -7 -146.637 294.150 13 -0.33628 0.05824 0.93506 0.55737 0.07597 -0.82071
-2 14 -7 -958.370 508.721 25 -0.67012 0.39431 0.62700 0.86107 -0.45538 -0.28766
2 14 8 2510.04 620.353 23 -0.30323 0.59490 0.91813 0.56935 0.22267 0.61926
-2 14 -8 2104.74 595.393 25 -0.64202 0.35670 0.65847 0.82973 -0.44825 -0.39784
-2 -14 -9 2819.25 451.663 21 0.24934 -0.55253 -0.69523 -0.79620 -0.64723
-0.29852
-2 14 -9 3763.47 655.184 25 -0.59756 0.30274 0.70361 0.78473 -0.43601 -0.51312
-2 -14 -10 217.343 191.788 21 0.18820 -0.50069 -0.68828 -0.80305 -0.67933
-0.36951
-2 14 -10 294.474 204.861 25 -0.52157 0.21724 0.76970 0.71878 -0.41281 -0.63938
2 14 10 589.181 302.704 30 -0.23820 0.54838 0.81937 0.66612 0.49585 0.55419
-2 14 -11 -138.691 151.974 6 -0.24183 -0.07468 0.91616 0.57937 -0.34093
-0.81541
2 14 11 18.8745 160.712 31 -0.15268 0.47303 0.81945 0.66599 0.53473 0.61779
2 15 -10 604.797 251.531 6 -0.18314 0.30442 0.90838 0.69346 -0.39155 -0.62352
2 15 -9 5715.62 726.414 6 -0.25450 0.38495 0.91705 0.68472 -0.32952 -0.58224
2 15 -9 5347.77 803.085 15 -0.05550 0.18652 0.98609 0.61307 -0.16270 -0.74898
-2 15 9 4395.41 596.037 23 -0.37600 0.24978 0.88907 0.70378 0.22169 0.68419
2 -15 -9 4782.64 497.852 21 0.40717 -0.28147 -0.69842 -0.89814 -0.54701
-0.35993
2 15 -8 -191.347 345.756 15 -0.14286 0.28309 0.98619 0.61280 -0.09799 -0.71057
-2 15 8 196.157 226.955 23 -0.47871 0.34309 0.83643 0.75661 0.21777 0.58498
2 15 -8 77.1896 262.140 6 -0.31041 0.45002 0.91744 0.68427 -0.27694 -0.53151
2 -15 -8 293.733 206.602 21 0.46459 -0.32958 -0.69364 -0.90302 -0.50355
-0.30029
2 15 -7 7154.20 940.026 25 -0.39897 0.55045 0.85291 0.74263 -0.37054 -0.33324
2 15 -7 5315.77 831.833 6 -0.35590 0.50467 0.91318 0.68847 -0.23131 -0.47382
2 15 -7 5049.32 866.343 13 -0.16272 0.31342 0.98646 0.61300 -0.01067 -0.69543
-2 15 7 6001.05 867.113 23 -0.54364 0.39861 0.79515 0.79807 0.21354 0.48608
2 15 -6 883.203 467.043 25 -0.42956 0.59054 0.83452 0.76089 -0.38158 -0.21916
-2 15 6 1084.42 498.845 23 -0.58837 0.43394 0.76254 0.83085 0.20971 0.38678
2 15 -6 345.375 495.119 13 -0.23857 0.39862 0.96953 0.62973 0.02670 -0.62959
2 15 -5 1563.03 688.814 13 -0.29883 0.46824 0.95004 0.64901 0.05693 -0.55662
-2 15 5 1679.42 618.993 23 -0.61932 0.45549 0.73774 0.85584 0.20657 0.28679
2 15 -5 1333.01 532.450 25 -0.44601 0.61650 0.82401 0.77126 -0.38738 -0.11030
2 15 -4 772.061 644.396 13 -0.34717 0.52593 0.93027 0.66859 0.08155 -0.47803
2 15 -4 -152.537 398.663 25 -0.45143 0.63143 0.82044 0.77469 -0.38928 -0.00535
-2 15 4 -181.659 400.902 23 -0.63959 0.46635 0.72040 0.87336 0.20427 0.18596
2 15 -3 18150.3 1705.34 25 -0.44731 0.63682 0.82315 0.77184 -0.38784 0.09626
2 15 -3 14856.0 1564.58 23 -0.29368 0.48209 0.92147 0.67433 0.22269 -0.51539
-2 15 3 20021.7 1579.73 25 -0.39517 0.21473 0.85510 0.73786 -0.36915 0.65649
-2 15 3 17372.5 1741.78 23 -0.65074 0.46809 0.71048 0.88346 0.20292 0.08418
2 15 -2 640.649 386.333 23 -0.35225 0.55007 0.89926 0.69636 0.22217 -0.41174
2 15 -2 961.705 525.137 25 -0.43427 0.63328 0.83156 0.76330 -0.38325 0.19472
-2 15 2 763.754 403.333 25 -0.46746 0.27752 0.80962 0.78347 -0.39482 0.57910
2 15 -2 174.462 376.869 30 -0.08173 0.27708 0.88969 0.70357 0.43844 -0.62704
-2 15 2 625.895 532.064 23 -0.65341 0.46136 0.70806 0.88607 0.20259 -0.01862
2 15 -1 1524.09 609.048 23 -0.39294 0.60016 0.88137 0.71407 0.22126 -0.30770
2 15 -1 1194.77 614.886 25 -0.41235 0.62087 0.84505 0.74967 -0.37540 0.28993
-2 15 1 1357.01 495.441 25 -0.52197 0.32251 0.76938 0.82385 -0.41294 0.49417
2 15 -1 507.688 379.261 30 -0.14950 0.35441 0.86319 0.72994 0.46505 -0.55045
-2 15 1 114.557 446.642 23 -0.64757 0.44611 0.71333 0.88097 0.20331 -0.12248
2 15 0 -211.215 351.593 30 -0.20301 0.41750 0.83803 0.75496 0.48419 -0.46638
-2 15 0 348.393 570.349 32 -0.63979 0.42738 0.72435 0.86777 -0.31360 0.29119
2 15 0 171.624 472.824 23 -0.41977 0.63639 0.86840 0.72686 0.22041 -0.20372
-2 15 0 219.244 365.634 23 -0.63245 0.42159 0.72661 0.86787 0.20510 -0.22740
-2 15 0 -44.3616 429.737 25 -0.56297 0.35401 0.73528 0.85809 -0.42578 0.40396
2 15 1 8153.12 1292.98 30 -0.24454 0.46860 0.81583 0.77703 0.49787 -0.37685
2 15 1 6529.70 1149.53 23 -0.43495 0.66098 0.86063 0.73444 0.21983 -0.10001
-2 15 -1 7072.51 1124.15 23 -0.60641 0.38614 0.74832 0.84634 0.20793 -0.33336
-2 15 -1 6508.27 1063.76 25 -0.59307 0.37460 0.70788 0.88563 -0.43472 0.30985
-2 15 -1 4517.25 932.985 32 -0.66356 0.44176 0.70611 0.88620 -0.30597 0.18030
2 15 2 14120.3 1717.29 23 -0.43966 0.67510 0.85816 0.73674 0.21964 0.00331
2 15 2 17971.6 1867.36 30 -0.27554 0.50918 0.79767 0.79506 0.50738 -0.28315
-2 15 -2 11888.3 1691.27 32 -0.67522 0.44403 0.69671 0.89579 -0.30203 0.07311
-2 15 -2 14985.3 1586.54 25 -0.61392 0.38594 0.68762 0.90602 -0.44064 0.21272
-2 15 -2 13276.4 1434.39 23 -0.56632 0.33665 0.77907 0.81577 0.21170 -0.44025
-2 15 -3 1260.09 774.457 32 -0.67706 0.43648 0.69519 0.89750 -0.30140 -0.03079
-2 15 -3 675.782 485.080 25 -0.62650 0.38902 0.67484 0.91894 -0.44410 0.11313
2 15 3 -521.682 409.694 23 -0.43434 0.67918 0.86095 0.73376 0.21986 0.10622
-2 15 -4 1472.36 471.734 25 -0.63127 0.38428 0.66989 0.92403 -0.44539 0.01137
2 15 4 566.270 353.554 23 -0.41875 0.67299 0.86891 0.72562 0.22045 0.20877
-2 15 -4 675.746 443.617 32 -0.67012 0.42015 0.70086 0.89203 -0.30377 -0.13167
-2 15 -5 4322.36 1008.00 32 -0.65455 0.39518 0.71317 0.87991 -0.30892 -0.22978
2 15 5 5643.95 1012.69 23 -0.39186 0.65551 0.88187 0.71248 0.22129 0.31105
-2 15 -5 6587.06 1063.60 25 -0.62810 0.37160 0.67318 0.92087 -0.44454 -0.09254
2 15 6 397.704 346.416 23 -0.35152 0.62457 0.89957 0.69460 0.22218 0.41330
-2 15 -6 -166.467 281.849 25 -0.61617 0.35016 0.68537 0.90883 -0.44127 -0.19886
2 15 7 12985.0 1284.78 30 -0.28873 0.57024 0.78952 0.80256 0.51123 0.22904
-2 15 -7 10012.2 1107.73 25 -0.59347 0.31796 0.70751 0.88682 -0.43483 -0.30834
2 15 7 9563.08 1083.70 23 -0.29333 0.57579 0.92160 0.67239 0.22269 0.51591
2 15 8 5795.60 712.502 23 -0.20704 0.49890 0.94714 0.64666 0.22189 0.61985
-2 15 -8 5781.18 756.394 25 -0.55556 0.27054 0.74170 0.85276 -0.42351 -0.42272
-2 15 -9 311.282 155.904 25 -0.49061 0.19608 0.79320 0.80140 -0.40265 -0.54663
-2 15 -9 419.084 234.406 6 -0.35317 0.05488 0.91356 0.68860 -0.23413 -0.71565
2 15 9 613.855 298.758 30 -0.20567 0.50632 0.83668 0.75514 0.48510 0.46159
-2 15 -10 641.051 217.431 6 -0.26030 -0.04715 0.91737 0.68486 -0.32423 -0.72886
2 15 10 458.184 193.380 31 -0.12022 0.43131 0.81618 0.77554 0.55047 0.49880
-2 16 9 271.957 190.712 30 -0.29052 0.16362 0.78839 0.90943 0.51175 0.39515
2 16 -8 6826.47 653.705 6 -0.22471 0.36422 0.91450 0.79397 -0.35608 -0.45243
-2 16 8 6408.51 652.006 23 -0.34702 0.21159 0.90141 0.79795 0.22225 0.58032
2 16 -8 6510.14 795.797 15 -0.05691 0.19714 0.98619 0.71930 -0.16168 -0.64706
2 16 -7 392.736 255.629 6 -0.27914 0.42781 0.91795 0.79045 -0.30680 -0.39840
2 16 -7 457.729 403.653 15 -0.13949 0.28893 0.98642 0.71890 -0.10054 -0.60507
-2 16 6 146.398 283.630 23 -0.49455 0.34031 0.82698 0.87275 0.21688 0.37943
2 16 -6 1315.87 439.503 13 -0.15708 0.31726 0.98740 0.71838 -0.01342 -0.58968
2 16 -6 947.763 367.470 6 -0.32099 0.47883 0.91684 0.79151 -0.26656 -0.33533
-2 16 5 3445.03 710.117 23 -0.53184 0.36820 0.80316 0.89674 0.21442 0.27875
2 16 -5 3377.85 735.469 13 -0.22445 0.39398 0.97331 0.73227 0.01969 -0.51958
2 16 -5 4470.83 652.649 6 -0.35323 0.52023 0.91355 0.79473 -0.23407 -0.26451
2 16 -4 -416.202 475.268 13 -0.27668 0.45556 0.95785 0.74753 0.04576 -0.44245
-2 16 4 259.354 398.053 23 -0.55550 0.38245 0.78686 0.91323 0.21260 0.17744
2 16 -3 -60.7888 392.203 13 -0.31717 0.50540 0.94299 0.76219 0.06623 -0.35971
2 16 -3 254.681 312.232 23 -0.18307 0.37167 0.95280 0.74932 0.22135 -0.51424
-2 16 3 456.468 340.599 23 -0.56800 0.38555 0.77785 0.92242 0.21155 0.07536
2 16 -2 3695.72 888.495 13 -0.34765 0.54524 0.93006 0.77493 0.08179 -0.27207
-2 16 2 2303.74 625.363 23 -0.57033 0.37847 0.77613 0.92431 0.21135 -0.02757
2 16 -2 3314.31 704.467 23 -0.25506 0.45307 0.93394 0.76800 0.22256 -0.41232
-2 16 1 1040.67 466.812 23 -0.56245 0.36119 0.78188 0.91875 0.21203 -0.13138
2 16 -1 1592.79 495.263 30 -0.05621 0.26117 0.89816 0.80116 0.42774 -0.51328
2 16 -1 1572.39 550.781 23 -0.30322 0.51063 0.91813 0.78363 0.22267 -0.30929
-2 16 1 2098.15 468.018 30 -0.27229 0.06880 0.79964 0.89923 0.50641 -0.42519
-2 16 1 2149.91 504.267 25 -0.43074 0.23159 0.83377 0.86572 -0.38200 0.46309
2 16 0 18715.8 1697.90 23 -0.33448 0.55129 0.90644 0.79515 0.22242 -0.20592
-2 16 0 19660.7 1572.73 25 -0.47691 0.26825 0.80303 0.89660 -0.39804 0.37608
2 16 0 20099.7 1682.13 30 -0.11484 0.32938 0.87748 0.82171 0.45176 -0.43409
-2 16 0 17887.5 1592.75 23 -0.54331 0.33264 0.79538 0.90543 0.21357 -0.23605
-2 16 -1 161.237 257.210 23 -0.51048 0.29040 0.81708 0.88391 0.21589 -0.34150
2 16 1 883.761 338.186 30 -0.15946 0.38357 0.85879 0.84027 0.46874 -0.34785
-2 16 -1 82.2763 363.403 25 -0.51025 0.29209 0.77850 0.92127 -0.40914 0.28413
2 16 1 157.619 334.379 23 -0.35214 0.57835 0.89931 0.80209 0.22217 -0.10253
-2 16 -2 5843.86 866.678 25 -0.53283 0.30516 0.76069 0.93922 -0.41641 0.18835
2 16 2 6424.45 1019.51 23 -0.35780 0.59342 0.89695 0.80427 0.22207 0.00070
-2 16 -2 5911.29 877.653 23 -0.45888 0.22940 0.84774 0.85343 0.21878 -0.44752
2 16 2 6076.26 953.959 30 -0.19210 0.42578 0.84347 0.85546 0.48043 -0.25633
-2 16 -3 1588.16 595.650 25 -0.54574 0.30856 0.75003 0.95001 -0.42047 0.08936
2 16 3 1767.37 572.638 30 -0.21395 0.45721 0.83241 0.86638 0.48790 -0.16059
2 16 3 1308.35 519.777 23 -0.35200 0.59703 0.89937 0.80167 0.22217 0.10373
2 16 4 268.710 299.836 30 -0.22550 0.47833 0.82631 0.87236 0.49173 -0.06122
2 16 4 781.481 367.210 13 -0.31556 0.56927 0.94363 0.76016 0.06541 0.36355
-2 16 -4 686.527 353.849 25 -0.54932 0.30263 0.74702 0.95316 -0.42159 -0.01258
2 16 4 108.209 283.755 23 -0.33432 0.58875 0.90650 0.79436 0.22242 0.20660
2 16 5 -123.055 310.698 23 -0.30315 0.56699 0.91816 0.78252 0.22267 0.30949
2 16 5 478.197 371.133 30 -0.22654 0.48895 0.82574 0.87279 0.49207 0.04165
-2 16 -5 -80.8369 260.510 25 -0.54305 0.28685 0.75229 0.94803 -0.41963 -0.11759
-2 16 -5 152.106 232.194 13 -0.34475 0.08568 0.93135 0.77373 0.08031 -0.61904
-2 16 -6 2683.43 521.753 13 -0.24940 -0.01903 0.96644 0.73884 0.03209 -0.67404
2 16 6 2424.45 532.627 30 -0.21598 0.48796 0.83135 0.86705 0.48858 0.14835
2 16 6 1934.21 484.923 23 -0.25483 0.52807 0.93402 0.76648 0.22256 0.41273
-2 16 -6 1516.57 436.023 25 -0.52517 0.25947 0.76684 0.93361 -0.41397 -0.22630
2 16 7 1020.17 301.875 31 -0.16568 0.44860 0.82049 0.87773 0.52822 0.21151
-2 16 -7 415.846 204.677 25 -0.49143 0.21622 0.79260 0.90799 -0.40292 -0.34039
2 16 7 638.340 295.802 30 -0.19105 0.47260 0.84399 0.85429 0.48006 0.26008
2 16 7 797.074 326.110 23 -0.18052 0.46317 0.95337 0.74695 0.22128 0.51713
-2 16 -8 327.894 157.955 25 -0.42968 0.14496 0.83444 0.86629 -0.38162 -0.46475
2 16 8 376.134 191.894 30 -0.14468 0.43581 0.86527 0.83287 0.46324 0.38011
-2 16 -8 355.574 180.387 6 -0.34052 0.05130 0.91511 0.79375 -0.24704 -0.59949
-2 17 6 -24.7892 155.000 23 -0.36137 0.20732 0.89544 0.91061 0.22200 0.37411
-2 17 6 399.906 197.704 30 -0.24979 0.09421 0.81285 0.99156 0.49952 0.09761
2 17 -6 231.124 263.859 15 -0.10581 0.26446 0.98771 0.82394 -0.12576 -0.47691
-2 17 5 5503.74 696.773 23 -0.41416 0.25071 0.87119 0.93504 0.22061 0.27238
2 17 -5 7815.58 978.798 15 -0.16718 0.33504 0.98391 0.82757 -0.07950 -0.42005
-2 17 5 6232.88 666.900 30 -0.25692 0.09177 0.80874 0.99580 0.50174 -0.00782
2 17 -5 6230.02 730.823 13 -0.11963 0.28928 0.99250 0.81960 -0.03159 -0.46851
-2 17 4 4538.43 687.933 23 -0.44524 0.27238 0.85519 0.95122 0.21940 0.17045
-2 17 4 4640.12 613.128 30 -0.24809 0.07336 0.81382 0.99085 0.49899 -0.10827
2 17 -4 4983.63 739.429 13 -0.18175 0.36076 0.98298 0.82892 -0.00137 -0.39553
-2 17 3 1308.82 400.588 23 -0.46076 0.27850 0.84669 0.95990 0.21869 0.06803
-2 17 3 1494.36 357.969 30 -0.22388 0.03958 0.82717 0.97763 0.49120 -0.20369
2 17 -3 1494.52 462.763 13 -0.22721 0.41557 0.97259 0.83911 0.02106 -0.31474
-2 17 2 -72.4315 160.468 30 -0.18194 -0.01193 0.84839 0.95655 0.47686 -0.29256
2 17 -2 -123.914 192.614 23 -0.11607 0.31426 0.96542 0.84285 0.21914 -0.40909
-2 17 2 299.874 278.852 23 -0.46286 0.27119 0.84552 0.96126 0.21859 -0.03500
-2 17 1 3151.26 615.176 23 -0.45158 0.25051 0.85176 0.95519 0.21912 -0.13866
2 17 -1 4211.75 815.490 13 -0.28103 0.48809 0.95638 0.85492 0.04795 -0.13522
2 17 -1 2935.57 581.966 23 -0.18228 0.38988 0.95298 0.85511 0.22133 -0.30814
2 17 0 326.368 259.376 13 -0.29120 0.50762 0.95282 0.85829 0.05307 -0.03714
2 17 0 797.588 345.900 30 0.00395 0.21063 0.91489 0.89049 0.40112 -0.38358
-2 17 0 794.585 310.650 23 -0.42501 0.21453 0.86575 0.94138 0.22022 -0.24289
2 17 0 137.764 212.809 23 -0.22269 0.43970 0.94312 0.86479 0.22217 -0.20585
-2 17 -1 220.426 235.657 25 -0.40291 0.18505 0.85063 0.95541 -0.37198 0.24683
2 17 1 79.8485 263.421 23 -0.24496 0.47137 0.93693 0.87079 0.22246 -0.10302
2 17 1 -86.6301 229.182 13 -0.28936 0.51513 0.95348 0.85743 0.05214 0.06700
2 17 1 9.83464 263.313 30 -0.04795 0.27210 0.90072 0.90453 0.42420 -0.30345
-2 17 -1 197.774 200.363 23 -0.37796 0.15808 0.88820 0.91912 0.22165 -0.34745
2 17 2 1687.22 450.538 13 -0.27258 0.50771 0.95922 0.85149 0.04370 0.17865
2 17 2 1772.57 511.864 23 -0.25210 0.48792 0.93483 0.87271 0.22253 0.00005
2 17 2 1697.91 436.592 30 -0.08410 0.31783 0.88886 0.91626 0.43941 -0.21545
-2 17 -2 1895.80 435.251 25 -0.42800 0.20063 0.83549 0.97069 -0.38102 0.15282
-2 17 -3 127.207 229.678 25 -0.44072 0.20384 0.82744 0.97887 -0.38552 0.05427
2 17 3 149.811 309.365 30 -0.10673 0.35003 0.88060 0.92439 0.44855 -0.12138
2 17 3 438.787 271.419 13 -0.23307 0.47755 0.97104 0.83947 0.02396 0.30159
2 17 3 356.738 281.499 23 -0.24493 0.49015 0.93694 0.87042 0.22246 0.10325
-2 17 -4 439.857 277.924 25 -0.44107 0.19468 0.82721 0.97924 -0.38565 -0.04866
2 17 4 681.886 308.371 23 -0.22244 0.47707 0.94318 0.86400 0.22216 0.20668
-2 17 -4 -212.801 219.706 13 -0.30500 0.05540 0.94773 0.86367 0.06005 -0.49579
2 17 4 -29.0024 194.030 30 -0.11637 0.36925 0.87688 0.92798 0.45236 -0.02199
-2 17 -5 5248.12 608.516 25 -0.42726 0.17137 0.83595 0.97063 -0.38076 -0.15660
2 17 5 5343.45 679.909 30 -0.11209 0.37454 0.87855 0.92618 0.45068 0.08291
2 17 5 5075.00 638.932 23 -0.18099 0.44502 0.95326 0.85374 0.22130 0.31067
-2 17 -6 -143.085 148.235 6 -0.35900 0.08800 0.91273 0.90277 -0.22811 -0.41187
2 17 6 215.391 198.632 30 -0.09032 0.36235 0.88666 0.91794 0.44195 0.19484
2 17 6 502.042 199.551 23 -0.10991 0.38335 0.96635 0.84047 0.21889 0.41621
-2 17 -6 284.453 174.022 25 -0.39366 0.12826 0.85596 0.95076 -0.36859 -0.27181
2 18 -2 1277.85 297.956 13 -0.12748 0.32532 0.99159 0.92644 -0.02779 -0.16289
2 18 -1 1858.66 362.484 13 -0.14933 0.35652 0.98861 0.92922 -0.01720 -0.07028
-2 18 0 1239.81 330.043 13 -0.34316 0.13110 0.93206 0.98507 0.07949 -0.10261
-2 18 -1 67.5591 150.928 13 -0.31857 0.09716 0.94243 0.97489 0.06694 -0.19326
3 0 -18 180.789 236.680 24 -0.29444 0.44725 0.02041 -0.01677 -0.97818 -0.85011
3 0 -17 5580.68 1038.54 27 0.43272 -0.27050 -0.32667 0.32694 -0.79736 -0.92613
3 0 -17 6925.81 902.851 18 0.43072 -0.26826 -0.32673 0.32946 -0.79825 -0.92611
3 0 -17 5546.20 706.268 24 -0.39439 0.55652 -0.04880 0.05227 -0.94949 -0.77563
3 0 -16 135.842 446.035 27 0.45936 -0.28781 -0.41993 0.42022 -0.73752 -0.88289
3 0 -16 -192.934 237.943 9 0.05849 0.11499 -0.55973 0.56337 -0.81687 -0.80597
3 0 -16 204.927 240.968 24 -0.46502 0.63649 -0.10011 0.10340 -0.91796 -0.70398
3 0 -16 48.5735 294.918 18 0.48891 -0.31713 -0.38960 0.39220 -0.73228 -0.88894
3 0 -15 587.090 343.566 10 0.71560 -0.53360 -0.03811 0.04254 -0.63036 -0.88850
3 0 -15 117.947 296.842 20 0.62437 -0.44400 -0.32763 0.33070 -0.64867 -0.86989
3 0 -15 710.955 686.526 27 0.47767 -0.29678 -0.49613 0.49643 -0.67830 -0.83902
3 0 -15 36.0487 289.401 9 0.12032 0.06240 -0.62762 0.63107 -0.75388 -0.76574
3 0 -15 -103.907 277.506 24 -0.51991 0.70070 -0.14159 0.14471 -0.88584 -0.63292
3 0 -15 -718.099 563.957 18 0.53623 -0.35515 -0.44202 0.44448 -0.66664 -0.85144
3 0 -14 325.927 385.530 10 0.77550 -0.58425 -0.04764 0.05183 -0.55728 -0.85840
3 0 -14 118.033 280.494 9 0.17374 0.01820 -0.68143 0.68469 -0.69089 -0.72551
3 0 -14 468.690 406.260 18 0.57582 -0.38543 -0.48704 0.48937 -0.60072 -0.81423
3 0 -14 185.038 214.049 24 -0.56423 0.75435 -0.17631 0.17925 -0.85415 -0.56142
3 0 -14 315.943 504.264 20 0.70560 -0.51588 -0.30478 0.30768 -0.57220 -0.84319
3 0 -13 2188.86 596.481 10 0.82684 -0.62635 -0.05640 0.06034 -0.48293 -0.82958
3 0 -13 1899.80 541.306 9 0.22126 -0.02009 -0.72520 0.72828 -0.62768 -0.68550
3 0 -13 1952.39 557.849 20 0.77347 -0.57442 -0.28031 0.28304 -0.49509 -0.81713
[truncated: 1,588,652 more chars]
